# Supplementary material for: Crystal structure of [tBuMgCl]2[MgCl2(Et2O)2]2
Source: Acta Crystallogr E Crystallogr Commun. 2023 Mar 15;79(Pt 4):341–4. doi: 10.1107/S2056989023002190 (PMC10088314; doi:10.1107/S2056989023002190)
Supplement: Supplementary file 1 [file e-79-00341-sup1.cif]

##############################################################################
#                                                                            #
# This CIF contains the data in a paper accepted for publication in          #
# Acta Crystallographica Section E. It conforms to the requirements of       #
# Notes for Authors for Acta Crystallographica Section E, and has been       #
# peer reviewed under the auspices of the IUCr Commission on Journals.       #
#                                                                            #
# Full details of the Crystallographic Information File format               #
# are given in the paper "The Crystallographic Information File (CIF):       #
# a New Standard Archive File for Crystallography" by S. R. Hall, F. H.      #
# Allen and I. D. Brown [Acta Cryst. (1991), A47, 655-685].                  #
#                                                                            #
# The current version of the core CIF dictionary is obtainable from          #
# ftp://ftp.iucr.org/pub/cif_core.dic.                                       #
#                                                                            #
# Software is freely available for graphical display of the structure(s)     #
# in this CIF. For information consult the CIF software page                 #
# http://www.iucr.org/resources/cif/software.                                #
#                                                                            #
# This file may be used for bona fide research purposes within the           #
# scientific community so long as proper attribution is given to the journal # 
# article from which it was obtained.                                        #
#                                                                            #
##############################################################################
data_I
_audit_creation_method     'SHELXL-2016/6'
_chemical_name_systematic
;
Di-\m~3~-chlorido-tetra-\m~2~-chlorido-tetrakis(diethyl
ether-\k<i>O</i>)bis(1,1-dimethylethyl)tetramagnesium
;
_chemical_name_common     ?
_chemical_formula_moiety     'C24 H58 Cl6 Mg4 O4'
_chemical_formula_sum     'C24 H58 Cl6 Mg4 O4'
_chemical_formula_iupac     '[Mg4 (C4 H9)2 Cl6 (C4 H10 O)4]'
_chemical_formula_weight     720.64
_chemical_melting_point     ?
_space_group_crystal_system     monoclinic
_space_group_name_H-M_alt     'P 21/c'
_space_group_name_Hall     '-P 2ybc'
loop_
    _space_group_symop_operation_xyz
    'x, y, z'
    'x, -y+1/2, z+1/2'
    '-x, -y, -z'
    '-x, y-1/2, -z-1/2'
_cell_length_a     11.5663(5)
_cell_length_b     15.4045(8)
_cell_length_c     22.8256(11)
_cell_angle_alpha     90
_cell_angle_beta     99.209(4)
_cell_angle_gamma     90
_cell_volume     4014.5(3)
_cell_formula_units_Z     4
_cell_measurement_reflns_used     19794
_cell_measurement_theta_min     3.2
_cell_measurement_theta_max     25.9
_cell_measurement_temperature     173(2)
_exptl_crystal_description     block
_exptl_crystal_colour     colourless
_exptl_crystal_size_max     0.260
_exptl_crystal_size_mid     0.240
_exptl_crystal_size_min     0.190
_exptl_crystal_density_diffrn     1.192
_exptl_crystal_density_meas     ?
_exptl_crystal_density_method     ?
_exptl_crystal_F_000     1536
_exptl_absorpt_coefficient_mu     0.515
_exptl_absorpt_correction_type     multi-scan
_exptl_absorpt_process_details
;
(X-Area; Stoe & Cie, 2001)
;
_exptl_absorpt_correction_T_min     0.762
_exptl_absorpt_correction_T_max     1.000
_diffrn_ambient_temperature     173(2)
_diffrn_source     'Genix 3D I\mS microfocus X-ray source'
_diffrn_radiation_type     MoK\a
_diffrn_radiation_wavelength     0.71073
_diffrn_measurement_device_type     'STOE IPDS II two-circle-diffractometer'
_diffrn_measurement_method     \w
_diffrn_detector_area_resol_mean     ?
_diffrn_reflns_number     20835
_diffrn_reflns_av_R_equivalents     0.0325
_diffrn_reflns_av_unetI/netI     0.0427
_diffrn_reflns_theta_min     3.204
_diffrn_reflns_theta_max     25.609
_diffrn_reflns_theta_full     25.000
_diffrn_measured_fraction_theta_max     0.990
_diffrn_measured_fraction_theta_full     0.997
_diffrn_reflns_limit_h_min     -13
_diffrn_reflns_limit_h_max     14
_diffrn_reflns_limit_k_min     -18
_diffrn_reflns_limit_k_max     18
_diffrn_reflns_limit_l_min     -27
_diffrn_reflns_limit_l_max     27
_refine_special_details     ?
_reflns_number_total     7482
_reflns_number_gt     5674
_reflns_threshold_expression     'I > 2\s(I)'
_refine_ls_structure_factor_coef     Fsqd
_refine_ls_matrix_type     full
_refine_ls_R_factor_all     0.0486
_refine_ls_R_factor_gt     0.0302
_refine_ls_wR_factor_gt     0.0621
_refine_ls_wR_factor_ref     0.0662
_refine_ls_goodness_of_fit_ref     0.928
_refine_ls_restrained_S_all     0.928
_refine_ls_number_reflns     7482
_refine_ls_number_parameters     343
_refine_ls_number_restraints     0
_refine_ls_hydrogen_treatment     constr
_refine_ls_weighting_scheme     calc
_refine_ls_weighting_details
                      'w=1/[\s^2^(Fo^2^)+(0.0337P)^2^] where P=(Fo^2^+2Fc^2^)/3'
_atom_sites_solution_hydrogens     geom
_atom_sites_solution_primary     direct
_atom_sites_solution_secondary     ?
_refine_ls_shift/su_max     0.001
_refine_ls_shift/su_mean     0.000
_refine_diff_density_max     0.231
_refine_diff_density_min     -0.179
_refine_ls_extinction_method     none
_refine_ls_extinction_coef     .
loop_
    _atom_type_symbol
    _atom_type_description
    _atom_type_scat_dispersion_real
    _atom_type_scat_dispersion_imag
    _atom_type_scat_source
    'C' 'C' 0.0033 0.0016
                         'International Tables Vol C Tables 4.2.6.8 and 6.1.1.4'
    'H' 'H' 0.0000 0.0000
                         'International Tables Vol C Tables 4.2.6.8 and 6.1.1.4'
    'Cl' 'Cl' 0.1484 0.1585
                         'International Tables Vol C Tables 4.2.6.8 and 6.1.1.4'
    'Mg' 'Mg' 0.0486 0.0363
                         'International Tables Vol C Tables 4.2.6.8 and 6.1.1.4'
    'O' 'O' 0.0106 0.0060
                         'International Tables Vol C Tables 4.2.6.8 and 6.1.1.4'
_computing_data_collection
;
X-Area (Stoe & Cie, 2001)
;
_computing_cell_refinement
;
X-Area (Stoe & Cie, 2001)
;
_computing_data_reduction
;
X-Area (Stoe & Cie, 2001)
;
_computing_structure_solution
;
SHELXS (Sheldrick, 2008)
;
_computing_structure_refinement
;
SHELXL (Sheldrick, 2015)
;
_computing_molecular_graphics
;
XP (Sheldrick, 2008) and Mercury (Macrae <i>et al.</i>, 2020)
;
_computing_publication_material
;
SHELXL (Sheldrick, 2015), PLATON (Spek, 2009) and publCIF
(Westrip, 2010)
;
loop_
    _atom_site_type_symbol
    _atom_site_label
    _atom_site_fract_x
    _atom_site_fract_y
    _atom_site_fract_z
    _atom_site_U_iso_or_equiv
    _atom_site_adp_type
    _atom_site_calc_flag
    _atom_site_occupancy
    _atom_site_disorder_assembly
    _atom_site_disorder_group
    Mg Mg1 0.85944(5) 0.39400(4) 0.67934(3) 0.02116(13) Uani d 1 . .
    Mg Mg2 0.55207(5) 0.36837(4) 0.63418(3) 0.02481(14) Uani d 1 . .
    Mg Mg3 0.63926(5) 0.34063(4) 0.79150(3) 0.02032(13) Uani d 1 . .
    Mg Mg4 0.94919(5) 0.36222(4) 0.83447(3) 0.02314(13) Uani d 1 . .
    Cl Cl1 0.70075(4) 0.27496(3) 0.69305(2) 0.02311(10) Uani d 1 . .
    Cl Cl2 0.69752(4) 0.47151(3) 0.61844(2) 0.02928(11) Uani d 1 . .
    Cl Cl3 1.00678(4) 0.30899(3) 0.74566(2) 0.02581(10) Uani d 1 . .
    Cl Cl4 0.79900(4) 0.45596(3) 0.77698(2) 0.02215(9) Uani d 1 . .
    Cl Cl5 0.80093(4) 0.26496(3) 0.85501(2) 0.02837(10) Uani d 1 . .
    Cl Cl6 0.48646(4) 0.41593(3) 0.72299(2) 0.02612(10) Uani d 1 . .
    C C1 0.42463(17) 0.32648(13) 0.56138(9) 0.0304(4) Uani d 1 . .
    C C2 0.3138(2) 0.38179(17) 0.55809(12) 0.0535(6) Uani d 1 . .
    H H2A 0.283162 0.377124 0.595581 0.080 Uiso calc 1 . .
    H H2B 0.332648 0.442554 0.551086 0.080 Uiso calc 1 . .
    H H2C 0.254675 0.361090 0.525481 0.080 Uiso calc 1 . .
    C C3 0.4687(2) 0.33588(19) 0.50227(11) 0.0567(7) Uani d 1 . .
    H H3A 0.491852 0.396248 0.497100 0.085 Uiso calc 1 . .
    H H3B 0.536381 0.297756 0.501815 0.085 Uiso calc 1 . .
    H H3C 0.406223 0.319693 0.469862 0.085 Uiso calc 1 . .
    C C4 0.3894(2) 0.23210(15) 0.56802(12) 0.0520(6) Uani d 1 . .
    H H4A 0.360749 0.224622 0.605846 0.078 Uiso calc 1 . .
    H H4B 0.327370 0.216466 0.535267 0.078 Uiso calc 1 . .
    H H4C 0.457528 0.194528 0.567220 0.078 Uiso calc 1 . .
    C C5 1.08079(16) 0.40856(12) 0.90376(9) 0.0289(4) Uani d 1 . .
    C C6 1.20470(18) 0.38137(15) 0.89651(11) 0.0417(5) Uani d 1 . .
    H H6A 1.209956 0.317874 0.896460 0.063 Uiso calc 1 . .
    H H6B 1.222861 0.404082 0.858919 0.063 Uiso calc 1 . .
    H H6C 1.260780 0.404700 0.929490 0.063 Uiso calc 1 . .
    C C7 1.0590(2) 0.37540(19) 0.96411(10) 0.0529(6) Uani d 1 . .
    H H7A 1.061154 0.311799 0.964420 0.079 Uiso calc 1 . .
    H H7B 1.119848 0.397862 0.995260 0.079 Uiso calc 1 . .
    H H7C 0.982052 0.395248 0.971362 0.079 Uiso calc 1 . .
    C C8 1.0774(3) 0.50716(15) 0.90356(13) 0.0589(7) Uani d 1 . .
    H H8A 1.091295 0.528701 0.864895 0.088 Uiso calc 1 . .
    H H8B 1.000379 0.526878 0.910870 0.088 Uiso calc 1 . .
    H H8C 1.138175 0.529492 0.934768 0.088 Uiso calc 1 . .
    O O1 0.97092(10) 0.49894(8) 0.67575(6) 0.0256(3) Uani d 1 . .
    O O2 0.90985(12) 0.33409(8) 0.60605(6) 0.0304(3) Uani d 1 . .
    O O3 0.52786(10) 0.23817(7) 0.80081(6) 0.0224(3) Uani d 1 . .
    O O4 0.59432(11) 0.41160(8) 0.86184(6) 0.0271(3) Uani d 1 . .
    C C11 1.09484(16) 0.48893(13) 0.67206(10) 0.0327(4) Uani d 1 . .
    H H11A 1.114637 0.526710 0.640001 0.039 Uiso calc 1 . .
    H H11B 1.109828 0.428090 0.661473 0.039 Uiso calc 1 . .
    C C12 1.1731(2) 0.51158(17) 0.72924(12) 0.0499(6) Uani d 1 . .
    H H12A 1.255156 0.503804 0.724439 0.075 Uiso calc 1 . .
    H H12B 1.159948 0.572157 0.739516 0.075 Uiso calc 1 . .
    H H12C 1.155139 0.473516 0.760993 0.075 Uiso calc 1 . .
    C C13 0.93368(18) 0.58886(12) 0.67816(10) 0.0358(5) Uani d 1 . .
    H H13A 0.991791 0.620817 0.706772 0.043 Uiso calc 1 . .
    H H13B 0.857846 0.590729 0.693006 0.043 Uiso calc 1 . .
    C C14 0.9204(2) 0.63357(14) 0.61938(12) 0.0505(6) Uani d 1 . .
    H H14A 0.895273 0.693650 0.623755 0.076 Uiso calc 1 . .
    H H14B 0.995619 0.633238 0.604799 0.076 Uiso calc 1 . .
    H H14C 0.861591 0.603132 0.591024 0.076 Uiso calc 1 . .
    C C21 0.94137(19) 0.24253(13) 0.60446(10) 0.0379(5) Uani d 1 . .
    H H21A 0.902128 0.216780 0.566729 0.045 Uiso calc 1 . .
    H H21B 0.912618 0.211830 0.637414 0.045 Uiso calc 1 . .
    C C22 1.0726(2) 0.22900(15) 0.60974(12) 0.0460(6) Uani d 1 . .
    H H22A 1.089483 0.166741 0.608459 0.069 Uiso calc 1 . .
    H H22B 1.101317 0.258229 0.576734 0.069 Uiso calc 1 . .
    H H22C 1.111807 0.253278 0.647419 0.069 Uiso calc 1 . .
    C C23 0.9223(2) 0.38232(16) 0.55274(9) 0.0417(5) Uani d 1 . .
    H H23A 1.000960 0.371057 0.542566 0.050 Uiso calc 1 . .
    H H23B 0.916738 0.445178 0.560898 0.050 Uiso calc 1 . .
    C C24 0.8313(3) 0.3590(2) 0.50044(11) 0.0675(8) Uani d 1 . .
    H H24A 0.843959 0.393417 0.465923 0.101 Uiso calc 1 . .
    H H24B 0.837402 0.297114 0.491483 0.101 Uiso calc 1 . .
    H H24C 0.753132 0.371277 0.509825 0.101 Uiso calc 1 . .
    C C31 0.40608(16) 0.24950(13) 0.80824(10) 0.0308(4) Uani d 1 . .
    H H31A 0.391010 0.311967 0.813877 0.037 Uiso calc 1 . .
    H H31B 0.392537 0.218510 0.844534 0.037 Uiso calc 1 . .
    C C32 0.3211(2) 0.21645(17) 0.75634(13) 0.0540(7) Uani d 1 . .
    H H32A 0.240842 0.225693 0.763725 0.081 Uiso calc 1 . .
    H H32B 0.332734 0.247793 0.720379 0.081 Uiso calc 1 . .
    H H32C 0.334263 0.154292 0.751051 0.081 Uiso calc 1 . .
    C C33 0.56613(17) 0.14798(11) 0.80251(8) 0.0264(4) Uani d 1 . .
    H H33A 0.641665 0.144305 0.787481 0.032 Uiso calc 1 . .
    H H33B 0.507978 0.113177 0.775802 0.032 Uiso calc 1 . .
    C C34 0.58083(18) 0.10973(12) 0.86411(9) 0.0330(4) Uani d 1 . .
    H H34A 0.606551 0.049237 0.862843 0.049 Uiso calc 1 . .
    H H34B 0.639597 0.143118 0.890586 0.049 Uiso calc 1 . .
    H H34C 0.505882 0.111984 0.878904 0.049 Uiso calc 1 . .
    C C41 0.57470(18) 0.50510(12) 0.85886(10) 0.0318(4) Uani d 1 . .
    H H41A 0.597755 0.527616 0.821778 0.038 Uiso calc 1 . .
    H H41B 0.625584 0.533061 0.892609 0.038 Uiso calc 1 . .
    C C42 0.4488(2) 0.53006(14) 0.86053(11) 0.0431(5) Uani d 1 . .
    H H42A 0.440950 0.593379 0.858404 0.065 Uiso calc 1 . .
    H H42B 0.397974 0.503768 0.826703 0.065 Uiso calc 1 . .
    H H42C 0.425820 0.509216 0.897577 0.065 Uiso calc 1 . .
    C C43 0.57826(19) 0.37161(14) 0.91760(9) 0.0338(4) Uani d 1 . .
    H H43A 0.584839 0.307827 0.913959 0.041 Uiso calc 1 . .
    H H43B 0.498345 0.384782 0.925418 0.041 Uiso calc 1 . .
    C C44 0.6661(3) 0.40219(19) 0.96956(11) 0.0620(7) Uani d 1 . .
    H H44A 0.651058 0.373178 1.005806 0.093 Uiso calc 1 . .
    H H44B 0.745380 0.388142 0.962586 0.093 Uiso calc 1 . .
    H H44C 0.658839 0.465138 0.974051 0.093 Uiso calc 1 . .
loop_
    _atom_site_aniso_label
    _atom_site_aniso_U_11
    _atom_site_aniso_U_22
    _atom_site_aniso_U_33
    _atom_site_aniso_U_12
    _atom_site_aniso_U_13
    _atom_site_aniso_U_23
    Mg1 0.0192(3) 0.0236(3) 0.0206(3) 0.0005(2) 0.0030(2) 0.0011(2)
    Mg2 0.0200(3) 0.0326(3) 0.0209(3) -0.0027(2) 0.0005(2) 0.0008(3)
    Mg3 0.0190(3) 0.0215(3) 0.0204(3) 0.0005(2) 0.0032(2) 0.0020(2)
    Mg4 0.0193(3) 0.0290(3) 0.0206(3) -0.0014(2) 0.0016(2) 0.0004(2)
    Cl1 0.0219(2) 0.02278(19) 0.0247(2) -0.00015(16) 0.00402(16) 0.00018(17)
    Cl2 0.0214(2) 0.0340(2) 0.0312(3) -0.00148(17) 0.00056(18) 0.01139(19)
    Cl3 0.0240(2) 0.0295(2) 0.0241(2) 0.00730(17) 0.00460(17) 0.00182(18)
    Cl4 0.0214(2) 0.02222(19) 0.0231(2) 0.00049(15) 0.00457(16) 0.00038(17)
    Cl5 0.0212(2) 0.0320(2) 0.0306(3) -0.00177(17) 0.00012(18) 0.01217(19)
    Cl6 0.0246(2) 0.0295(2) 0.0242(2) 0.00760(17) 0.00389(17) 0.00337(18)
    C1 0.0279(10) 0.0358(10) 0.0259(10) -0.0027(8) -0.0004(8) -0.0018(8)
    C2 0.0400(13) 0.0587(15) 0.0559(16) 0.0074(11) -0.0106(11) -0.0109(13)
    C3 0.0619(17) 0.0775(18) 0.0307(13) -0.0147(14) 0.0071(12) -0.0069(12)
    C4 0.0538(15) 0.0444(13) 0.0549(16) -0.0087(11) 0.0003(12) 0.0011(12)
    C5 0.0244(10) 0.0361(10) 0.0247(10) -0.0025(8) -0.0008(8) -0.0037(8)
    C6 0.0265(11) 0.0512(13) 0.0453(14) -0.0048(9) -0.0005(9) -0.0040(11)
    C7 0.0470(14) 0.0851(18) 0.0252(12) -0.0094(13) 0.0014(10) -0.0011(12)
    C8 0.0718(18) 0.0395(13) 0.0577(17) 0.0032(12) -0.0127(14) -0.0152(12)
    O1 0.0195(6) 0.0238(6) 0.0339(8) -0.0012(5) 0.0058(5) 0.0012(5)
    O2 0.0332(7) 0.0340(7) 0.0252(7) -0.0026(6) 0.0083(6) -0.0053(6)
    O3 0.0175(6) 0.0210(6) 0.0294(7) 0.0000(5) 0.0058(5) 0.0000(5)
    O4 0.0331(7) 0.0260(6) 0.0235(7) -0.0016(5) 0.0085(5) -0.0020(5)
    C11 0.0211(10) 0.0391(11) 0.0395(12) -0.0020(8) 0.0095(8) 0.0051(9)
    C12 0.0276(12) 0.0617(15) 0.0572(16) -0.0121(11) -0.0033(10) 0.0053(12)
    C13 0.0338(11) 0.0224(9) 0.0506(14) 0.0012(8) 0.0046(10) -0.0013(9)
    C14 0.0425(13) 0.0361(12) 0.0695(18) -0.0088(10) -0.0009(12) 0.0204(12)
    C21 0.0367(12) 0.0360(11) 0.0426(13) -0.0063(9) 0.0109(9) -0.0163(9)
    C22 0.0395(13) 0.0475(13) 0.0536(15) 0.0014(10) 0.0148(11) -0.0190(11)
    C23 0.0416(13) 0.0609(14) 0.0247(11) -0.0049(10) 0.0119(9) 0.0027(10)
    C24 0.0683(19) 0.104(2) 0.0274(13) -0.0037(16) 0.0001(12) -0.0077(14)
    C31 0.0188(9) 0.0338(10) 0.0422(12) 0.0014(7) 0.0125(8) 0.0012(9)
    C32 0.0231(11) 0.0653(16) 0.0713(19) -0.0060(10) 0.0009(11) -0.0117(13)
    C33 0.0317(10) 0.0200(8) 0.0273(10) 0.0011(7) 0.0045(8) -0.0035(7)
    C34 0.0384(11) 0.0270(10) 0.0327(11) -0.0036(8) 0.0033(9) 0.0045(8)
    C41 0.0363(11) 0.0225(9) 0.0377(12) -0.0029(8) 0.0096(9) -0.0068(8)
    C42 0.0415(13) 0.0384(12) 0.0521(15) 0.0049(9) 0.0152(11) -0.0074(10)
    C43 0.0396(12) 0.0409(11) 0.0222(10) -0.0051(9) 0.0092(9) -0.0017(9)
    C44 0.0760(19) 0.0776(19) 0.0286(13) -0.0134(15) -0.0031(12) -0.0065(13)
_geom_special_details
;
 All esds (except the esd in the dihedral angle between two l.s. planes)
 are estimated using the full covariance matrix.  The cell esds are taken
 into account individually in the estimation of esds in distances, angles
 and torsion angles; correlations between esds in cell parameters are only
 used when they are defined by crystal symmetry.  An approximate (isotropic)
 treatment of cell esds is used for estimating esds involving l.s. planes.
;
loop_
    _geom_bond_atom_site_label_1
    _geom_bond_atom_site_label_2
    _geom_bond_site_symmetry_2
    _geom_bond_distance
    _geom_bond_publ_flag
    Mg1 O2 . 2.0742(14) y
    Mg1 O1 . 2.0776(13) y
    Mg1 Cl2 . 2.4560(7) y
    Mg1 Cl3 . 2.4668(7) y
    Mg1 Cl4 . 2.6204(7) y
    Mg1 Cl1 . 2.6483(7) y
    Mg1 Mg4 . 3.5608(9) y
    Mg1 Mg2 . 3.5615(8) y
    Mg2 C1 . 2.137(2) y
    Mg2 Cl2 . 2.3825(7) y
    Mg2 Cl6 . 2.3905(8) y
    Mg2 Cl1 . 2.4687(7) y
    Mg2 Mg3 . 3.5967(9) y
    Mg3 O3 . 2.0698(13) y
    Mg3 O4 . 2.0761(14) y
    Mg3 Cl6 . 2.4555(7) y
    Mg3 Cl5 . 2.4676(7) y
    Mg3 Cl4 . 2.6222(7) y
    Mg3 Cl1 . 2.6629(7) y
    Mg3 Mg4 . 3.5774(8) y
    Mg4 C5 . 2.135(2) y
    Mg4 Cl3 . 2.3785(7) y
    Mg4 Cl5 . 2.3796(7) y
    Mg4 Cl4 . 2.4689(7) y
    C1 C3 . 1.524(3) ?
    C1 C4 . 1.524(3) ?
    C1 C2 . 1.531(3) ?
    C2 H2A . 0.9800 ?
    C2 H2B . 0.9800 ?
    C2 H2C . 0.9800 ?
    C3 H3A . 0.9800 ?
    C3 H3B . 0.9800 ?
    C3 H3C . 0.9800 ?
    C4 H4A . 0.9800 ?
    C4 H4B . 0.9800 ?
    C4 H4C . 0.9800 ?
    C5 C8 . 1.519(3) ?
    C5 C7 . 1.527(3) ?
    C5 C6 . 1.527(3) ?
    C6 H6A . 0.9800 ?
    C6 H6B . 0.9800 ?
    C6 H6C . 0.9800 ?
    C7 H7A . 0.9800 ?
    C7 H7B . 0.9800 ?
    C7 H7C . 0.9800 ?
    C8 H8A . 0.9800 ?
    C8 H8B . 0.9800 ?
    C8 H8C . 0.9800 ?
    O1 C13 . 1.454(2) ?
    O1 C11 . 1.457(2) ?
    O2 C23 . 1.452(2) ?
    O2 C21 . 1.459(2) ?
    O3 C31 . 1.456(2) ?
    O3 C33 . 1.457(2) ?
    O4 C43 . 1.453(2) ?
    O4 C41 . 1.458(2) ?
    C11 C12 . 1.506(3) ?
    C11 H11A . 0.9900 ?
    C11 H11B . 0.9900 ?
    C12 H12A . 0.9800 ?
    C12 H12B . 0.9800 ?
    C12 H12C . 0.9800 ?
    C13 C14 . 1.494(3) ?
    C13 H13A . 0.9900 ?
    C13 H13B . 0.9900 ?
    C14 H14A . 0.9800 ?
    C14 H14B . 0.9800 ?
    C14 H14C . 0.9800 ?
    C21 C22 . 1.518(3) ?
    C21 H21A . 0.9900 ?
    C21 H21B . 0.9900 ?
    C22 H22A . 0.9800 ?
    C22 H22B . 0.9800 ?
    C22 H22C . 0.9800 ?
    C23 C24 . 1.503(3) ?
    C23 H23A . 0.9900 ?
    C23 H23B . 0.9900 ?
    C24 H24A . 0.9800 ?
    C24 H24B . 0.9800 ?
    C24 H24C . 0.9800 ?
    C31 C32 . 1.502(3) ?
    C31 H31A . 0.9900 ?
    C31 H31B . 0.9900 ?
    C32 H32A . 0.9800 ?
    C32 H32B . 0.9800 ?
    C32 H32C . 0.9800 ?
    C33 C34 . 1.509(3) ?
    C33 H33A . 0.9900 ?
    C33 H33B . 0.9900 ?
    C34 H34A . 0.9800 ?
    C34 H34B . 0.9800 ?
    C34 H34C . 0.9800 ?
    C41 C42 . 1.513(3) ?
    C41 H41A . 0.9900 ?
    C41 H41B . 0.9900 ?
    C42 H42A . 0.9800 ?
    C42 H42B . 0.9800 ?
    C42 H42C . 0.9800 ?
    C43 C44 . 1.508(3) ?
    C43 H43A . 0.9900 ?
    C43 H43B . 0.9900 ?
    C44 H44A . 0.9800 ?
    C44 H44B . 0.9800 ?
    C44 H44C . 0.9800 ?
loop_
    _geom_angle_atom_site_label_1
    _geom_angle_atom_site_label_2
    _geom_angle_atom_site_label_3
    _geom_angle_site_symmetry_1
    _geom_angle_site_symmetry_3
    _geom_angle
    _geom_angle_publ_flag
    O2 Mg1 O1 . . 93.33(5) ?
    O2 Mg1 Cl2 . . 92.70(5) ?
    O1 Mg1 Cl2 . . 91.22(4) ?
    O2 Mg1 Cl3 . . 90.17(4) ?
    O1 Mg1 Cl3 . . 93.73(4) ?
    Cl2 Mg1 Cl3 . . 174.12(3) ?
    O2 Mg1 Cl4 . . 174.73(5) ?
    O1 Mg1 Cl4 . . 90.10(4) ?
    Cl2 Mg1 Cl4 . . 91.21(2) ?
    Cl3 Mg1 Cl4 . . 85.61(2) ?
    O2 Mg1 Cl1 . . 94.41(4) ?
    O1 Mg1 Cl1 . . 171.76(4) ?
    Cl2 Mg1 Cl1 . . 85.61(2) ?
    Cl3 Mg1 Cl1 . . 89.07(2) ?
    Cl4 Mg1 Cl1 . . 82.38(2) ?
    O2 Mg1 Mg4 . . 131.76(5) ?
    O1 Mg1 Mg4 . . 93.56(4) ?
    Cl2 Mg1 Mg4 . . 134.76(3) ?
    Cl3 Mg1 Mg4 . . 41.745(17) ?
    Cl4 Mg1 Mg4 . . 43.883(16) ?
    Cl1 Mg1 Mg4 . . 83.37(2) ?
    O2 Mg1 Mg2 . . 96.53(4) ?
    O1 Mg1 Mg2 . . 132.21(4) ?
    Cl2 Mg1 Mg2 . . 41.808(17) ?
    Cl3 Mg1 Mg2 . . 132.72(2) ?
    Cl4 Mg1 Mg2 . . 84.07(2) ?
    Cl1 Mg1 Mg2 . . 43.851(16) ?
    Mg4 Mg1 Mg2 . . 113.03(2) ?
    C1 Mg2 Cl2 . . 120.00(6) ?
    C1 Mg2 Cl6 . . 118.61(6) ?
    Cl2 Mg2 Cl6 . . 104.54(3) ?
    C1 Mg2 Cl1 . . 125.52(6) ?
    Cl2 Mg2 Cl1 . . 91.35(2) ?
    Cl6 Mg2 Cl1 . . 90.28(3) ?
    C1 Mg2 Mg1 . . 142.27(6) ?
    Cl2 Mg2 Mg1 . . 43.408(17) ?
    Cl6 Mg2 Mg1 . . 99.10(2) ?
    Cl1 Mg2 Mg1 . . 48.005(17) ?
    C1 Mg2 Mg3 . . 142.07(6) ?
    Cl2 Mg2 Mg3 . . 97.92(2) ?
    Cl6 Mg2 Mg3 . . 42.779(17) ?
    Cl1 Mg2 Mg3 . . 47.751(17) ?
    Mg1 Mg2 Mg3 . . 67.468(17) ?
    O3 Mg3 O4 . . 94.89(5) ?
    O3 Mg3 Cl6 . . 91.67(4) ?
    O4 Mg3 Cl6 . . 90.00(4) ?
    O3 Mg3 Cl5 . . 90.29(4) ?
    O4 Mg3 Cl5 . . 93.12(4) ?
    Cl6 Mg3 Cl5 . . 176.16(3) ?
    O3 Mg3 Cl4 . . 172.94(4) ?
    O4 Mg3 Cl4 . . 90.55(4) ?
    Cl6 Mg3 Cl4 . . 92.83(2) ?
    Cl5 Mg3 Cl4 . . 84.91(2) ?
    O3 Mg3 Cl1 . . 92.96(4) ?
    O4 Mg3 Cl1 . . 170.55(4) ?
    Cl6 Mg3 Cl1 . . 84.50(2) ?
    Cl5 Mg3 Cl1 . . 92.10(2) ?
    Cl4 Mg3 Cl1 . . 82.07(2) ?
    O3 Mg3 Mg4 . . 130.97(4) ?
    O4 Mg3 Mg4 . . 95.91(4) ?
    Cl6 Mg3 Mg4 . . 135.91(3) ?
    Cl5 Mg3 Mg4 . . 41.493(17) ?
    Cl4 Mg3 Mg4 . . 43.636(16) ?
    Cl1 Mg3 Mg4 . . 82.84(2) ?
    O3 Mg3 Mg2 . . 96.51(4) ?
    O4 Mg3 Mg2 . . 130.14(4) ?
    Cl6 Mg3 Mg2 . . 41.392(17) ?
    Cl5 Mg3 Mg2 . . 135.04(3) ?
    Cl4 Mg3 Mg2 . . 83.34(2) ?
    Cl1 Mg3 Mg2 . . 43.334(16) ?
    Mg4 Mg3 Mg2 . . 111.79(2) ?
    C5 Mg4 Cl3 . . 118.88(6) ?
    C5 Mg4 Cl5 . . 121.03(6) ?
    Cl3 Mg4 Cl5 . . 105.06(3) ?
    C5 Mg4 Cl4 . . 123.76(6) ?
    Cl3 Mg4 Cl4 . . 91.02(2) ?
    Cl5 Mg4 Cl4 . . 90.29(2) ?
    C5 Mg4 Mg1 . . 138.64(6) ?
    Cl3 Mg4 Mg1 . . 43.673(17) ?
    Cl5 Mg4 Mg1 . . 100.25(2) ?
    Cl4 Mg4 Mg1 . . 47.368(17) ?
    C5 Mg4 Mg3 . . 142.99(6) ?
    Cl3 Mg4 Mg3 . . 98.01(2) ?
    Cl5 Mg4 Mg3 . . 43.395(17) ?
    Cl4 Mg4 Mg3 . . 47.132(17) ?
    Mg1 Mg4 Mg3 . . 67.685(17) ?
    Mg2 Cl1 Mg1 . . 88.14(2) ?
    Mg2 Cl1 Mg3 . . 88.92(2) ?
    Mg1 Cl1 Mg3 . . 96.92(2) ?
    Mg2 Cl2 Mg1 . . 94.78(3) ?
    Mg4 Cl3 Mg1 . . 94.58(2) ?
    Mg4 Cl4 Mg1 . . 88.75(2) ?
    Mg4 Cl4 Mg3 . . 89.23(2) ?
    Mg1 Cl4 Mg3 . . 98.63(2) ?
    Mg4 Cl5 Mg3 . . 95.11(2) ?
    Mg2 Cl6 Mg3 . . 95.83(2) ?
    C3 C1 C4 . . 108.14(19) ?
    C3 C1 C2 . . 107.4(2) ?
    C4 C1 C2 . . 107.51(19) ?
    C3 C1 Mg2 . . 111.90(15) ?
    C4 C1 Mg2 . . 111.89(15) ?
    C2 C1 Mg2 . . 109.76(14) ?
    C1 C2 H2A . . 109.5 ?
    C1 C2 H2B . . 109.5 ?
    H2A C2 H2B . . 109.5 ?
    C1 C2 H2C . . 109.5 ?
    H2A C2 H2C . . 109.5 ?
    H2B C2 H2C . . 109.5 ?
    C1 C3 H3A . . 109.5 ?
    C1 C3 H3B . . 109.5 ?
    H3A C3 H3B . . 109.5 ?
    C1 C3 H3C . . 109.5 ?
    H3A C3 H3C . . 109.5 ?
    H3B C3 H3C . . 109.5 ?
    C1 C4 H4A . . 109.5 ?
    C1 C4 H4B . . 109.5 ?
    H4A C4 H4B . . 109.5 ?
    C1 C4 H4C . . 109.5 ?
    H4A C4 H4C . . 109.5 ?
    H4B C4 H4C . . 109.5 ?
    C8 C5 C7 . . 109.2(2) ?
    C8 C5 C6 . . 107.36(19) ?
    C7 C5 C6 . . 107.40(18) ?
    C8 C5 Mg4 . . 108.47(15) ?
    C7 C5 Mg4 . . 110.82(14) ?
    C6 C5 Mg4 . . 113.46(14) ?
    C5 C6 H6A . . 109.5 ?
    C5 C6 H6B . . 109.5 ?
    H6A C6 H6B . . 109.5 ?
    C5 C6 H6C . . 109.5 ?
    H6A C6 H6C . . 109.5 ?
    H6B C6 H6C . . 109.5 ?
    C5 C7 H7A . . 109.5 ?
    C5 C7 H7B . . 109.5 ?
    H7A C7 H7B . . 109.5 ?
    C5 C7 H7C . . 109.5 ?
    H7A C7 H7C . . 109.5 ?
    H7B C7 H7C . . 109.5 ?
    C5 C8 H8A . . 109.5 ?
    C5 C8 H8B . . 109.5 ?
    H8A C8 H8B . . 109.5 ?
    C5 C8 H8C . . 109.5 ?
    H8A C8 H8C . . 109.5 ?
    H8B C8 H8C . . 109.5 ?
    C13 O1 C11 . . 113.76(14) ?
    C13 O1 Mg1 . . 123.38(11) ?
    C11 O1 Mg1 . . 122.84(11) ?
    C23 O2 C21 . . 114.54(16) ?
    C23 O2 Mg1 . . 121.76(13) ?
    C21 O2 Mg1 . . 123.63(12) ?
    C31 O3 C33 . . 113.99(13) ?
    C31 O3 Mg3 . . 123.39(10) ?
    C33 O3 Mg3 . . 122.58(10) ?
    C43 O4 C41 . . 114.78(15) ?
    C43 O4 Mg3 . . 122.50(11) ?
    C41 O4 Mg3 . . 122.72(11) ?
    O1 C11 C12 . . 112.69(18) ?
    O1 C11 H11A . . 109.1 ?
    C12 C11 H11A . . 109.1 ?
    O1 C11 H11B . . 109.1 ?
    C12 C11 H11B . . 109.1 ?
    H11A C11 H11B . . 107.8 ?
    C11 C12 H12A . . 109.5 ?
    C11 C12 H12B . . 109.5 ?
    H12A C12 H12B . . 109.5 ?
    C11 C12 H12C . . 109.5 ?
    H12A C12 H12C . . 109.5 ?
    H12B C12 H12C . . 109.5 ?
    O1 C13 C14 . . 113.18(19) ?
    O1 C13 H13A . . 108.9 ?
    C14 C13 H13A . . 108.9 ?
    O1 C13 H13B . . 108.9 ?
    C14 C13 H13B . . 108.9 ?
    H13A C13 H13B . . 107.8 ?
    C13 C14 H14A . . 109.5 ?
    C13 C14 H14B . . 109.5 ?
    H14A C14 H14B . . 109.5 ?
    C13 C14 H14C . . 109.5 ?
    H14A C14 H14C . . 109.5 ?
    H14B C14 H14C . . 109.5 ?
    O2 C21 C22 . . 112.44(16) ?
    O2 C21 H21A . . 109.1 ?
    C22 C21 H21A . . 109.1 ?
    O2 C21 H21B . . 109.1 ?
    C22 C21 H21B . . 109.1 ?
    H21A C21 H21B . . 107.8 ?
    C21 C22 H22A . . 109.5 ?
    C21 C22 H22B . . 109.5 ?
    H22A C22 H22B . . 109.5 ?
    C21 C22 H22C . . 109.5 ?
    H22A C22 H22C . . 109.5 ?
    H22B C22 H22C . . 109.5 ?
    O2 C23 C24 . . 113.1(2) ?
    O2 C23 H23A . . 109.0 ?
    C24 C23 H23A . . 109.0 ?
    O2 C23 H23B . . 109.0 ?
    C24 C23 H23B . . 109.0 ?
    H23A C23 H23B . . 107.8 ?
    C23 C24 H24A . . 109.5 ?
    C23 C24 H24B . . 109.5 ?
    H24A C24 H24B . . 109.5 ?
    C23 C24 H24C . . 109.5 ?
    H24A C24 H24C . . 109.5 ?
    H24B C24 H24C . . 109.5 ?
    O3 C31 C32 . . 112.99(17) ?
    O3 C31 H31A . . 109.0 ?
    C32 C31 H31A . . 109.0 ?
    O3 C31 H31B . . 109.0 ?
    C32 C31 H31B . . 109.0 ?
    H31A C31 H31B . . 107.8 ?
    C31 C32 H32A . . 109.5 ?
    C31 C32 H32B . . 109.5 ?
    H32A C32 H32B . . 109.5 ?
    C31 C32 H32C . . 109.5 ?
    H32A C32 H32C . . 109.5 ?
    H32B C32 H32C . . 109.5 ?
    O3 C33 C34 . . 112.69(15) ?
    O3 C33 H33A . . 109.1 ?
    C34 C33 H33A . . 109.1 ?
    O3 C33 H33B . . 109.1 ?
    C34 C33 H33B . . 109.1 ?
    H33A C33 H33B . . 107.8 ?
    C33 C34 H34A . . 109.5 ?
    C33 C34 H34B . . 109.5 ?
    H34A C34 H34B . . 109.5 ?
    C33 C34 H34C . . 109.5 ?
    H34A C34 H34C . . 109.5 ?
    H34B C34 H34C . . 109.5 ?
    O4 C41 C42 . . 113.16(16) ?
    O4 C41 H41A . . 108.9 ?
    C42 C41 H41A . . 108.9 ?
    O4 C41 H41B . . 108.9 ?
    C42 C41 H41B . . 108.9 ?
    H41A C41 H41B . . 107.8 ?
    C41 C42 H42A . . 109.5 ?
    C41 C42 H42B . . 109.5 ?
    H42A C42 H42B . . 109.5 ?
    C41 C42 H42C . . 109.5 ?
    H42A C42 H42C . . 109.5 ?
    H42B C42 H42C . . 109.5 ?
    O4 C43 C44 . . 113.08(18) ?
    O4 C43 H43A . . 109.0 ?
    C44 C43 H43A . . 109.0 ?
    O4 C43 H43B . . 109.0 ?
    C44 C43 H43B . . 109.0 ?
    H43A C43 H43B . . 107.8 ?
    C43 C44 H44A . . 109.5 ?
    C43 C44 H44B . . 109.5 ?
    H44A C44 H44B . . 109.5 ?
    C43 C44 H44C . . 109.5 ?
    H44A C44 H44C . . 109.5 ?
    H44B C44 H44C . . 109.5 ?
loop_
    _geom_torsion_atom_site_label_1
    _geom_torsion_atom_site_label_2
    _geom_torsion_atom_site_label_3
    _geom_torsion_atom_site_label_4
    _geom_torsion_site_symmetry_1
    _geom_torsion_site_symmetry_2
    _geom_torsion_site_symmetry_3
    _geom_torsion_site_symmetry_4
    _geom_torsion
    _geom_torsion_publ_flag
    C13 O1 C11 C12 . . . . 71.5(2) ?
    Mg1 O1 C11 C12 . . . . -107.09(18) ?
    C11 O1 C13 C14 . . . . 76.2(2) ?
    Mg1 O1 C13 C14 . . . . -105.27(18) ?
    C23 O2 C21 C22 . . . . 72.4(2) ?
    Mg1 O2 C21 C22 . . . . -104.48(19) ?
    C21 O2 C23 C24 . . . . 71.3(3) ?
    Mg1 O2 C23 C24 . . . . -111.7(2) ?
    C33 O3 C31 C32 . . . . -68.9(2) ?
    Mg3 O3 C31 C32 . . . . 113.14(17) ?
    C31 O3 C33 C34 . . . . -72.6(2) ?
    Mg3 O3 C33 C34 . . . . 105.41(16) ?
    C43 O4 C41 C42 . . . . -66.1(2) ?
    Mg3 O4 C41 C42 . . . . 112.98(17) ?
    C41 O4 C43 C44 . . . . -64.8(2) ?
    Mg3 O4 C43 C44 . . . . 116.12(19) ?
loop_
    _geom_hbond_atom_site_label_D
    _geom_hbond_atom_site_label_H
    _geom_hbond_atom_site_label_A
    _geom_hbond_site_symmetry_A
    _geom_hbond_distance_DH
    _geom_hbond_distance_HA
    _geom_hbond_distance_DA
    _geom_hbond_angle_DHA
    _geom_hbond_publ_flag
    C32 H32A Cl3 1_455 0.98 2.96 3.876(2) 155.2 yes
    C34 H34A Cl6 4_657 0.98 2.92 3.602(2) 127.4 yes
_shelx_space_group_comment
;
The symmetry employed for this shelxl refinement is uniquely defined
by the following loop, which should always be used as a source of
symmetry information in preference to the above space-group names.
They are only intended as comments.
;
_shelx_estimated_absorpt_T_min     0.878
_shelx_estimated_absorpt_T_max     0.908
_shelx_hkl_file
;
 -13  -6   8  310.15    7.59   0
 -13  -6   9    6.21    6.25   0
 -12  -9   1    9.63    5.97   0
 -12  -8   2   48.23    6.49   0
 -12  -7   3    9.49    5.64   0
 -12  -6   5    1.69    5.45   0
 -12  -5   7   71.43    6.13   0
 -12  -4  10   39.32    6.54   0
 -12  -3  13   44.91    6.96   0
 -12  -3  14   38.70    7.12   0
 -11  -5   4   25.50    5.87   0
 -11  -4   6   22.33    6.16   0
 -11  -3   9   62.10    6.44   0
 -11  -2  13  168.49    7.41   0
 -10 -11  -5   19.09    6.68   0
 -10  -6   0  145.00    6.91   0
 -10  -4   3    8.52    5.39   0
 -10  -2   8   40.50    6.29   0
  -9 -10  -6    4.88    6.40   0
  -9  -7  -3  608.99   10.77   0
  -9  -6  -2  200.27    8.05   0
  -9  -4   1   50.22    5.80   0
  -9  -1   9   -3.40    6.60   0
  -9   0  14  115.60    7.06   0
  -9   0  15   -1.05    6.76   0
  -9   0  22    9.72    7.59   0
  -9   0  23    3.84    7.66   0
  -8 -11  -8   -0.54    5.67   0
  -8  -8  -6   17.23    5.82   0
  -8  -4  -1   64.92    6.28   0
  -8  -3   1   60.26    6.14   0
  -8  -1   6   20.88    5.92   0
  -7  -9  -8   60.74    6.36   0
  -7  -8  -7  299.99    8.74   0
  -7  -7  -6  152.13    7.50   0
  -7  -6  -5    5.62    5.47   0
  -7   0   7    1.24    5.79   0
  -7   1  11    5.14    5.19   0
  -7   1  12   51.78    7.25   0
  -7   1  24   38.92    9.04   0
  -6 -12 -11    2.01    5.98   0
  -6  -9  -9  193.41    7.90   0
  -6  -5  -5  179.93    7.57   0
  -6  -3  -2 1397.32   15.91   0
  -6  -2   0    5.02    5.56   0
  -6  -1   2   12.04    5.81   0
  -6   0   5    5.90    7.49   0
  -5  -9 -10    8.80    5.63   0
  -5  -8  -9  449.17   11.62   0
  -5  -5  -6   32.86    5.79   0
  -5  -3  -3  534.25   11.04   0
  -5   2  12   97.16    8.29   0
  -5   2  22   30.13   10.53   0
  -4 -13 -13    0.62    5.93   0
  -4 -11 -12    4.25    6.91   0
  -4  -7  -9    3.78    5.05   0
  -4  -6  -8    7.23    5.35   0
  -4  -3  -4   52.36    7.04   0
  -4   0   2 7059.69   42.47   0
  -4   1   5  259.68   10.50   0
  -4   2  10  105.84   10.72   0
  -3 -12 -13    0.76    6.98   0
  -3 -10 -12  329.52   11.58   0
  -3  -2  -3   20.02    7.51   0
  -2 -13 -14   73.94    8.36   0
  -2 -11 -13    3.76    8.30   0
  -2  -8 -11  111.12    8.57   0
  -2  -5  -8    0.79    7.34   0
  -1 -15 -15    4.26    9.43   0
  -1   2  26    2.68   12.81   0
   0 -10 -13    2.93    9.19   0
   1   1   3  321.66   17.83   0
   1   2   7    9.60    8.79   0
   2   2   8   17.27    8.56   0
   3  -4  -7  442.84   16.93   0
   3   2  10  171.56    9.55   0
   3   2  20    5.67    6.77   0
   4 -12 -14    3.87   12.12   0
   4  -2  -3   12.16    7.56   0
   4   1   6  128.03    8.01   0
   4   1  23   85.96    8.72   0
   5 -13 -14   -0.44    9.22   0
   5 -11 -13    3.43   10.10   0
   5  -2  -2  238.26    9.03   0
   5   0   4  713.69   12.80   0
   5   1   9  155.10    7.63   0
   5   1  19   -3.48    5.82   0
   5   1  20    9.72    7.12   0
   6  -1   2   11.55    5.91   0
   6   0   6    2.05    5.18   0
   6   0  22   -0.28    7.64   0
   7 -14 -13   11.45    8.86   0
   7 -12 -12    8.55    7.33   0
   7  -9 -10  197.86    9.67   0
   7  -5  -5   54.09    6.11   0
   7  -1   5  108.97    6.51   0
   7   0  11    3.45    5.61   0
   7   0  12  286.03    8.56   0
   7   0  13   -6.61    5.72   0
   7   0  14  952.71   12.93   0
   7   0  15   -7.66    5.95   0
   7   0  16 1565.08   16.61   0
   8  -6  -5   17.52    5.62   0
   8  -3   1  100.56    6.61   0
   8  -2   4    4.11    5.35   0
   8  -1   9   33.65    6.38   0
   8  -1  10   51.61    6.39   0
   8  -1  11    0.87    5.65   0
   8  -1  12  294.51    8.57   0
   8  -1  15  385.62    9.68   0
   8  -1  16   60.07    6.60   0
   8  -1  17   11.69    6.01   0
   8  -1  18   10.88    7.21   0
   9 -11  -9  102.06    7.46   0
   9  -8  -6  129.64    7.10   0
   9  -4   1   42.62    6.50   0
   9  -2   9  350.44    8.85   0
   9  -2  10    5.11    5.90   0
   9  -2  11    4.32    5.60   0
   9  -2  12    7.86    5.87   0
   9  -2  14    3.12    6.10   0
   9  -2  15   23.38    6.54   0
   9  -2  16    0.00    6.13   0
   9  -2  17   23.85    6.77   0
  10  -8  -4   12.35    5.76   0
  10  -5   1   13.38    7.32   0
  10  -4   5    2.77    5.27   0
  10  -3  10    1.59    5.60   0
  10  -3  11   -1.56    5.60   0
  10  -3  12   20.35    6.23   0
  10  -3  14   32.25    6.78   0
  10  -3  15   11.90    6.50   0
  11  -9  -3    9.03    6.07   0
  11  -7   0   21.61    6.08   0
  11  -6   3   29.43    5.91   0
  11  -5   6    1.53    5.52   0
  11  -5   7   12.15    5.57   0
  12  -9   0    2.21    6.69   0
  12  -8   2   15.45    6.11   0
  12  -7   5   15.56    6.02   0
  12  -7   6   13.09    6.16   0
 -12  -8   3    6.84    5.69   0
 -12  -7   4    7.75    5.77   0
 -12  -6   6   33.27    5.82   0
 -12  -5   8   -3.80    5.41   0
 -12  -4  11    7.28    6.30   0
 -12  -3  16   74.46    6.73   0
 -12  -3  17   16.86    6.41   0
 -11 -10  -2   16.62    6.50   0
 -11  -9  -1    1.18    6.10   0
 -11  -8   0   27.91    5.92   0
 -11  -6   3   76.90    6.32   0
 -11  -4   7  539.64    9.98   0
 -11  -3  10    2.89    6.04   0
 -11  -2  14    0.49    5.76   0
 -11  -2  15   11.65    5.84   0
 -11  -2  16   16.27    7.48   0
 -10 -10  -4    6.27    6.07   0
 -10  -9  -3    0.61    6.06   0
 -10  -8  -2  117.46    6.95   0
 -10  -7  -1    1.43    5.73   0
 -10  -5   2   13.99    5.46   0
 -10  -3   6   35.61    6.40   0
 -10  -2   9   48.53    6.38   0
 -10  -1  14    8.62    5.61   0
 -10  -1  15   38.34    6.14   0
 -10  -1  16   85.36    8.17   0
 -10  -1  22   37.55    8.04   0
  -9 -12  -7   68.73    6.77   0
  -9  -9  -5   -2.45    5.61   0
  -9  -8  -4  135.85    7.09   0
  -9  -5   0  529.33    9.79   0
  -9  -2   6  310.37    8.40   0
  -9  -1  10   35.48    7.29   0
  -9   0  16   24.42    5.80   0
  -9   0  17   -2.46    6.55   0
  -9   0  18  440.96   11.32   0
  -9   0  19    5.65    7.49   0
  -9   0  20  244.03   10.32   0
  -9   0  21    2.63    7.37   0
  -8 -10  -7   11.26    5.85   0
  -8  -6  -3  192.13    7.83   0
  -8  -5  -2    5.36    5.40   0
  -8   0  10    4.52    5.37   0
  -7 -13 -10   26.64    6.82   0
  -7 -11  -9  236.04    8.62   0
  -7  -4  -2    1.82    5.36   0
  -7  -3   0  135.32    7.09   0
  -7  -2   2    1.47    5.21   0
  -7  -1   4 1452.40   16.23   0
  -7   1  13  207.69    9.10   0
  -7   1  23   24.11    8.99   0
  -6 -11 -10    0.65    5.54   0
  -6  -8  -8  595.31   11.53   0
  -6  -6  -6   46.73    5.95   0
  -6   1   9  197.53    8.43   0
  -6   1  26    4.87   10.97   0
  -5 -13 -12   15.35    6.38   0
  -5 -11 -11    7.35    5.80   0
  -5  -7  -8  369.79    9.71   0
  -5  -6  -7    9.18    5.45   0
  -5  -2  -1    9.69    6.01   0
  -5  -1   1  506.44   11.50   0
  -5   1   7   72.78    7.68   0
  -5   2  13  193.37    9.73   0
  -4 -14 -13   -0.20    7.22   0
  -4  -2  -2   52.26    6.82   0
  -4  -1   0  317.76   10.16   0
  -3 -15 -14  162.74   10.13   0
  -3  -9 -11   28.09    6.89   0
  -3  -4  -6    1.80    6.64   0
  -3  -1  -1   10.41    6.00   0
  -2  -7 -10  114.18    8.41   0
  -2  -6  -9   33.25    7.01   0
  -1  -9 -12  271.25   12.88   0
  -1  -4  -7   14.11    8.49   0
  -1   3  19  228.13   21.21   0
   0 -12 -14   25.78   10.44   0
   0   3  15  188.29   13.31   0
   0   3  16    1.68    8.74   0
   0   3  17   35.45    9.29   0
   0   3  18   15.16   10.47   0
   2   2  23   20.45    7.86   0
   3   0   1   -1.30    5.91   0
   3   2   9    1.42    7.49   0
   3   2  21   59.29    7.82   0
   4  -5  -8   36.39    7.68   0
   4  -1  -1   80.02    7.20   0
   4   0   2  595.61   12.84   0
   4   1  24    0.14    7.64   0
   4   2  15   19.72    6.95   0
   4   2  17    2.70    6.78   0
   5  -4  -6   14.61    7.57   0
   5  -1   0   -0.58    5.91   0
   5   0   3    4.05    6.02   0
   5   1   8    1.12    5.32   0
   6 -14 -14    2.50   10.07   0
   6 -12 -13   90.85    9.86   0
   6  -9 -11  324.38   11.79   0
   6  -8 -10    6.96    6.72   0
   6  -4  -5   55.84    6.20   0
   6  -3  -3    2.41    5.60   0
   6   1  13    6.57    7.09   0
   6   1  14  168.38    8.75   0
   6   1  15  120.24    8.24   0
   7 -10 -11  557.63   13.15   0
   7  -7  -8  228.48    8.46   0
   7  -6  -7   25.80    7.19   0
   7  -2   1   12.45    5.63   0
   7  -1   4   64.53    6.31   0
   7   0   9    1.02    5.19   0
   7   0  10   79.23    6.29   0
   7   0  17    4.73    6.17   0
   7   0  18  179.60    7.58   0
   7   0  19    1.12    6.79   0
   8 -13 -12   11.32    9.10   0
   8 -10 -10   21.25    7.03   0
   8  -9  -9  155.84    7.40   0
   8  -8  -8  328.12    9.30   0
   8  -7  -7    8.38    6.73   0
   8  -5  -4   25.03    5.58   0
   8  -4  -2   73.15    6.12   0
   8  -2   3  352.69    8.90   0
   8  -1   7    3.18    5.52   0
   8  -1   8  102.71    6.69   0
   8  -1  19    5.43    5.89   0
   9 -12 -10   55.72    6.91   0
   9  -6  -4   27.11    5.99   0
   9  -5  -2   -2.80    5.20   0
   9  -4   0   -0.76    5.42   0
   9  -3   3  107.16    6.40   0
   9  -2   8  271.99    8.49   0
  10 -11  -8    1.99    7.24   0
  10 -10  -7   73.61    6.55   0
  10  -9  -6   33.23    6.14   0
  10  -8  -5    0.16    6.91   0
  10  -7  -3   71.77    6.30   0
  10  -4   3   18.56    5.62   0
  10  -3   7  188.19    7.29   0
  10  -3   8   23.74    6.15   0
  11 -11  -6    1.82    6.02   0
  11 -10  -5    1.58    5.95   0
  11  -7  -1   94.62    6.80   0
  11  -6   2    6.32    5.77   0
  11  -5   4   35.48    6.04   0
  11  -4   9   10.23    5.67   0
  11  -4  10   31.22    6.37   0
  11  -4  11    3.67    6.13   0
  11  -4  12  194.39    7.98   0
  12  -9  -1    6.06    6.75   0
  12  -8   1   15.22    6.97   0
  12  -7   4   49.96    6.36   0
  12  -6   7    2.31    5.59   0
 -12  -9   2   -1.40    5.96   0
 -12  -7   5   16.64    5.89   0
 -12  -6   7    2.76    5.85   0
 -12  -5   9   14.82    6.29   0
 -12  -4  12    2.13    6.05   0
 -12  -4  13    1.83    6.40   0
 -11 -10  -1   24.66    7.45   0
 -11  -8   1   63.68    6.16   0
 -11  -6   4  198.06    7.40   0
 -11  -4   8   22.61    5.94   0
 -11  -2  17   13.72    6.23   0
 -11  -2  18   10.22    5.80   0
 -11  -2  20    3.79    6.25   0
 -10 -11  -4   43.00    6.37   0
 -10  -7   0   87.69    6.37   0
 -10  -6   1  957.62   11.96   0
 -10  -5   3  217.03    7.27   0
 -10  -4   5    1.85    5.29   0
 -10  -3   7  370.94    9.04   0
 -10  -2  10   80.26    6.38   0
 -10  -2  11    7.84    5.64   0
 -10  -1  17   31.15    6.27   0
 -10  -1  18    6.01    5.95   0
 -10  -1  19    3.07    5.85   0
 -10  -1  20   10.70    6.24   0
 -10  -1  21   11.44    6.30   0
  -9 -10  -5   25.92    6.08   0
  -9  -7  -2    8.06    6.16   0
  -9  -6  -1   78.20    7.02   0
  -9  -4   2   25.25    5.40   0
  -9  -2   7   30.20    5.76   0
  -9  -1  11  158.52    8.60   0
  -8 -12  -8   14.36    5.95   0
  -8  -9  -6   16.41    5.74   0
  -8  -8  -5    9.58    5.56   0
  -8  -7  -4   55.64    6.33   0
  -8  -4   0  158.29    6.94   0
  -8  -3   2   -1.13    5.23   0
  -8  -1   7  264.78    8.05   0
  -8   0  11    3.85    5.42   0
  -8   0  12   18.07    7.06   0
  -7 -12  -9   53.92    7.61   0
  -7 -10  -8   55.88    6.35   0
  -7  -5  -3   36.11    5.46   0
  -7  -1   5  417.92    9.96   0
  -7   0   8   76.61    6.31   0
  -7   1  14    0.70    6.34   0
  -7   1  22   14.08    7.61   0
  -6 -10  -9    5.65    6.76   0
  -6  -1   3  171.43    7.60   0
  -6   0   6  474.82   11.49   0
  -6   1  10  497.17   11.93   0
  -5 -14 -12    3.78    7.37   0
  -5 -10 -10  129.42    8.25   0
  -5  -4  -4   11.86    5.33   0
  -5   0   4   57.26    6.92   0
  -5   2  14   -0.54    6.19   0
  -5   2  21   45.45   10.84   0
  -4 -12 -12    2.27    7.02   0
  -4 -10 -11   51.55    6.04   0
  -4  -4  -5   16.49    6.17   0
  -2 -14 -14   12.02    8.51   0
  -1 -13 -14    0.73    9.33   0
   0 -15 -15    2.85   10.48   0
   0   2  26    2.50   11.42   0
   0   3  14   64.07   10.71   0
   0   3  19   69.43   12.16   0
   1   2  25    0.29    8.30   0
   2   2  24   59.38    9.29   0
   3   1   4  251.61   10.00   0
   3   2  22    9.40    7.91   0
   4 -14 -15  116.09   20.62   0
   4   1   5   32.37    6.96   0
   4   2  11   -5.38    6.51   0
   4   2  18  489.93   10.99   0
   4   2  19    7.55    6.75   0
   5  -7 -10   74.68    8.47   0
   5   1   7   73.41    6.37   0
   5   1  22   23.17    6.13   0
   6 -10 -12  389.21   13.68   0
   6  -6  -8   98.88    6.83   0
   6  -1   1  598.68   11.40   0
   6   1  10  111.10    7.70   0
   6   1  12   13.68    5.89   0
   6   1  17   56.14    6.20   0
   6   1  18   33.28    7.39   0
   7 -13 -13  171.16   11.08   0
   7 -11 -12    8.97    8.46   0
   7  -4  -4   74.00    6.65   0
   7  -3  -2  180.03    7.55   0
   7  -2   0    5.00    5.38   0
   7  -1   3  126.50    7.05   0
   7   0   8   40.41    5.70   0
   7   0  20    6.44    5.79   0
   8 -11 -11    5.90    7.32   0
   8  -2   2    1.20    5.46   0
   8  -1   6   40.57    5.71   0
   9 -13 -11    8.61    8.00   0
   9 -10  -9   33.03    7.58   0
   9  -9  -8    6.23    5.53   0
   9  -7  -6   72.98    7.73   0
   9  -3   2   70.25    6.13   0
  10 -12  -9   59.77    7.06   0
  10  -7  -4    8.81    5.63   0
  10  -6  -2   97.04    7.21   0
  10  -5   0    9.48    6.37   0
  11  -8  -3   63.87    6.47   0
  11  -4   7   41.24    6.05   0
  11  -4   8   55.49    6.16   0
  12  -9  -2   -2.65    6.42   0
  12  -8   0   88.66    7.03   0
  12  -7   2   22.66    6.37   0
  12  -6   5   12.99    5.95   0
 -12  -9   3    3.27    5.79   0
 -12  -8   4   10.15    5.60   0
 -12  -7   6  172.45    6.95   0
 -12  -6   8  108.60    7.16   0
 -12  -5  10   10.06    5.82   0
 -12  -5  11   -0.24    5.95   0
 -12  -4  14    7.86    6.31   0
 -11  -9   0   88.23    6.56   0
 -11  -7   3    2.77    5.43   0
 -11  -4   9  111.53    7.00   0
 -11  -3  12    3.70    5.54   0
 -11  -3  13   26.04    5.96   0
 -10 -12  -4  129.14    7.63   0
 -10 -10  -3   15.16    6.35   0
 -10  -9  -2   13.19    5.90   0
 -10  -8  -1   68.81    6.30   0
 -10  -3   8   30.33    5.99   0
 -10  -2  12   78.29    6.36   0
  -9  -9  -4  194.23    7.47   0
  -9  -8  -3  175.44    7.52   0
  -9  -5   1  101.34    6.22   0
  -9  -4   3   40.80    5.57   0
  -9  -3   5    1.71    5.46   0
  -9  -2   8   14.83    5.77   0
  -9  -1  12   25.12    6.06   0
  -8 -13  -8   -0.75    5.66   0
  -8 -10  -6    4.27    6.73   0
  -8  -5  -1   92.89    6.33   0
  -8  -2   5 1031.36   13.01   0
  -8  -1   8   73.41    6.12   0
  -8   0  13    5.65    6.96   0
  -8   0  24   65.61    8.37   0
  -7  -9  -7  197.63    7.62   0
  -7  -8  -6   19.75    6.01   0
  -7  -6  -4   59.17    5.99   0
  -7  -4  -1  213.47    7.52   0
  -7   0   9    2.28    6.29   0
  -7   1  15    9.43    5.39   0
  -7   1  16   65.91    7.49   0
  -7   1  17   40.11    7.56   0
  -7   1  19   78.44    9.03   0
  -7   1  20   14.75    7.22   0
  -7   1  21    1.94    6.87   0
  -6 -12 -10   15.81    6.04   0
  -6  -5  -4    4.88    5.15   0
  -6  -3  -1  162.91    7.55   0
  -6  -2   1   38.04    5.93   0
  -6   1  25    6.31    8.57   0
  -5 -12 -11   11.05    6.01   0
  -5  -9  -9  285.58   10.11   0
  -5  -5  -5    1.79    6.53   0
  -5   1   8   53.86    8.51   0
  -5   1  27  145.36   15.83   0
  -5   2  15  390.06   12.85   0
  -5   2  16    4.40    7.35   0
  -5   2  19   35.22    9.99   0
  -5   2  20    1.72    8.53   0
  -4  -9 -10  156.08    7.63   0
  -4  -5  -6   17.19    6.88   0
  -4   0   3   -1.94    5.98   0
  -4   1   6  113.70    8.40   0
  -4   2  23   12.25   12.33   0
  -3 -13 -13   87.52    8.76   0
  -3 -11 -12   66.19    8.20   0
  -3  -8 -10  215.02    8.76   0
  -3  -7  -9    7.32    6.18   0
  -3  -6  -8   26.02    6.76   0
  -3  -5  -7   18.33    6.13   0
  -3   2   9  118.24   11.00   0
  -2 -12 -13   -0.86    7.91   0
  -2 -10 -12    3.58    6.81   0
  -2   0   1    2.42    7.37   0
  -1 -11 -13   -0.16    8.48   0
  -1  -8 -11  171.87   10.76   0
  -1  -5  -8  115.50   11.25   0
   0   3  13   27.39   10.75   0
   1   3  14   48.62    8.62   0
   1   3  15    8.49    7.55   0
   1   3  16  130.76   10.15   0
   1   3  17   33.63    8.38   0
   1   3  18  123.24   10.51   0
   2   0   0 3617.04   40.51   0
   2   1   3  889.66   19.66   0
   2   2   7   69.31    7.86   0
   3  -2  -4 2249.41   29.42   0
   3   2   8  247.00   10.20   0
   4 -10 -13  259.56   16.13   0
   4   0   1    1.13    5.35   0
   4   2  10  765.89   13.32   0
   4   2  20    6.37    6.61   0
   5  -8 -11   12.93    6.53   0
   5  -6  -9   47.83    7.06   0
   5   1   6    7.49    5.34   0
   5   1  23   26.52    6.89   0
   6  -5  -7    1.13    4.97   0
   6  -3  -4  834.15   14.29   0
   6  -2  -2    5.13    6.32   0
   6   0   4 6613.68   32.35   0
   6   1   9    3.46    5.20   0
   6   1  19   16.50    6.03   0
   6   1  20   47.73    7.66   0
   7   0   6  127.21    6.61   0
   7   0   7   -2.37    4.94   0
   7   0  21    1.22    6.06   0
   8  -5  -5    2.97    6.58   0
   8  -4  -3   12.18    5.35   0
   8  -3  -1   69.55    5.87   0
   8  -1   5    4.02    5.30   0
   8   0  12  346.58    8.61   0
   8   0  13   -3.97    5.70   0
   8   0  14   73.20    6.78   0
   8   0  15    9.90    5.82   0
   8   0  16    2.46    6.97   0
   9 -11 -10    6.87    5.93   0
   9  -5  -3   68.52    6.35   0
   9  -4  -1   45.15    6.34   0
   9  -3   1  187.84    7.25   0
   9  -2   4  691.84   10.57   0
   9  -2   5   25.04    5.42   0
   9  -1  10   58.41    6.26   0
   9  -1  12   16.29    5.94   0
   9  -1  13   53.09    6.23   0
   9  -1  14   51.80    6.98   0
   9  -1  15    2.14    6.11   0
   9  -1  16   10.22    6.15   0
   9  -1  17    0.88    6.11   0
  10 -10  -8   34.34    7.73   0
  10  -8  -6   11.90    6.95   0
  10  -6  -3   -1.02    5.83   0
  10  -5  -1   91.49    6.89   0
  10  -4   1   18.20    6.08   0
  10  -3   4    6.15    4.85   0
  10  -3   5  189.20    6.95   0
  10  -2   9   16.38    6.75   0
  10  -2  11   10.02    5.60   0
  10  -2  12   97.89    7.13   0
  10  -2  13   -2.44    6.06   0
  10  -2  14   23.61    6.49   0
  10  -2  15   12.38    6.13   0
  11 -11  -7    7.83    6.21   0
  11 -10  -6   19.82    5.89   0
  11  -9  -5   58.03    6.47   0
  11  -8  -4   -1.09    5.35   0
  11  -7  -2    5.75    6.07   0
  11  -6   0  183.52    7.85   0
  11  -5   2   15.18    5.71   0
  11  -4   5   46.11    5.80   0
  11  -4   6   33.76    5.81   0
  11  -3  11   14.91    7.08   0
  11  -3  12   15.55    6.01   0
  12  -9  -3    8.21    7.31   0
  12  -8  -1   19.74    6.17   0
  12  -7   1    1.88    5.95   0
  12  -6   3   78.12    6.64   0
  12  -6   4    1.26    5.85   0
  12  -5   8    7.80    5.79   0
 -12  -9   4    9.01    5.75   0
 -12  -8   5   25.35    5.95   0
 -12  -7   7   19.35    5.94   0
 -12  -6   9    8.68    5.86   0
 -12  -5  12    4.58    6.05   0
 -12  -4  16    0.44    6.35   0
 -11  -9   1   10.27    5.43   0
 -11  -8   2   28.62    5.62   0
 -11  -6   5   24.60    5.79   0
 -11  -5   7  123.86    7.17   0
 -11  -4  10   99.05    6.55   0
 -11  -3  14   76.83    6.20   0
 -11  -3  15   54.83    6.42   0
 -10 -11  -3   12.05    6.30   0
 -10 -10  -2    5.68    5.98   0
 -10  -8   0  100.82    6.69   0
 -10  -7   1   49.52    5.96   0
 -10  -5   4  106.36    6.19   0
 -10  -4   6  331.03    8.69   0
 -10  -3   9    0.41    5.56   0
 -10  -2  13    7.25    5.53   0
 -10  -2  14   -0.06    6.50   0
  -9 -11  -5   31.80    6.72   0
  -9  -7  -1  773.53   11.41   0
  -9  -6   0  193.16    7.77   0
  -9  -3   6   26.85    5.76   0
  -9  -2   9   44.97    7.20   0
  -8  -9  -5    5.54    5.69   0
  -8  -8  -4    2.48    5.59   0
  -8  -7  -3   77.82    6.22   0
  -8  -4   1    1.90    5.26   0
  -8  -3   3  133.23    6.96   0
  -8  -1   9   34.58    6.77   0
  -8   0  14    3.69    5.24   0
  -8   0  15    2.13    6.91   0
  -8   0  23    1.61    7.48   0
  -7 -13  -9   40.65    6.50   0
  -7 -11  -8   80.06    6.55   0
  -7  -5  -2   71.44    5.90   0
  -7  -3   1  218.97    7.93   0
  -7  -2   3   54.68    6.15   0
  -7   1  18   27.61    6.19   0
  -6 -13 -10    7.30    7.21   0
  -6 -11  -9   10.96    7.09   0
  -6  -8  -7  240.09    8.75   0
  -6  -7  -6  165.58    7.46   0
  -6  -6  -5   20.90    5.47   0
  -6   0   7    4.33    6.79   0
  -6   1  11   63.58    6.27   0
  -5 -13 -11   15.97    7.45   0
  -5 -11 -10   12.27    6.56   0
  -5  -8  -8   10.63    5.57   0
  -5  -7  -7   79.96    7.33   0
  -5  -6  -6    5.48    4.94   0
  -5  -3  -2  121.76    7.10   0
  -5  -2   0   80.25    6.86   0
  -5  -1   2 2153.80   21.49   0
  -5   2  17  101.49    9.03   0
  -5   2  18    2.48    8.20   0
  -4 -13 -12   38.53    7.84   0
  -4 -11 -11  239.39    9.46   0
  -4  -8  -9   35.61    5.88   0
  -4  -7  -8   42.74    6.61   0
  -4  -3  -3  155.50    8.41   0
  -3 -14 -13  103.72    9.56   0
  -3  -3  -4 4022.16   32.60   0
  -3   0   2   42.36    7.10   0
  -2 -15 -14    9.76    7.81   0
  -2   1   4  967.18   25.36   0
  -2   2   8 2088.09   43.07   0
  -1  -7 -10  118.29    9.78   0
   0  -9 -12  221.82   13.85   0
   0   3  20    5.67   11.15   0
   1 -15 -15    0.16   11.99   0
   1   2  26    4.54    9.08   0
   1   3  13    1.42    7.35   0
   1   3  19   65.83    9.48   0
   2   2  25  121.59   11.00   0
   4  -4  -7   64.02    8.85   0
   4   1   4  404.21   10.88   0
   4   2   9   35.19    6.06   0
   4   2  21   14.93    7.38   0
   5  -9 -12    1.53    8.07   0
   5  -5  -8    3.02    6.35   0
   5  -2  -3    8.43    6.32   0
   5  -1  -1  527.21   11.70   0
   5   0   2   49.06    6.73   0
   5   2  12    6.20    6.53   0
   5   2  13  167.57    7.63   0
   5   2  14    9.18    6.02   0
   5   2  15  129.62    7.60   0
   5   2  16   33.96    5.97   0
   6 -13 -14   37.25   10.06   0
   6 -11 -13   78.47    9.82   0
   6  -1   0   16.04    6.19   0
   6   0   3    8.42    6.88   0
   6   1   8  108.94    6.82   0
   6   1  21   -3.08    5.85   0
   7  -8 -10   41.16    6.90   0
   7  -7  -9    1.69    6.55   0
   7  -4  -5 1593.13   17.61   0
   7  -2  -1   39.47    5.95   0
   7  -1   2  823.47   12.14   0
   7   1  15   27.59    7.23   0
   7   1  16   10.63    7.34   0
   8 -12 -12   95.88    8.78   0
   8  -9 -10  145.97    8.37   0
   8  -8  -9    5.54    6.63   0
   8  -7  -8   49.65    7.64   0
   8  -2   1   28.16    5.51   0
   8  -1   4   18.48    5.47   0
   8   0   9    2.97    5.62   0
   8   0  10   24.43    6.07   0
   8   0  11   -3.35    5.76   0
   8   0  17   -2.82    5.24   0
   8   0  18    2.95    5.58   0
   8   0  19    2.85    7.07   0
   9 -12 -11   69.15    7.07   0
   9  -9  -9   -1.09    6.89   0
   9  -8  -8   42.37    6.78   0
   9  -5  -4   64.25    7.54   0
   9  -2   3    9.23    5.31   0
   9  -1   8  332.69    8.97   0
   9  -1   9  452.42    9.40   0
   9  -1  18    9.78    6.81   0
  10 -11  -9  126.37    7.46   0
  10  -7  -5    2.25    5.50   0
  10  -2   7  218.72    7.40   0
  10  -2   8   35.96    6.24   0
  11  -5   1  129.15    7.07   0
  11  -4   4    1.25    5.43   0
  11  -3   8   32.18    5.70   0
  11  -3  10    5.97    5.95   0
  12  -8  -2   47.75    6.56   0
  12  -7   0    6.64    5.99   0
  12  -5   5  106.84    6.61   0
  12  -5   6    1.61    5.61   0
 -12  -9   5   43.80    6.35   0
 -12  -8   6    1.95    5.91   0
 -12  -7   8  201.74    7.81   0
 -12  -6  10   55.14    6.78   0
 -12  -5  13   16.80    6.36   0
 -12  -5  14   55.08    6.83   0
 -11 -11   0   -0.20    5.83   0
 -11 -10   1    9.16    7.09   0
 -11  -9   2   36.42    5.90   0
 -11  -8   3   67.96    6.22   0
 -11  -7   4   -0.16    5.58   0
 -11  -6   6   20.58    5.45   0
 -11  -5   8    0.79    5.67   0
 -11  -4  11    8.18    5.87   0
 -11  -4  12    5.90    7.25   0
 -11  -3  16   64.28    6.08   0
 -11  -3  17    2.41    5.43   0
 -11  -3  18    7.04    5.84   0
 -11  -3  19   46.15    6.55   0
 -10 -12  -3   20.85    6.36   0
 -10  -6   3    5.99    5.28   0
 -10  -3  10   35.93    6.51   0
 -10  -2  15    5.12    5.58   0
 -10  -2  16   17.26    6.94   0
  -9 -12  -5   36.50    6.46   0
  -9  -9  -3    5.21    5.74   0
  -9  -8  -2   93.46    6.83   0
  -9  -5   2    6.21    4.79   0
  -9  -4   4   33.60    5.70   0
  -9  -2  10  266.27    9.09   0
  -9  -1  14   18.27    5.79   0
  -9  -1  15   44.64    6.13   0
  -9  -1  23    1.63    7.39   0
  -8 -13  -7  149.38    8.49   0
  -8 -11  -6   19.10    5.95   0
  -8  -5   0    1.35    5.30   0
  -8  -4   2   67.31    6.03   0
  -8  -3   4  666.23   10.78   0
  -8  -2   6  230.66    7.70   0
  -8   0  16    3.72    5.40   0
  -8   0  17    0.43    6.32   0
  -8   0  18    5.23    6.57   0
  -8   0  19    2.18    6.82   0
  -8   0  20   15.12    7.19   0
  -8   0  21    1.03    7.22   0
  -8   0  22    5.10    7.16   0
  -7 -14  -9   40.88    6.33   0
  -7 -12  -8   -2.85    5.61   0
  -7 -10  -7    2.24    5.29   0
  -7  -9  -6   78.56    6.52   0
  -7  -4   0   22.51    5.49   0
  -7  -2   4  644.35   11.76   0
  -7   0  10   34.88    5.67   0
  -6 -14 -10   36.26    8.02   0
  -6 -10  -8    6.39    6.62   0
  -6  -4  -2   22.77    5.63   0
  -6  -1   4  128.51    6.92   0
  -6   1  12   71.91    6.30   0
  -6   1  24    3.64    8.32   0
  -5   0   5    5.15    6.16   0
  -5   1   9 1028.64   17.37   0
  -4 -14 -12   53.91    8.03   0
  -4  -2  -1  196.68    8.63   0
  -4  -1   1   73.40    6.76   0
  -4   2  12   41.12    7.51   0
  -3 -12 -12  143.85    9.58   0
  -3 -10 -11  769.53   14.93   0
  -2  -9 -11   31.80    6.93   0
  -2  -1  -1   37.43    9.40   0
  -1 -14 -14    1.61    9.50   0
  -1   2  27    1.91   15.17   0
   0  -4  -7   59.43   11.94   0
   0  -2  -4  303.97   25.56   0
   0   2  27   57.99   13.83   0
   1   3  20  152.45   11.62   0
   2   3  14   23.20    6.56   0
   2   3  15    3.30    6.04   0
   2   3  16    2.65    6.38   0
   2   3  17   14.39    6.59   0
   2   3  18  177.77   10.60   0
   3  -3  -6   41.43    8.55   0
   3   0   0   11.41    6.61   0
   3   1   3   18.05    6.29   0
   3   2   7  122.45    8.82   0
   3   2  24    4.19    7.50   0
   4  -2  -4   40.71    7.96   0
   4  -1  -2    5.54    6.00   0
   4   2   8  626.86   13.13   0
   4   2  22  148.62    9.33   0
   5 -12 -14   57.20   10.85   0
   5   1   5  231.99    8.15   0
   5   2  11   61.58    6.19   0
   5   2  18    9.06    5.38   0
   5   2  19   33.73    7.07   0
   6  -4  -6    6.77    5.42   0
   6   1   7  100.14    6.80   0
   6   1  22    3.38    6.21   0
   7 -14 -14   48.61    9.70   0
   7 -12 -13   76.32    8.70   0
   7  -9 -11  141.44    9.27   0
   7  -6  -8  311.24    9.15   0
   7  -1   1  654.23   11.10   0
   7   0   5    6.40    5.37   0
   7   1  10   11.78    5.55   0
   7   1  11   13.56    5.64   0
   7   1  12    5.14    5.86   0
   7   1  17   18.02    5.96   0
   7   1  18   35.97    6.42   0
   7   1  19   19.28    7.26   0
   8 -10 -11    9.38    6.69   0
   8  -6  -7   33.23    5.68   0
   8  -4  -4   55.79    6.03   0
   8  -2   0    8.38    5.52   0
   8  -1   3    5.51    5.36   0
   8   0   8  235.31    8.17   0
   9 -10 -10   16.33    6.18   0
   9  -7  -7   73.26    6.54   0
   9  -3   0    3.88    5.34   0
   9  -1   6   25.99    5.90   0
   9  -1   7  674.72   10.83   0
  10  -9  -8   61.13    7.64   0
  10  -8  -7   47.95    7.37   0
  10  -6  -4    1.49    5.51   0
  10  -4   0  949.94   12.35   0
  10  -2   6   47.63    5.64   0
  11 -11  -8   -1.73    6.17   0
  11 -10  -7   41.63    6.30   0
  11  -9  -6    1.06    5.79   0
  11  -8  -5  107.79    6.85   0
  11  -6  -2  520.30   10.33   0
  11  -5   0  555.43    9.91   0
  11  -4   3    3.85    5.52   0
  11  -3   6    1.87    5.35   0
  11  -3   7  300.17    8.09   0
  12  -9  -4   12.37    6.13   0
  12  -8  -3    6.75    5.88   0
  12  -7  -1    0.04    6.23   0
  12  -6   1   30.82    6.29   0
  12  -4   7  157.71    7.02   0
  12  -4   9   11.86    6.23   0
 -12  -9   6   -2.57    6.85   0
 -12  -7   9    7.47    5.83   0
 -12  -6  11    6.64    6.66   0
 -12  -6  12   10.25    6.38   0
 -11  -8   4    5.06    5.54   0
 -11  -7   5   20.32    5.55   0
 -11  -6   7   16.22    5.80   0
 -11  -5   9   32.00    5.92   0
 -11  -4  13   19.76    5.67   0
 -10 -11  -2    9.41    6.21   0
 -10 -10  -1   25.19    6.10   0
 -10  -9   0   15.59    5.57   0
 -10  -7   2  375.26    8.60   0
 -10  -6   4   -1.06    4.93   0
 -10  -4   8   39.35    6.14   0
 -10  -3  11    3.55    5.62   0
 -10  -2  17    4.30    5.87   0
 -10  -2  18  280.61    8.81   0
 -10  -2  19    4.66    6.20   0
 -10  -2  20  248.64    8.82   0
 -10  -2  21    5.00    6.15   0
 -10  -2  22   22.36    6.16   0
  -9 -13  -5   23.26    6.24   0
  -9 -11  -4    4.17    6.05   0
  -9 -10  -3   16.77    5.68   0
  -9  -7   0   97.16    6.60   0
  -9  -5   3   72.22    5.80   0
  -9  -4   5  131.32    6.56   0
  -9  -3   7   15.30    5.45   0
  -9  -2  11    4.11    7.11   0
  -9  -1  17   21.88    5.61   0
  -9  -1  19   31.19    7.82   0
  -9  -1  20   39.37    7.84   0
  -9  -1  21    3.85    7.05   0
  -9  -1  22   56.79    6.87   0
  -8 -12  -6    2.75    7.07   0
  -8 -10  -5   18.15    6.01   0
  -8  -9  -4    9.31    5.52   0
  -8  -8  -3    5.35    5.70   0
  -8  -7  -2  623.21   10.90   0
  -8  -6  -1  185.35    7.17   0
  -8  -1  10   22.12    5.72   0
  -7 -13  -8   14.04    7.20   0
  -7 -11  -7   16.04    7.06   0
  -7  -8  -5   48.68    6.18   0
  -7  -7  -4    9.49    5.48   0
  -7  -3   2  179.88    7.42   0
  -7  -1   7   71.78    6.32   0
  -7   0  11   -2.08    5.04   0
  -6 -12  -9   71.26    6.77   0
  -6  -9  -7  270.18    8.63   0
  -6  -6  -4    0.32    6.20   0
  -6  -5  -3   44.45    5.79   0
  -6  -2   2    8.21    5.61   0
  -6   0   8  149.01    8.29   0
  -6   1  13  234.75    9.41   0
  -6   1  23    2.10    8.23   0
  -5 -14 -11   79.31    6.77   0
  -5 -12 -10  169.99    8.61   0
  -5 -10  -9   10.12    5.40   0
  -5  -4  -3  293.68    8.66   0
  -5   1  26   82.86   12.63   0
  -4 -12 -11    6.06    6.74   0
  -4 -10 -10   22.55    5.25   0
  -4  -4  -4 1062.03   16.63   0
  -4   1   7   76.55    8.28   0
  -4   2  13    9.01    7.28   0
  -4   2  22  352.92   18.62   0
  -3 -15 -13   45.76    8.05   0
  -3  -2  -2 2105.86   24.70   0
  -3  -1   0    2.26    5.91   0
  -3   2  10  170.93   12.67   0
  -2 -13 -13   21.27    8.53   0
  -2 -11 -12    7.38    8.15   0
  -2  -8 -10   44.58    7.70   0
  -1 -10 -12    3.17    8.63   0
  -1   3  21   18.12   16.77   0
   0   3  12  307.25   17.88   0
   1   3  12   10.62    6.90   0
   1   3  21    5.74    9.74   0
   2 -12 -14    2.08   14.78   0
   2   2   6  871.91   18.25   0
   2   2  26    7.53    9.04   0
   2   3  12  101.72    9.24   0
   2   3  13   25.42    6.82   0
   2   3  19   41.45    7.78   0
   2   3  20   10.60    8.12   0
   3   2  25  111.02    9.95   0
   3   3  15   19.49    6.74   0
   3   3  16  370.20   11.25   0
   4   2  23    9.88    7.39   0
   5 -14 -15   23.58   13.22   0
   5 -10 -13    5.59    9.74   0
   5   0   1   -1.22    5.95   0
   5   1   4 1755.97   18.36   0
   5   2   9    2.17    6.71   0
   5   2  20   15.06    6.12   0
   5   2  21    2.04    7.35   0
   6  -7 -10  353.83   11.18   0
   6  -6  -9   94.58    7.54   0
   6   0   2 5283.04   29.15   0
   6   1   6   46.30    5.96   0
   6   2  15    0.36    6.61   0
   7 -10 -12   13.85    7.15   0
   7  -5  -7  311.88    8.98   0
   7  -3  -4   46.47    6.44   0
   7  -2  -2    4.74    5.41   0
   7   0   4   -0.23    5.24   0
   7   1   9   55.40    5.98   0
   7   1  20   35.22    6.38   0
   8 -13 -13   11.67    7.71   0
   8 -11 -12    7.32    7.57   0
   8  -5  -6    3.41    5.42   0
   8   0   6  249.44    7.61   0
   8   0   7   -3.71    5.33   0
   9 -11 -11   18.85    6.23   0
   9  -6  -6  439.28    9.73   0
   9  -4  -3   40.02    6.03   0
   9  -3  -1    3.78    5.28   0
   9  -2   2   55.73    5.87   0
   9   0  11   -0.29    6.69   0
   9   0  12  428.97    9.31   0
   9   0  13   -0.15    5.82   0
   9   0  14  125.49    7.09   0
   9   0  15   -2.11    6.19   0
   9   0  16  103.05    8.32   0
  10 -11 -10   29.36    7.78   0
  10 -10  -9   70.20    6.67   0
  10  -7  -6  143.88    6.96   0
  10  -5  -3  222.35    7.76   0
  10  -4  -1   59.01    6.56   0
  10  -2   5    8.99    5.12   0
  10  -1  11   -5.41    5.86   0
  10  -1  12   61.98    6.98   0
  10  -1  13    6.01    6.33   0
  10  -1  14    7.24    5.94   0
  10  -1  15    0.18    6.16   0
  11  -9  -7   73.58    7.73   0
  11  -6  -3   76.22    6.70   0
  11  -5  -1  247.13    8.17   0
  11  -4   1  181.67    8.55   0
  11  -4   2   -0.78    5.58   0
  11  -3   5   87.37    6.33   0
  11  -2  10   23.29    5.83   0
  11  -2  11   36.61    6.47   0
  11  -2  12   -1.48    5.97   0
  11  -2  13   10.76    6.40   0
  12  -9  -5   47.87    6.50   0
  12  -7  -2    4.82    6.28   0
  12  -6   0    9.33    6.12   0
  12  -4   5  124.06    6.94   0
  12  -4   6   72.82    6.61   0
 -12  -8   8    6.91    5.73   0
 -12  -6  14   10.03    6.28   0
 -11 -11   1  111.53    7.07   0
 -11 -10   2    1.21    5.53   0
 -11  -9   3    5.88    5.60   0
 -11  -7   6   57.20    5.98   0
 -11  -6   8    4.59    5.33   0
 -11  -5  10   -2.24    5.52   0
 -11  -5  11    6.62    5.40   0
 -11  -4  14   44.85    5.82   0
 -11  -4  15   19.50    5.69   0
 -10 -12  -2   16.92    6.53   0
 -10  -4   9    0.55    5.68   0
 -10  -3  12   24.45    5.63   0
 -10  -3  13   10.48    5.61   0
  -9 -12  -4    0.23    5.78   0
  -9  -9  -2   74.81    6.35   0
  -9  -8  -1   78.10    6.25   0
  -9  -6   2    2.39    4.93   0
  -9  -3   8    6.44    5.46   0
  -9  -2  12  128.93    8.20   0
  -8 -11  -5    2.07    6.69   0
  -8  -5   1   17.92    5.55   0
  -8  -4   3    5.82    5.22   0
  -8  -3   5  273.87    8.13   0
  -8  -1  11    9.02    5.52   0
  -7 -10  -6   -0.24    6.50   0
  -7  -5  -1  189.48    7.30   0
  -7  -2   5  327.60    8.71   0
  -7  -1   8    7.04    6.65   0
  -7   0  12   -1.78    5.19   0
  -7   0  25   -0.40    7.20   0
  -6 -13  -9   65.64    7.76   0
  -6 -11  -8   24.00    6.82   0
  -6  -8  -6  446.45   10.15   0
  -6  -7  -5   17.75    5.40   0
  -6  -4  -1   -2.73    5.60   0
  -6  -1   5   84.91    6.47   0
  -6   1  14  613.33   13.32   0
  -6   1  15  656.98   13.87   0
  -6   1  22    7.63    8.09   0
  -5 -15 -11    6.72    6.31   0
  -5  -9  -8   33.81    5.98   0
  -5  -5  -4   24.66    5.35   0
  -5  -3  -1  112.10    7.13   0
  -5  -2   1   16.11    5.92   0
  -5  -1   3  661.64   12.86   0
  -5   0   6   61.35    7.15   0
  -5   1  10  290.99   10.99   0
  -4 -15 -12    1.15    7.20   0
  -4  -9  -9   21.94    6.56   0
  -4   0   4 1853.72   22.30   0
  -3  -9 -10  108.85    7.80   0
  -2  -7  -9  103.31    8.09   0
  -2  -5  -7   40.70    8.24   0
  -1 -15 -14   -0.20    8.60   0
  -1 -12 -13    1.13    8.12   0
  -1  -3  -5  751.30   20.75   0
   0 -11 -13  658.51   19.93   0
   0  -8 -11   56.27    9.67   0
   0   2   6    0.87   10.30   0
   0   3  22    7.95   11.56   0
   1   3  11    8.77    8.27   0
   2   3  21  103.85    9.95   0
   3  -7 -11    2.66    9.96   0
   3  -6 -10  239.76   15.30   0
   3   3  13   28.13    6.58   0
   3   3  14   64.76    7.25   0
   3   3  17  204.84    9.51   0
   3   3  18  252.46   10.46   0
   3   3  19   16.26    8.16   0
   4  -3  -6   87.78    9.44   0
   4   0   0   14.60    5.64   0
   4   1   3    4.05    5.48   0
   4   2   7    0.89    5.91   0
   4   2  24   14.51    7.60   0
   5  -2  -4  284.81   11.11   0
   5  -1  -2 2055.15   21.37   0
   5   2   8  159.78    8.54   0
   5   2  22   67.86    8.07   0
   6  -9 -12  815.26   16.79   0
   6  -5  -8  170.13    8.39   0
   6  -3  -5  297.60    9.23   0
   6  -1  -1   15.95    5.38   0
   6   1   5  101.88    6.92   0
   6   2  11   23.82    6.64   0
   6   2  12  105.07    7.14   0
   6   2  13   28.99    6.01   0
   6   2  14    2.39    5.51   0
   6   2  16   28.60    5.82   0
   6   2  17    7.66    5.52   0
   7 -13 -14   29.88    9.58   0
   7  -4  -6   68.56    7.40   0
   7  -1   0  269.05    8.22   0
   7   0   3    0.22    5.36   0
   7   1   7    6.78    5.27   0
   7   1   8  211.83    7.51   0
   7   1  21   24.82    6.53   0
   8  -8 -10  390.58   10.61   0
   8  -4  -5  205.73    7.59   0
   8  -2  -1    3.05    5.36   0
   8  -1   2    3.09    5.24   0
   8   0   5    0.45    5.30   0
   8   1  12  295.11    9.71   0
   8   1  13  484.25    9.91   0
   8   1  15  362.03    9.12   0
   9 -12 -12    1.88    7.11   0
   9  -9 -10    5.79    6.51   0
   9  -8  -9    4.27    6.52   0
   9  -7  -8   70.82    7.40   0
   9  -5  -5   32.60    6.14   0
   9  -2   1    8.02    5.11   0
   9  -1   4   13.08    5.35   0
   9   0   9    2.26    6.28   0
   9   0  10  360.07    8.85   0
   9   0  17    1.87    5.64   0
   9   0  18   66.46    6.98   0
  10  -6  -5  157.04    7.07   0
  10  -4  -2  526.70    9.82   0
  10  -2   3   44.94    5.45   0
  10  -1   8   93.78    6.37   0
  10  -1   9    1.68    5.62   0
  11 -10  -8    4.02    6.19   0
  11  -8  -6   18.41    5.76   0
  11  -7  -5   19.66    5.78   0
  11  -5  -2  398.46    9.88   0
  11  -3   3    0.57    5.34   0
  11  -2   7  165.12    6.96   0
  11  -2   8   10.69    5.59   0
  11  -2   9  105.16    6.75   0
  12  -8  -4    4.98    6.56   0
  12  -7  -3    8.64    6.37   0
  12  -6  -1   75.64    6.99   0
  12  -5   1   12.93    6.03   0
  12  -4   4   12.05    5.49   0
  12  -3   9    3.36    5.74   0
 -12  -9   8   26.63    6.33   0
 -12  -8   9  188.88    7.58   0
 -12  -7  11   79.61    6.74   0
 -12  -7  12   -2.12    5.94   0
 -11 -11   2    2.85    5.86   0
 -11 -10   3   13.52    5.81   0
 -11  -9   4   -1.92    5.55   0
 -11  -7   7   36.95    5.86   0
 -11  -5  12    4.08    5.74   0
 -11  -4  16    2.75    5.87   0
 -11  -4  17    1.85    5.67   0
 -11  -4  19    6.88    6.06   0
 -10 -11  -1   13.40    6.65   0
 -10 -10   0    0.54    5.39   0
 -10  -9   1  169.11    7.17   0
 -10  -8   2   53.86    6.14   0
 -10  -6   5  156.72    6.60   0
 -10  -5   7    0.82    5.65   0
 -10  -3  14   22.33    5.80   0
 -10  -3  15  161.62    8.26   0
  -9 -13  -4   20.15    5.93   0
  -9 -11  -3   24.46    6.31   0
  -9 -10  -2   26.01    5.77   0
  -9  -9  -1   -0.36    6.43   0
  -9  -8   0   34.67    5.67   0
  -9  -5   4   60.23    5.84   0
  -9  -4   6   67.56    6.14   0
  -9  -3   9    1.87    5.31   0
  -9  -2  13   19.07    5.71   0
  -8 -13  -6    4.36    5.87   0
  -8 -10  -4    4.17    5.23   0
  -8  -6   0    1.14    5.08   0
  -8  -2   8   98.54    6.33   0
  -8  -1  12   12.88    5.77   0
  -8  -1  13   44.84    7.48   0
  -7 -14  -8    7.09    5.94   0
  -7 -12  -7   69.66    6.25   0
  -7  -9  -5  172.95    7.25   0
  -7  -8  -4    2.31    5.22   0
  -7  -7  -3   -3.53    4.75   0
  -7  -6  -2   38.87    5.45   0
  -7  -3   3  157.46    7.13   0
  -7   0  13    3.76    5.18   0
  -7   0  24   35.63    7.60   0
  -6 -14  -9   30.59    7.38   0
  -6 -10  -7   37.82    6.85   0
  -6  -3   1   14.49    5.40   0
  -6  -2   3   94.35    6.91   0
  -6   0   9    1.29    5.29   0
  -6   1  16  655.96   14.06   0
  -6   1  17  388.01   12.30   0
  -6   1  20  107.16    9.52   0
  -6   1  21   32.18    7.37   0
  -5 -13 -10   88.11    8.29   0
  -5 -11  -9    1.07    5.97   0
  -5  -7  -6   28.16    5.56   0
  -5  -6  -5   59.35    5.96   0
  -4 -13 -11   14.30    7.25   0
  -4 -11 -10    3.83    6.31   0
  -4  -8  -8   30.03    6.74   0
  -4  -7  -7   17.30    6.08   0
  -4  -6  -6   19.98    6.40   0
  -4  -5  -5   50.77    6.35   0
  -4  -3  -2    2.81    5.83   0
  -4   1   8 1755.35   24.00   0
  -4   2  14    2.66    7.20   0
  -4   2  21    7.31   10.96   0
  -3 -13 -12   11.76    6.98   0
  -3 -11 -11  321.17   10.69   0
  -3  -8  -9    2.32    5.89   0
  -3  -7  -8   -1.88    6.02   0
  -3  -6  -7    2.32    6.50   0
  -3   1   6   57.68    8.45   0
  -3   2  24    8.86   13.84   0
  -2 -14 -13   26.96    8.58   0
   1   3  22    2.99    8.01   0
   2 -15 -15   21.32   14.05   0
   2   1   2   55.15    8.29   0
   2   3  11  538.56   14.16   0
   3  -5  -9    6.26    8.99   0
   3   1   2  301.59   11.01   0
   3   3  12    1.06    5.96   0
   3   3  20   21.41    7.07   0
   4  -7 -11   85.24    9.33   0
   4  -6 -10  221.52   11.98   0
   4   2   6  146.75    8.95   0
   4   3  14    2.35    6.36   0
   4   3  15  140.21    8.26   0
   4   3  16  314.87   10.25   0
   4   3  17  340.45   10.46   0
   5   1   3 1302.87   16.24   0
   5   2  23    0.71    6.99   0
   6 -12 -14   41.65    9.05   0
   6  -4  -7    8.59    6.33   0
   6   0   1    3.05    5.71   0
   6   2  10   23.20    5.43   0
   6   2  19   -3.88    5.91   0
   7 -11 -13   53.57    7.82   0
   7   1   6  108.03    6.20   0
   8 -12 -13   10.18    7.11   0
   8  -9 -11    0.37    6.79   0
   8  -6  -8   16.98    5.70   0
   8  -1   1   49.37    5.72   0
   8   0   4   14.45    5.36   0
   8   1   9   48.54    7.43   0
   8   1  10   48.83    6.10   0
   8   1  11    1.47    5.56   0
   8   1  17   17.52    5.62   0
   8   1  18   18.96    5.55   0
   8   1  19   11.34    7.07   0
   9 -10 -11    4.79    7.13   0
   9  -6  -7   13.23    5.92   0
   9  -4  -4   36.75    5.89   0
   9  -3  -2  148.35    6.71   0
   9  -2   0   20.51    5.46   0
   9  -1   3    4.27    5.19   0
   9   0   7    1.47    5.73   0
   9   0   8 1222.50   13.70   0
  10 -10 -10    8.04    7.22   0
  10  -9  -9   35.26    6.29   0
  10  -8  -8   70.40    6.56   0
  10  -7  -7   21.62    5.53   0
  10  -6  -6   28.18    6.82   0
  10  -5  -4  101.02    6.68   0
  10  -3   0  272.50    8.16   0
  10  -2   2    8.91    5.04   0
  10  -1   6  200.59    7.48   0
  11  -9  -8  112.52    7.97   0
  11  -6  -4  196.13    7.64   0
  11  -3   2   17.54    5.30   0
  11  -2   6  225.07    7.51   0
  12  -9  -6    5.49    5.78   0
  12  -8  -5   26.10    5.95   0
  12  -6  -2   14.09    5.97   0
  12  -3   6  434.22    9.11   0
  12  -3   7    5.26    5.79   0
  13  -6   1    1.51    5.63   0
 -12  -8  11   44.47    6.32   0
 -12  -7  13   76.94    6.97   0
 -11  -9   5   54.55    6.06   0
 -11  -8   6   18.25    5.54   0
 -11  -7   8   12.94    5.37   0
 -11  -6  10   -4.59    5.59   0
 -11  -5  13   50.30    6.72   0
 -11  -5  14    4.33    5.62   0
 -10 -12  -1    5.79    6.16   0
 -10 -11   0   12.55    5.61   0
 -10 -10   1   23.48    5.19   0
 -10  -9   2   27.85    5.73   0
 -10  -8   3   23.32    5.28   0
 -10  -7   4    8.57    5.05   0
 -10  -6   6   26.78    5.65   0
 -10  -5   8   -0.19    5.38   0
 -10  -4  11   41.91    6.01   0
 -10  -3  16   15.70    5.73   0
 -10  -3  17    3.44    5.48   0
 -10  -3  18   96.75    7.83   0
 -10  -3  19   36.30    7.46   0
 -10  -3  20   28.97    7.38   0
 -10  -3  21   18.86    7.37   0
  -9 -12  -3   55.44    6.52   0
  -9  -5   5   29.73    5.38   0
  -9  -4   7   20.66    5.43   0
  -9  -3  10   83.78    6.40   0
  -9  -2  14   15.38    5.46   0
  -9  -2  15   24.02    6.67   0
  -8 -14  -6   34.92    6.40   0
  -8 -12  -5   11.58    5.66   0
  -8  -8  -2   79.19    6.58   0
  -8  -3   6  854.57   11.78   0
  -8  -2   9   18.72    5.24   0
  -8  -1  24    1.92    7.40   0
  -7 -13  -7   75.62    6.49   0
  -7 -11  -6    2.86    5.42   0
  -7  -5   0  406.41    8.89   0
  -7  -2   6  956.58   12.99   0
  -7  -1   9   50.07    5.65   0
  -7   0  14   13.79    5.38   0
  -7   0  15    1.24    6.44   0
  -7   0  23   -1.87    6.92   0
  -6 -15  -9   63.49    8.24   0
  -6 -12  -8   40.46    6.02   0
  -6  -9  -6  105.35    7.86   0
  -6  -6  -3    9.25    6.27   0
  -6  -5  -2    1.65    4.93   0
  -6  -1   6   60.32    6.11   0
  -6   1  18  626.33   14.52   0
  -6   1  19  140.69    9.41   0
  -5 -14 -10    3.95    7.05   0
  -5 -10  -8  213.07    8.86   0
  -5  -4  -2   -1.13    4.88   0
  -5   1  11 1051.07   16.55   0
  -5   1  25   14.86    9.47   0
  -4  -2   0   10.50    5.25   0
  -4  -1   2    6.95    5.49   0
  -4   2  15    3.18    6.98   0
  -4   2  20  481.94   18.45   0
  -3 -14 -12    7.33    7.13   0
  -3  -3  -3 1706.42   21.49   0
  -3   0   3    5.72    6.65   0
  -3   2  11  136.00   12.18   0
  -2 -10 -11  372.37   11.99   0
   0 -14 -14   10.43    8.88   0
   0  -7 -10   11.32    8.31   0
   0  -5  -8  218.15   15.55   0
   0   3  11   76.35   13.25   0
   1  -9 -12   16.54   10.86   0
   1   3  23   15.54    9.33   0
   2   2   5  141.40   10.08   0
   2   3  10    4.41    7.22   0
   2   3  22   26.41    8.77   0
   3  -8 -12    8.03   13.10   0
   3   3  11   33.84    6.78   0
   3   3  21   83.10    8.28   0
   4 -11 -14    2.29   13.29   0
   4  -8 -12  156.93   12.90   0
   4  -5  -9    8.12    6.53   0
   4   1   2   67.44    6.60   0
   4   3  12  363.68   10.38   0
   4   3  13  116.20    7.09   0
   4   3  18  146.81    8.50   0
   4   3  19    0.61    6.95   0
   5  -7 -11   25.80    7.44   0
   5  -6 -10    1.36    6.78   0
   5  -3  -6  154.55    8.37   0
   5   0   0    9.09    5.78   0
   5   2   7   39.37    5.44   0
   6 -14 -15   12.23   11.20   0
   6 -10 -13    4.30    8.47   0
   6  -2  -4   92.95    7.79   0
   6  -1  -2    9.17    5.29   0
   6   1   4  210.62    7.96   0
   6   2   9    8.58    5.33   0
   6   2  21   18.53    6.36   0
   6   2  22  100.25    8.74   0
   7  -9 -12  286.15   11.36   0
   7  -8 -11  139.77    8.42   0
   7  -6  -9  123.57    6.95   0
   7  -5  -8   13.60    6.38   0
   7  -3  -5  639.11   11.41   0
   7  -2  -3   52.12    5.91   0
   7  -1  -1   20.69    5.77   0
   7   0   2   24.27    5.57   0
   7   1   5  103.96    7.12   0
   7   2  12   11.05    6.93   0
   7   2  13  343.24    8.72   0
   7   2  14   -0.20    5.42   0
   7   2  15  871.06   12.40   0
   7   2  16   -2.57    6.00   0
   8 -10 -12    1.44    6.60   0
   8  -5  -7   12.32    5.52   0
   8  -3  -4  636.95   10.79   0
   8  -2  -2   34.70    5.38   0
   8   1   8   88.64    6.33   0
   9 -11 -12   27.36    7.07   0
   9  -5  -6    0.51    5.56   0
   9  -3  -3   99.66    7.27   0
   9  -1   2    3.61    4.96   0
   9   0   6  229.28    7.89   0
  10 -11 -11  360.09   10.85   0
  10  -5  -5   36.86    6.83   0
  10  -4  -3    3.53    5.68   0
  10  -3  -1   67.50    6.26   0
  10  -1   5   19.52    4.97   0
  10   0  11    1.30    5.45   0
  10   0  12   27.07    6.27   0
  10   0  13    0.67    6.11   0
  10   0  14    6.44    6.15   0
  10   0  15    7.52    5.94   0
  11 -10  -9  126.58    7.50   0
  11  -7  -6   53.41    5.92   0
  11  -5  -3   -2.42    5.78   0
  11  -4  -1  162.40    7.03   0
  11  -3   1   36.24    5.58   0
  11  -2   4   54.61    5.86   0
  11  -2   5  104.42    6.32   0
  11  -1  10   -2.76    5.76   0
  11  -1  12    5.66    5.91   0
  11  -1  13   -0.64    5.79   0
  12  -7  -4    3.40    6.18   0
  12  -6  -3  103.97    8.41   0
  12  -5  -1    5.68    5.80   0
  12  -2  10    8.34    5.85   0
  13  -6   0   -1.18    5.80   0
  13  -5   2   28.92    5.86   0
 -11 -10   4   17.07    5.71   0
 -11  -9   6    7.31    6.70   0
 -11  -7   9    4.72    5.39   0
 -11  -6  11   30.64    5.89   0
 -11  -5  15   47.84    6.95   0
 -11  -5  17   54.88    7.27   0
 -10 -12   0    7.02    5.97   0
 -10  -7   5    6.08    4.71   0
 -10  -6   7   -0.16    5.02   0
 -10  -5   9   -1.76    5.41   0
 -10  -4  13  124.26    8.00   0
  -9 -13  -3    0.81    6.14   0
  -9 -11  -2   -0.22    5.45   0
  -9 -10  -1   -1.02    5.54   0
  -9  -9   0    7.67    5.19   0
  -9  -8   1    9.07    5.28   0
  -9  -7   2   20.75    5.18   0
  -9  -4   8    4.94    5.35   0
  -9  -3  11  384.43    9.05   0
  -9  -2  16   15.47    5.37   0
  -9  -2  17  169.85    7.39   0
  -9  -2  18    2.02    6.74   0
  -9  -2  19  254.36    9.52   0
  -9  -2  20   14.41    7.10   0
  -9  -2  21    3.58    6.99   0
  -9  -2  22    0.28    7.08   0
  -9  -2  23   19.55    6.22   0
  -8 -13  -5   62.39    6.45   0
  -8 -11  -4   14.62    5.99   0
  -8  -7   0  156.17    7.25   0
  -8  -6   1   12.46    5.10   0
  -8  -3   7   12.57    5.16   0
  -8  -2  10    2.16    5.01   0
  -8  -1  16   37.23    6.89   0
  -8  -1  22   12.58    7.02   0
  -8  -1  23   23.50    7.31   0
  -7 -14  -7  102.60    6.69   0
  -7 -10  -5   10.66    5.41   0
  -7  -9  -4   18.14    6.68   0
  -7  -4   2  113.92    6.40   0
  -7  -3   4   44.74    5.85   0
  -7  -1  10    9.24    6.24   0
  -7   0  16 1279.26   16.57   0
  -7   0  17   -3.38    6.69   0
  -7   0  18 1403.35   17.91   0
  -7   0  19   -8.83    6.67   0
  -7   0  20   90.89    7.64   0
  -7   0  21    2.36    6.79   0
  -7   0  22   -1.40    6.96   0
  -6 -13  -8    1.69    6.61   0
  -6 -11  -7   -0.57    6.44   0
  -6  -8  -5   37.01    5.84   0
  -6  -7  -4   40.28    5.57   0
  -6  -2   4   92.10    6.55   0
  -6   0  10  273.03    8.67   0
  -5 -15 -10    2.77    7.16   0
  -5 -12  -9   20.49    5.49   0
  -5  -5  -3    7.95    5.25   0
  -5  -3   0  174.79    7.82   0
  -5  -1   4   10.81    5.93   0
  -5   0   7   -0.77    6.11   0
  -5   1  12    1.30    6.33   0
  -4 -14 -11   14.10    5.95   0
  -4 -10  -9   21.16    6.71   0
  -4   0   5    0.81    5.55   0
  -4   1  27   35.21   13.40   0
  -4   2  16   51.32    8.21   0
  -4   2  17   11.92    7.92   0
  -4   2  18   66.54    9.84   0
  -4   2  19   46.78    9.88   0
  -3 -10 -10  780.39   14.35   0
  -2 -15 -13   89.21    8.72   0
  -2 -12 -12   40.36    7.10   0
  -1 -13 -13   54.61    8.85   0
  -1  -9 -11    5.73    6.24   0
   0  -6  -9   14.52    9.06   0
   0   3  23   17.35   11.02   0
   1 -13 -14   34.65   11.69   0
   1   3  10  307.74   14.66   0
   2  -1  -3   93.39   11.54   0
   2   3  23   11.04    8.44   0
   3   0  -1    1.57    6.25   0
   3   2   5  283.48   10.43   0
   3   3  10  290.23   10.46   0
   3   3  22   42.91    8.16   0
   4   0  -1    6.29    6.60   0
   4   2   5  630.78   13.47   0
   4   3  11   42.23    7.04   0
   4   3  20    7.24    6.82   0
   5 -11 -14  429.23   18.29   0
   5  -8 -12   41.02    9.22   0
   5  -5  -9   23.88    6.41   0
   5   2   6   66.25    6.11   0
   5   3  16  121.86    8.31   0
   5   3  17   55.25    7.11   0
   6  -3  -6  261.67    9.53   0
   6   0   0   39.75    5.96   0
   6   1   3 1038.00   13.96   0
   6   2   8   72.87    6.23   0
   7 -12 -14    8.47    7.96   0
   7   0   1    3.68    5.35   0
   7   2  10   25.08    5.82   0
   7   2  11   99.41    6.60   0
   7   2  18   -2.81    5.38   0
   7   2  19    3.53    5.46   0
   7   2  20    0.60    7.13   0
   8 -13 -14    2.99    8.26   0
   8 -11 -13    8.54    7.96   0
   8  -4  -6  117.14    6.66   0
   8  -1   0    4.82    5.17   0
   8   0   3   -0.22    5.24   0
   8   1   7    7.49    5.26   0
   9  -8 -10   35.22    6.89   0
   9  -7  -9   13.59    6.40   0
   9  -6  -8   52.59    6.94   0
   9  -4  -5  130.94    6.91   0
   9  -2  -1   12.99    5.21   0
   9   0   5    5.78    4.96   0
   9   1  12    9.63    5.35   0
   9   1  13   55.20    6.10   0
   9   1  14   52.04    6.32   0
   9   1  15    5.77    6.23   0
   9   1  16    9.07    5.73   0
   9   1  17    6.48    5.63   0
  10  -9 -10  170.03    8.97   0
  10  -8  -9   11.36    5.44   0
  10  -7  -8    8.10    6.65   0
  10  -3  -2  124.34    6.42   0
  10  -2   1   50.09    6.19   0
  10  -1   4    3.66    5.09   0
  10   0   8   48.45    5.92   0
  10   0   9    3.61    5.61   0
  10   0  10    6.94    5.55   0
  11  -6  -5   21.90    5.77   0
  11  -5  -4   25.29    6.79   0
  11  -4  -2   36.90    6.14   0
  11  -3   0  136.06    6.64   0
  11  -2   3   17.90    5.35   0
  11  -1   7   24.51    5.75   0
  11  -1   8   83.13    6.30   0
  11  -1   9   31.14    5.86   0
  12  -9  -7  123.03    7.37   0
  12  -5  -2   22.16    6.26   0
  12  -3   3   16.36    5.60   0
  12  -2   7   64.01    6.28   0
  12  -2   8   23.89    5.71   0
  12  -2   9   -2.18    5.66   0
  13  -5   1    3.81    5.75   0
  13  -4   4    3.14    5.49   0
 -11 -11   4    4.79    5.70   0
 -11 -10   5    5.77    5.48   0
 -11  -8   8   87.18    6.10   0
 -11  -7  10   13.64    6.10   0
 -11  -6  13    1.81    6.03   0
 -11  -5  18   13.27    5.84   0
 -10 -10   2   -2.72    5.17   0
 -10  -9   3   72.26    6.27   0
 -10  -8   4    8.25    5.18   0
 -10  -5  10    7.89    5.27   0
 -10  -4  14   18.22    5.68   0
  -9  -7   3    4.10    5.03   0
  -9  -6   4   23.31    5.31   0
  -9  -5   6    3.76    5.30   0
  -9  -4   9   67.71    7.22   0
  -9  -3  12  185.39    7.54   0
  -8 -14  -5    3.95    5.66   0
  -8 -12  -4    8.95    5.47   0
  -8  -9  -2  200.49    7.43   0
  -8  -8  -1   54.33    5.95   0
  -8  -5   3    4.62    5.16   0
  -8  -4   5  204.43    7.30   0
  -8  -2  11   -1.52    5.40   0
  -8  -1  17    4.88    4.99   0
  -8  -1  19   31.38    7.04   0
  -8  -1  20  115.06    8.45   0
  -8  -1  21   24.32    6.09   0
  -7 -12  -6   31.87    5.86   0
  -7  -8  -3  256.73    7.90   0
  -7  -7  -2    4.03    5.01   0
  -7  -5   1   64.50    6.09   0
  -7  -2   7   35.55    5.92   0
  -7  -1  11    4.26    5.87   0
  -6 -14  -8   26.93    6.91   0
  -6 -10  -6   12.55    6.63   0
  -6  -3   2   21.37    5.38   0
  -6   0  11    2.62    4.92   0
  -6   0  26    3.93    8.62   0
  -5 -13  -9   84.88    7.98   0
  -5  -9  -7   28.45    5.44   0
  -5  -8  -6   51.00    5.84   0
  -5  -7  -5  153.57    8.18   0
  -5   1  24   17.50    8.42   0
  -4 -15 -11  108.65    7.41   0
  -4  -9  -8   69.33    6.98   0
  -4  -4  -3   37.18    6.48   0
  -4   1   9  462.83   14.28   0
  -3 -15 -12  114.08    8.56   0
  -3 -12 -11  278.98    9.09   0
  -3  -2  -1    8.82    5.98   0
  -3  -1   1    6.86    5.73   0
  -2  -9 -10   47.03    7.71   0
  -2   0   2 2422.92   34.77   0
  -2   2   9  538.27   23.63   0
  -1 -11 -12   44.51    8.71   0
  -1  -4  -6   11.74    8.33   0
   0 -15 -14    7.41    9.39   0
   1   2   5  226.72   13.57   0
   1   3  24   50.68   10.76   0
   2   0  -1    2.59    7.01   0
   3  -4  -8   52.99   10.13   0
   3  -2  -5   32.72    6.74   0
   3   3  23  221.24   11.41   0
   4  -4  -8  226.49   11.03   0
   4  -2  -5    5.98    5.94   0
   4   3  10  994.05   14.56   0
   4   3  21   68.16    7.96   0
   4   3  22   60.75    8.83   0
   5 -13 -15    7.02   12.52   0
   5  -4  -8   18.60    6.62   0
   5   1   2 1398.88   16.77   0
   5   3  18   27.50    5.51   0
   5   3  19    2.79    6.58   0
   6  -7 -11   67.23    7.34   0
   6  -6 -10  199.37    9.30   0
   6   2   7   30.74    5.76   0
   7 -10 -13  153.70   10.08   0
   7  -4  -7  752.73   12.38   0
   7  -2  -4  652.30   11.51   0
   7  -1  -2  253.65    8.11   0
   7   1   4   54.29    5.71   0
   7   2   9    1.38    5.40   0
   7   2  21   13.83    7.51   0
   8  -8 -11    5.66    6.60   0
   8  -7 -10    1.60    5.34   0
   8  -6  -9  302.36    9.41   0
   8  -3  -5  270.70    9.05   0
   8  -2  -3  729.87   11.28   0
   8  -1  -1  113.38    6.50   0
   8   0   2    1.74    5.16   0
   8   1   6   41.14    5.58   0
   8   2  13   16.72    6.68   0
   8   2  14  108.84    7.79   0
   8   2  15   10.34    6.89   0
   8   2  16  206.93    8.54   0
   9 -12 -13    2.13    7.30   0
   9 -10 -12   18.99    7.18   0
   9  -9 -11    4.14    5.64   0
   9  -5  -7  157.67    7.25   0
   9  -3  -4  130.04    7.54   0
   9  -2  -2   32.46    5.40   0
   9  -1   1   39.27    5.33   0
   9   0   4    4.87    4.85   0
   9   1  10   60.21    5.94   0
  10 -10 -11  124.22    8.27   0
  10  -6  -7    2.22    5.27   0
  10  -5  -6  133.17    7.67   0
  10  -4  -4  143.68    6.87   0
  10  -2   0    7.00    5.39   0
  10  -1   3   14.86    5.00   0
  10   0   7    4.36    5.41   0
  11 -10 -10   53.69    8.09   0
  11  -9  -9   16.14    5.64   0
  11  -8  -8   96.93    6.70   0
  11  -6  -6   19.80    6.65   0
  11  -2   2   83.85    6.17   0
  11  -1   6  208.18    7.32   0
  12  -9  -8   26.64    7.79   0
  12  -8  -7  140.54    8.25   0
  12  -6  -4    0.04    6.04   0
  12  -4   0   53.56    5.96   0
  12  -3   2    0.54    5.26   0
  12  -2   5  177.59    8.24   0
  12  -2   6  158.76    7.03   0
  13  -6  -2   26.53    6.31   0
  13  -4   3   81.02    6.70   0
 -11 -11   5    4.54    5.68   0
 -11 -10   6   16.91    5.34   0
 -11  -8   9   32.10    5.67   0
 -11  -7  11    8.18    5.84   0
 -11  -7  12   12.67    7.96   0
 -11  -6  14   11.86    6.23   0
 -11  -6  15   46.21    6.21   0
 -10 -12   1    5.16    5.74   0
 -10 -11   2   -1.06    5.38   0
 -10 -10   3    1.75    5.17   0
 -10  -9   4   -1.58    5.15   0
 -10  -8   5    5.74    5.30   0
 -10  -7   7   24.20    5.13   0
 -10  -5  11   88.12    6.32   0
 -10  -5  12  111.65    7.70   0
 -10  -4  15   68.43    6.16   0
 -10  -4  16   51.04    6.10   0
 -10  -4  17   64.35    7.20   0
  -9 -13  -2    1.45    5.85   0
  -9 -11  -1   95.48    6.57   0
  -9 -10   0   10.64    5.80   0
  -9  -9   1    5.87    5.12   0
  -9  -8   2    1.92    5.20   0
  -9  -6   5  152.20    6.50   0
  -9  -5   7  145.17    7.02   0
  -9  -3  13  332.14    8.54   0
  -9  -3  14  197.97    8.30   0
  -8 -13  -4    2.57    5.94   0
  -8 -11  -3    7.33    5.47   0
  -8  -7   1    5.88    5.09   0
  -8  -6   2   23.72    5.27   0
  -8  -5   4   24.48    5.21   0
  -8  -4   6  114.02    6.39   0
  -8  -3   8  197.55    7.03   0
  -8  -2  12   34.41    6.02   0
  -7 -11  -5   42.06    5.66   0
  -7  -3   5  521.62    9.94   0
  -7  -2   8   21.56    6.83   0
  -6 -15  -8   16.55    7.28   0
  -6 -12  -7    4.46    5.22   0
  -6  -9  -5   -1.77    5.56   0
  -6  -6  -2    5.51    4.95   0
  -6   0  12   91.45    7.19   0
  -5 -11  -8   19.61    5.26   0
  -5  -4  -1  242.40    8.27   0
  -5  -1   5  100.88    7.06   0
  -5   0   8  347.99   10.36   0
  -5   1  13    3.33    5.93   0
  -5   1  23   44.49    9.50   0
  -4 -13 -10   13.20    7.02   0
  -4 -11  -9  423.70   10.28   0
  -4  -8  -7   53.17    6.49   0
  -4  -5  -4   86.37    6.52   0
  -4  -3  -1  110.22    7.32   0
  -3 -13 -11  148.62    8.35   0
  -3  -9  -9    2.88    6.04   0
  -3  -4  -4  402.84   11.49   0
  -3   2  12   95.20   10.90   0
  -2 -13 -12    1.34    6.90   0
  -2  -4  -5  229.49   10.97   0
  -2  -2  -2   23.05    6.97   0
  -2   1   5 1350.95   29.21   0
  -1 -14 -13   12.66    7.93   0
  -1  -8 -10   90.82    8.06   0
  -1  -2  -3    2.47    9.03   0
   2   3   9  752.81   16.29   0
   2   3  24   35.30    8.51   0
   3   1   1   12.06    5.66   0
   3   3   9  109.88    7.53   0
   4   1   1  328.35    9.80   0
   4   3   9   49.67    7.27   0
   5   0  -1    1.08    5.69   0
   5   2   5  155.95    7.17   0
   5   3  10   17.41    6.47   0
   5   3  11  414.03    9.91   0
   5   3  20  126.49    7.56   0
   5   3  21   72.87    8.10   0
   6 -11 -14    8.74    8.16   0
   6  -8 -12   67.84    8.15   0
   6  -5  -9    4.37    5.03   0
   6  -1  -3  170.43    7.22   0
   6   1   2    7.71    5.76   0
   6   2   6    0.68    5.01   0
   6   3  13    8.19    6.80   0
   6   3  14    6.08    5.32   0
   6   3  15   22.31    5.62   0
   6   3  16    7.37    6.12   0
   6   3  17    3.91    6.09   0
   6   3  18   27.47    7.28   0
   7  -3  -6  190.96    7.51   0
   7   0   0   31.22    5.79   0
   7   1   3  146.81    6.78   0
   7   2   7   97.21    7.06   0
   7   2   8  613.94   10.45   0
   8  -9 -12   36.31    6.96   0
   8  -5  -8    6.70    5.32   0
   8   0   1   -2.58    5.07   0
   8   1   5    4.30    5.05   0
   8   2  11   12.72    5.54   0
   8   2  12   -0.66    5.22   0
   8   2  17    6.60    5.82   0
   8   2  19    6.30    6.95   0
   9  -4  -6   58.65    5.85   0
   9  -1   0   47.74    5.58   0
   9   0   3    1.13    4.91   0
   9   1   7  696.93   10.75   0
   9   1   8  360.82    9.08   0
  10 -11 -12    5.46    7.24   0
  10  -3  -3    3.60    5.38   0
  10  -2  -1   11.87    5.38   0
  10  -1   2   46.06    5.35   0
  10   0   5   -5.66    5.11   0
  10   0   6   51.15    5.90   0
  10   1  13    8.67    7.21   0
  10   1  14    9.21    7.33   0
  10   1  15    2.82    6.99   0
  11  -5  -5   82.16    6.36   0
  11  -4  -3  122.63    6.43   0
  11  -3  -1  288.85    7.78   0
  11  -2   1    9.05    5.08   0
  11  -1   4   91.46    5.84   0
  11  -1   5   17.76    5.43   0
  11   0  10   96.65    6.78   0
  11   0  11    5.35    5.74   0
  11   0  12  209.10    7.80   0
  11   0  13    2.44    6.08   0
  12  -7  -6  177.70    7.49   0
  12  -4  -1    9.22    5.31   0
  12  -3   1   11.11    5.21   0
  12  -2   4   66.29    6.08   0
  12  -1   9    9.69    5.67   0
  12  -1  10   22.82    5.63   0
  13  -6  -3    5.57    5.85   0
  13  -5  -1    1.39    5.44   0
  13  -4   1   11.81    5.65   0
  13  -4   2   -1.33    5.57   0
  13  -3   5   68.92    6.26   0
 -11 -11   6   -0.16    5.36   0
 -11 -10   7   37.70    5.81   0
 -11  -9   8   99.97    6.27   0
 -11  -9   9   20.89    6.66   0
 -11  -8  10    5.02    5.22   0
 -11  -7  13   -1.46    5.59   0
 -11  -6  16    8.00    5.92   0
 -11  -6  17   -0.36    5.81   0
 -10 -12   2    5.76    5.58   0
 -10  -8   6   16.66    5.16   0
 -10  -7   8   16.35    5.14   0
 -10  -4  18   37.18    6.02   0
 -10  -4  19  165.72    7.49   0
 -10  -4  20    1.13    5.74   0
 -10  -4  21   78.82    6.93   0
  -9 -12  -1   62.72    6.68   0
  -9  -7   4    8.73    4.89   0
  -9  -6   6  411.35    8.65   0
  -9  -5   8    5.18    5.61   0
  -9  -4  10  351.58    8.59   0
  -9  -3  15   64.90    5.87   0
  -8 -14  -4    4.86    6.20   0
  -8 -12  -3   24.24    5.67   0
  -8  -9  -1  414.99    9.15   0
  -8  -8   0  628.51   10.34   0
  -8  -6   3   55.27    5.40   0
  -8  -3   9   15.42    5.16   0
  -8  -2  13   25.70    5.86   0
  -7 -15  -6   38.44    7.34   0
  -7 -14  -6   47.24    6.31   0
  -7 -12  -5   52.24    5.57   0
  -7  -9  -3   62.23    6.28   0
  -7  -8  -2   10.84    5.34   0
  -7  -7  -1   41.23    5.40   0
  -7  -1  12   52.16    5.83   0
  -6 -13  -7    7.32    6.46   0
  -6 -11  -6   -0.19    6.19   0
  -6  -7  -3    6.30    5.04   0
  -6  -4   1   -1.99    4.69   0
  -6  -3   3    1.26    5.14   0
  -6  -1   8  204.09    7.70   0
  -6   0  13    1.67    5.80   0
  -6   0  25    2.66    6.68   0
  -5 -15  -9   23.21    7.10   0
  -5 -14  -9   17.95    5.89   0
  -5 -12  -8   57.89    6.78   0
  -5 -10  -7   96.14    6.59   0
  -5  -3   1   62.97    6.31   0
  -5  -2   3    6.85    5.58   0
  -5   1  14  101.12    7.68   0
  -5   1  22   47.68    9.82   0
  -4 -14 -10   26.47    7.20   0
  -4  -7  -6   11.12    4.94   0
  -4  -6  -5   18.54    5.29   0
  -4  -2   1  109.39    6.82   0
  -4  -1   3   58.89    6.55   0
  -4   0   6  583.31   14.05   0
  -3 -11 -10  430.00   11.22   0
  -3  -5  -5 1014.51   16.83   0
  -3   1   7  162.02   10.51   0
  -2 -11 -11  267.42   10.68   0
  -2  -8  -9   58.98    7.02   0
  -2  -1   0    8.55    7.03   0
  -1  -7  -9  357.31   12.88   0
  -1  -5  -7  280.51   13.54   0
   0 -16 -14   19.16    9.12   0
   0   3  24   67.43   13.28   0
   1 -11 -13  209.00   14.81   0
   1   3   9  331.02   15.23   0
   2  -2  -5  695.57   22.20   0
   2   3  25    1.92    9.47   0
   3   2   4 2629.53   26.42   0
   3   3   8   11.93    7.41   0
   3   3  24    7.02    7.25   0
   4  -9 -13   11.36   11.08   0
   4  -3  -7  742.37   16.61   0
   4   2   4   -0.29    5.77   0
   4   3  23    6.65    7.28   0
   5  -9 -13  270.23   13.95   0
   5   1   1  649.44   12.14   0
   5   3   9  272.31    9.15   0
   5   3  22  154.08    9.47   0
   6 -13 -15    3.04    9.07   0
   6  -9 -13   52.37   10.28   0
   6  -4  -8   19.62    5.36   0
   6  -2  -5   93.09    6.69   0
   6   0  -1   -2.38    5.16   0
   6   2   5  449.76    9.71   0
   6   3  11  125.57    6.80   0
   6   3  12    6.20    5.43   0
   6   3  19   -3.37    5.67   0
   6   3  20   11.53    7.08   0
   7 -11 -14    5.42    7.72   0
   7  -8 -12  133.39    9.72   0
   7  -7 -11    3.77    6.11   0
   7  -6 -10  336.66    9.47   0
   7  -5  -9  326.62    9.88   0
   7   2   6   29.37    6.15   0
   8 -12 -14   42.39    8.00   0
   8 -10 -13   10.49    7.02   0
   8  -4  -7  166.25    7.30   0
   8  -2  -4  200.20    7.43   0
   8  -1  -2   20.49    5.16   0
   8   1   4   14.17    5.12   0
   8   2   9  143.89    7.01   0
   9 -11 -13    4.19    6.80   0
   9  -7 -10  107.14    7.72   0
   9  -6  -9   25.06    6.76   0
   9  -2  -3   18.59    5.21   0
   9   0   2   11.85    4.93   0
   9   1   6   20.42    6.01   0
  10  -9 -11    4.26    6.95   0
  10  -8 -10   75.21    6.71   0
  10  -7  -9   64.68    6.10   0
  10  -6  -8    2.57    5.19   0
  10  -1   1  131.06    6.30   0
  10   0   4  200.51    6.71   0
  10   1   9    6.02    6.63   0
  10   1  10   37.65    5.64   0
  10   1  11   -0.40    5.42   0
  10   1  12   56.82    6.58   0
  11  -9 -10   44.29    7.38   0
  11  -8  -9   26.05    5.88   0
  11  -7  -8   18.98    5.37   0
  11  -4  -4   12.09    5.56   0
  11  -3  -2   91.86    6.14   0
  11  -2   0   56.07    5.66   0
  11  -1   3   25.29    5.04   0
  11   0   8  177.20    7.33   0
  11   0   9   -3.05    5.51   0
  12  -5  -4    7.86    5.88   0
  12  -4  -2   75.48    6.16   0
  12  -3   0   14.72    5.41   0
  12  -1   8   11.18    5.57   0
  13  -5  -2   20.78    6.14   0
  13  -4   0    4.62    5.35   0
  13  -3   3   -0.22    5.46   0
 -11 -11   7    7.07    5.14   0
 -11 -10   8    3.09    5.43   0
 -11  -9  10   43.78    5.99   0
 -11  -8  11    0.10    5.57   0
 -11  -8  12   61.79    6.11   0
 -11  -7  15    1.41    5.62   0
 -10 -13   2   -1.72    5.59   0
 -10 -11   3    3.97    5.36   0
 -10 -10   4   19.93    5.22   0
 -10  -9   5   39.14    5.42   0
 -10  -8   7   45.66    6.01   0
 -10  -7   9   57.02    5.95   0
 -10  -6  11   10.45    5.54   0
 -10  -5  14  113.35    6.50   0
 -10  -5  15   49.95    5.90   0
  -9 -14  -1   15.56    7.62   0
  -9 -13  -1    0.11    5.84   0
  -9 -12   0   62.35    6.67   0
  -9 -10   1   -2.46    5.37   0
  -9  -9   2    6.72    4.94   0
  -9  -7   5   81.44    5.60   0
  -9  -5   9   50.68    5.76   0
  -9  -3  16  120.92    6.57   0
  -9  -3  18  163.36    7.26   0
  -9  -3  20   44.88    7.44   0
  -9  -3  21   15.30    6.94   0
  -9  -3  22   -0.51    5.82   0
  -9  -3  23    7.04    5.94   0
  -8 -13  -3   40.56    6.27   0
  -8 -11  -2    0.57    5.58   0
  -8  -7   2    3.30    4.62   0
  -8  -5   5    6.21    5.01   0
  -8  -4   7  167.67    6.63   0
  -8  -3  10   40.29    5.56   0
  -8  -2  14   73.74    6.41   0
  -8  -2  15    4.15    6.79   0
  -7 -13  -5   19.18    5.31   0
  -7 -11  -4    2.16    5.22   0
  -7  -6   1   34.85    6.37   0
  -7  -2   9   54.88    5.73   0
  -7  -1  13  195.41    7.61   0
  -7  -1  14    1.89    6.42   0
  -7  -1  25    2.96    7.24   0
  -6 -14  -7   60.18    7.42   0
  -6  -5   0    8.62    5.17   0
  -6   0  14   54.63    7.13   0
  -6   0  24   15.10    7.06   0
  -5  -9  -6    1.45    5.30   0
  -5  -8  -5   77.30    6.95   0
  -5  -6  -3  180.04    8.46   0
  -5  -5  -2  540.06   10.45   0
  -5   0   9    0.47    5.79   0
  -5   1  15   10.66    6.34   0
  -5   1  16   73.95    8.31   0
  -5   1  21   83.50    9.44   0
  -4 -15 -10   24.91    7.02   0
  -4 -12  -9    7.71    6.62   0
  -4 -10  -8  114.74    7.73   0
  -4   1  10 1836.03   24.03   0
  -4   1  26   85.74   12.21   0
  -3  -7  -7   22.14    5.23   0
  -3  -6  -6   65.56    6.49   0
  -3   0   4  238.79   10.64   0
  -3   2  23  304.23   18.79   0
  -2 -14 -12   30.94    7.31   0
  -2  -7  -8  324.41   10.87   0
  -2  -6  -7  573.64   14.11   0
  -2  -5  -6  357.14   12.58   0
  -1 -15 -13   10.84    7.94   0
  -1  -6  -8  291.01   12.22   0
   1 -14 -14   12.39    9.74   0
   1   3  25   42.31   10.37   0
   2   1   1   35.26    7.75   0
   2   2   4 1271.21   22.10   0
   2   3   8    0.21    7.78   0
   3   3  25   32.94    8.96   0
   4   3   8  546.93   11.62   0
   4   3  24    0.42    7.52   0
   5  -3  -7  255.00    9.58   0
   5   2   4  168.54    7.48   0
   5   3   8  137.62    7.75   0
   5   3  23    4.46    7.70   0
   6  -3  -7   19.12    6.57   0
   6   1   1  567.27   10.72   0
   6   3  10  107.44    6.43   0
   6   3  21  104.91    8.27   0
   7 -13 -15  199.40   13.35   0
   7  -4  -8   26.27    6.33   0
   7  -1  -3  372.54    8.97   0
   7   0  -1   -1.42    5.26   0
   7   1   2  819.63   11.96   0
   7   3  12   70.81    7.24   0
   7   3  13    2.22    5.08   0
   7   3  14   64.97    5.86   0
   7   3  15  154.80    7.00   0
   7   3  16  132.01    7.23   0
   7   3  17    3.20    6.45   0
   7   3  18    1.84    6.79   0
   8  -3  -6  854.44   12.15   0
   8   0   0 1284.99   13.69   0
   8   1   3    8.22    4.98   0
   8   2   7   32.46    5.73   0
   8   2   8  207.79    7.26   0
   9  -9 -12   15.86    6.91   0
   9  -5  -8    9.80    5.33   0
   9  -3  -5    2.51    4.98   0
   9  -1  -1   90.32    5.95   0
   9   0   1   -1.16    4.73   0
   9   1   5  133.71    6.90   0
   9   2  11    9.66    5.34   0
   9   2  12   11.24    5.62   0
   9   2  13   17.44    5.33   0
   9   2  14   -0.17    5.06   0
   9   2  15   22.93    5.86   0
   9   2  16    3.49    5.71   0
  10 -10 -12    2.59    6.99   0
  10  -5  -7    0.21    5.15   0
  10  -3  -4   48.38    5.89   0
  10  -2  -2   17.94    5.56   0
  10  -1   0    8.56    5.52   0
  10   0   3    6.71    4.88   0
  10   1   8   97.21    6.51   0
  11 -10 -11   20.30    6.19   0
  11  -5  -6  132.17    6.60   0
  11  -3  -3   16.57    6.67   0
  11  -1   2   13.35    4.87   0
  11   0   6  144.26    6.71   0
  11   0   7    3.74    5.54   0
  12  -7  -7   20.05    5.54   0
  12  -6  -6   31.29    6.23   0
  12  -4  -3    2.20    5.58   0
  12  -3  -1   41.45    5.85   0
  12  -2   2    3.55    5.13   0
  12  -1   5  287.58    7.90   0
  12  -1   6    4.21    5.24   0
  13  -6  -4   39.81    6.57   0
  13  -5  -3   20.31    7.40   0
  13  -4  -1   59.11    6.28   0
  13  -3   2   28.16    5.53   0
  13  -2   5    2.76    5.19   0
 -11 -11   8    4.72    5.58   0
 -11 -10   9  119.11    6.74   0
 -11  -9  11   24.62    5.69   0
 -11  -8  13    9.95    6.22   0
 -11  -7  16   78.78    6.91   0
 -11  -7  17   35.79    6.67   0
 -10 -12   3    2.69    5.31   0
 -10 -10   5  126.91    6.28   0
 -10  -9   6   39.32    5.51   0
 -10  -8   8   57.51    5.92   0
 -10  -7  10    5.80    5.30   0
 -10  -6  12   22.15    5.51   0
 -10  -5  16   10.35    6.42   0
 -10  -5  17   12.60    5.44   0
 -10  -5  19   35.12    6.88   0
 -10  -5  20   18.47    7.05   0
  -9 -11   1  212.89    7.29   0
  -9 -10   2   24.04    5.46   0
  -9  -9   3    2.07    5.01   0
  -9  -8   4   24.93    5.06   0
  -9  -5  10   38.68    5.71   0
  -9  -4  13    6.11    5.52   0
  -8 -14  -3   19.37    6.00   0
  -8 -12  -2   18.95    5.62   0
  -8  -9   0   53.27    6.30   0
  -8  -8   1   55.59    6.24   0
  -8  -6   4   17.40    5.08   0
  -8  -4   8   87.39    5.89   0
  -8  -3  11  115.54    6.93   0
  -8  -2  16  280.50    8.40   0
  -8  -2  17   40.13    6.69   0
  -8  -2  18  195.92    8.56   0
  -8  -2  21   -1.72    7.11   0
  -8  -2  23    4.89    5.88   0
  -7 -12  -4    5.56    5.27   0
  -7 -10  -3   20.24    5.57   0
  -7  -9  -2  859.30   12.03   0
  -7  -7   0    5.62    4.96   0
  -7  -5   3   11.55    6.36   0
  -7  -3   7   19.18    5.29   0
  -7  -2  10    3.14    5.02   0
  -7  -1  15    8.24    6.73   0
  -7  -1  23   19.44    6.97   0
  -7  -1  24   31.14    7.27   0
  -6 -15  -7   11.72    5.61   0
  -6 -12  -6   28.27    5.67   0
  -6  -9  -4    3.10    5.28   0
  -6  -8  -3    0.74    4.90   0
  -6  -7  -2    8.03    4.76   0
  -6  -4   2    2.76    4.75   0
  -6  -2   6  135.59    6.75   0
  -6   0  15    7.46    6.41   0
  -6   0  22   15.91    8.00   0
  -6   0  23   -0.37    6.83   0
  -5 -13  -8   27.95    5.64   0
  -5  -7  -4   18.28    5.32   0
  -5  -4   0   30.08    5.79   0
  -5  -1   6   13.37    5.94   0
  -5   1  17   97.40    8.03   0
  -5   1  18    8.70    7.77   0
  -5   1  19   26.82    8.16   0
  -5   1  20   18.74    8.10   0
  -4 -16 -10   43.42    7.91   0
  -4  -9  -7    0.46    6.03   0
  -4  -4  -2  626.28   12.21   0
  -3 -16 -11   96.03    8.72   0
  -3 -15 -11   36.00    7.28   0
  -3 -12 -10   78.99    7.84   0
  -3 -10  -9   51.05    6.85   0
  -3  -3  -2  965.54   16.25   0
  -3   2  13   42.79    9.53   0
  -2 -15 -12   60.85    7.97   0
  -2 -12 -11    8.58    6.66   0
  -2 -10 -10  101.96    7.73   0
  -1 -16 -13    4.86    8.11   0
  -1 -12 -12   25.04    7.23   0
  -1 -10 -11  141.36    9.00   0
   0 -13 -13    1.47    8.69   0
   0   3  10    8.25   10.90   0
   1  -8 -11  133.25   14.06   0
   3 -15 -15   24.57   15.33   0
   3  -3  -7   88.35    9.90   0
   3   3   7  827.70   16.16   0
   4  -1  -4    4.90    5.84   0
   4   0  -2 6805.68   40.02   0
   4   2   3  820.03   14.05   0
   4   3   7   11.18    5.76   0
   5  -1  -4   11.25    6.16   0
   5   0  -2  666.90   12.70   0
   6  -1  -4  130.68    8.17   0
   6   0  -2   18.95    6.98   0
   6   2   4  200.67    7.87   0
   6   3   8  186.71    8.26   0
   6   3   9   70.63    6.02   0
   6   3  22    6.99    5.86   0
   7  -9 -13  180.77    9.90   0
   7   2   5   -3.13    5.05   0
   7   3  10   -0.96    6.67   0
   7   3  11   56.86    6.20   0
   7   3  19   49.52    6.25   0
   7   3  20  126.86    8.58   0
   8 -11 -14    1.23    8.00   0
   8  -8 -12  107.98    7.92   0
   8  -6 -10    5.58    5.39   0
   8  -5  -9    2.84    5.04   0
   8  -1  -3  125.37    6.47   0
   8   1   2    2.84    5.04   0
   8   2   6  256.22    7.48   0
   9 -12 -14    1.36    7.39   0
   9 -10 -13   25.09    7.08   0
   9  -4  -7   19.61    5.73   0
   9  -2  -4  208.26    7.34   0
   9  -1  -2   38.48    5.38   0
   9   1   4   10.33    5.21   0
   9   2   9  364.08    8.67   0
   9   2  10   -1.07    5.86   0
  10  -7 -10    6.66    6.40   0
  10  -2  -3  277.77    7.61   0
  10   0   2  159.49    6.31   0
  10   1   6  189.94    6.77   0
  10   1   7    4.83    5.27   0
  11  -8 -10   10.49    7.06   0
  11  -7  -9    7.74    6.56   0
  11  -6  -8    1.78    6.52   0
  11  -4  -5  295.47    7.82   0
  11  -2  -1    1.39    5.13   0
  11  -1   1    7.52    4.96   0
  11   0   5   -0.04    5.09   0
  11   1  13    0.91    6.15   0
  12  -8  -9  177.07    8.84   0
  12  -5  -5   48.77    5.79   0
  12  -3  -2  112.60    7.50   0
  12  -2   1   52.70    5.75   0
  12  -1   4   -2.30    5.55   0
  12   0   9   -4.46    5.48   0
  12   0  10   26.25    5.82   0
  13  -6  -5    6.55    5.87   0
 -11 -11   9   22.97    5.64   0
 -11 -10  10   49.41    6.28   0
 -11 -10  11   19.46    5.91   0
 -11  -9  12   23.76    6.00   0
 -11  -9  13   10.33    6.00   0
 -11  -8  15    1.48    6.04   0
 -10 -13   3   15.89    5.81   0
 -10 -12   4    9.59    5.64   0
 -10 -11   5   11.79    5.38   0
 -10 -10   6   30.01    5.23   0
 -10  -8   9   14.10    5.44   0
 -10  -7  11    4.51    5.46   0
 -10  -6  13    1.25    5.56   0
 -10  -6  14  291.63    7.89   0
  -9 -14   0   27.53    6.22   0
  -9 -12   1   15.28    5.59   0
  -9 -11   2   14.87    6.87   0
  -9  -7   6   70.53    6.02   0
  -9  -6   8   50.27    5.75   0
  -9  -5  11   48.67    5.94   0
  -9  -4  14  234.75    7.63   0
  -8 -13  -2    1.78    5.65   0
  -8 -11  -1   53.70    5.98   0
  -8 -10   0  255.29    8.00   0
  -8  -9   1  156.50    8.15   0
  -8  -8   2   19.99    5.17   0
  -8  -7   3   -2.11    4.78   0
  -8  -4   9    0.91    4.92   0
  -8  -3  12  332.04    8.71   0
  -8  -2  19    9.46    5.40   0
  -8  -2  20   12.37    5.59   0
  -7 -15  -5   19.98    5.72   0
  -7 -13  -4    9.91    6.44   0
  -7 -11  -3  586.66   10.47   0
  -7  -4   5 1559.58   15.15   0
  -7  -2  11  149.60    7.69   0
  -7  -1  16   63.82    6.17   0
  -7  -1  17   32.62    6.93   0
  -7  -1  18   29.21    6.62   0
  -7  -1  19   77.53    7.27   0
  -7  -1  20   14.81    6.82   0
  -7  -1  21    1.89    6.57   0
  -6 -13  -6    6.92    5.31   0
  -6 -11  -5    4.68    5.27   0
  -6  -5   1    2.71    6.26   0
  -6  -2   7   36.17    6.37   0
  -6  -1  10  495.99   10.31   0
  -6   0  16   73.81    6.30   0
  -6   0  17    1.48    6.34   0
  -6   0  18   76.29    7.58   0
  -6   0  19    0.83    6.46   0
  -6   0  20   28.99    6.78   0
  -6   0  21    1.94    6.07   0
  -5 -15  -8   17.73    7.09   0
  -5 -14  -8   -3.52    5.70   0
  -5 -12  -7   14.90    6.25   0
  -5 -10  -6    6.58    6.77   0
  -5  -3   2   21.76    5.80   0
  -5  -2   4  276.25    8.90   0
  -5   0  10 3371.09   27.11   0
  -5   0  27   -2.06    8.71   0
  -4 -13  -9  111.07    7.97   0
  -4 -11  -8    7.14    6.37   0
  -4  -8  -6  108.49    7.20   0
  -4  -5  -3   23.68    6.16   0
  -4  -3   0  343.82    9.98   0
  -4  -1   4    9.84    5.52   0
  -4   0   7    2.61    7.34   0
  -4   1  11  459.32   13.32   0
  -3  -2   0  585.57   13.29   0
  -3  -1   2  152.57    8.56   0
  -2 -16 -12   -0.11    7.31   0
   0  -9 -11    7.77    7.66   0
   0   3  25   58.03   15.70   0
   2   3  26   42.14    9.38   0
   2   4  16    9.94    7.00   0
   2   4  17    6.46    7.69   0
   2   4  18    4.99    7.66   0
   3  -1  -4  213.53   11.24   0
   3   0  -2   39.22    6.88   0
   3   2   3   20.08    6.04   0
   3   4  14    2.67    6.10   0
   3   4  15    6.06    6.28   0
   3   4  17   13.95    7.43   0
   3   4  18   51.44    7.70   0
   3   4  19   14.27    7.86   0
   4   1   0  290.07    9.37   0
   4   4  14   41.78    7.04   0
   4   4  15  359.59   10.53   0
   4   4  16   73.97    7.42   0
   4   4  18   15.44    6.50   0
   5  -2  -6    9.93    6.26   0
   5   1   0    2.79    5.56   0
   5   2   3  253.31    8.49   0
   5   3   7   11.04    5.08   0
   6 -10 -14  397.56   15.49   0
   6  -2  -6  136.26    8.20   0
   6   1   0   21.89    6.79   0
   6   2   3 3725.20   24.15   0
   7  -3  -7   20.01    5.21   0
   7  -1  -4 1401.20   15.78   0
   7   1   1  538.03    9.94   0
   7   2   4 1409.14   14.60   0
   7   3   9   27.77    5.76   0
   7   3  21   16.81    6.05   0
   8  -9 -13   24.22    7.92   0
   8  -4  -8   89.27    6.31   0
   8  -2  -5 1024.64   13.03   0
   8   0  -1    6.69    5.25   0
   8   2   5  144.86    6.52   0
   8   3  13    7.29    5.54   0
   8   3  15   47.95    6.00   0
   8   3  16   59.82    6.35   0
   8   3  17   17.61    5.59   0
   8   3  18   -2.47    6.65   0
   9  -7 -11   24.98    6.92   0
   9  -6 -10  112.65    7.61   0
   9  -3  -6   31.35    5.80   0
   9   0   0    5.53    4.95   0
   9   1   3    3.15    4.95   0
   9   2   7  250.19    8.01   0
   9   2   8  269.87    7.98   0
  10  -9 -12  217.47    9.28   0
  10  -8 -11   10.45    5.70   0
  10  -6  -9   24.70    5.62   0
  10  -5  -8    1.98    5.16   0
  10  -3  -5  282.08    8.09   0
  10  -1  -1   15.38    5.65   0
  10   0   1    5.95    5.09   0
  10   2  11    9.08    5.68   0
  10   2  13    4.45    6.54   0
  10   2  14   22.73    5.68   0
  10   2  15    5.65    5.90   0
  11  -9 -11   26.92    6.07   0
  11  -5  -7  116.43    6.54   0
  11  -3  -4   22.59    5.42   0
  11  -2  -2    1.48    5.34   0
  11  -1   0   16.60    5.12   0
  11   0   3   -3.49    4.44   0
  11   0   4   45.83    5.53   0
  11   1   8   86.73    6.48   0
  11   1   9   35.07    6.11   0
  12  -7  -8  201.60    7.76   0
  12  -6  -7    0.52    5.71   0
  12  -5  -6    2.31    6.95   0
  12  -4  -4    4.27    5.70   0
  12  -2   0    3.32    5.36   0
  12  -1   3   36.06    5.71   0
  12   0   7   -2.41    5.48   0
  12   0   8   56.34    6.18   0
  13  -5  -4   -0.42    6.01   0
  13  -4  -2   13.42    5.85   0
  13  -3   0   10.89    5.35   0
  13  -2   2   20.73    5.62   0
  13  -2   3    3.31    5.40   0
  13  -1   6    2.21    5.41   0
 -11  -9  14   23.81    6.20   0
 -10 -13   4   17.09    5.84   0
 -10 -12   5   17.01    5.67   0
 -10 -11   6   11.16    5.16   0
 -10  -9   8   57.34    5.74   0
 -10  -8  10   74.63    6.32   0
 -10  -7  12   15.89    5.59   0
 -10  -6  15   27.07    5.44   0
 -10  -6  16   38.51    6.33   0
 -10  -6  17   -0.54    6.98   0
  -9 -10   3    0.48    5.05   0
  -9  -9   4    8.13    4.84   0
  -9  -7   7   74.89    6.22   0
  -9  -6   9   22.18    5.55   0
  -9  -5  12  363.53    8.77   0
  -9  -4  16   12.09    5.48   0
  -9  -4  17   14.92    5.58   0
  -9  -4  18  325.37    9.41   0
  -9  -4  19    2.74    6.50   0
  -9  -4  21    7.65    6.92   0
  -8 -15  -2   19.23    7.51   0
  -8 -14  -2   -1.32    5.41   0
  -8 -12  -1  128.59    6.63   0
  -8  -6   5   10.74    4.90   0
  -8  -5   7    6.86    5.01   0
  -7 -14  -4    4.55    5.60   0
  -7  -9  -1  180.31    7.32   0
  -7  -8   0    5.13    6.30   0
  -7  -7   1   21.41    4.96   0
  -7  -6   2   51.05    5.72   0
  -7  -5   4   12.90    5.29   0
  -7  -2  12  173.40    7.99   0
  -6 -14  -6    2.71    5.33   0
  -6 -12  -5   65.15    6.87   0
  -6 -10  -4    4.06    5.43   0
  -6  -6   0   33.85    6.43   0
  -6  -4   3   20.49    4.95   0
  -6  -1  11   63.82    6.94   0
  -5 -16  -8   14.07    6.18   0
  -5  -9  -5    5.29    5.09   0
  -5  -5  -1   12.80    5.19   0
  -5  -1   7   66.10    6.75   0
  -5   0  11   -7.55    7.11   0
  -4 -14  -9    7.01    6.82   0
  -4  -7  -5  105.92    6.31   0
  -4  -6  -4  163.89    7.40   0
  -4  -2   2   26.58    5.41   0
  -4   1  25    7.42    9.05   0
  -3 -13 -10   32.50    6.71   0
  -3 -11  -9  175.69    8.41   0
  -3  -9  -8   34.96    5.56   0
  -3  -4  -3 1668.30   20.28   0
  -3   1   8    0.74    7.58   0
  -3   2  14    0.73    7.68   0
  -3   2  22   18.13   12.20   0
  -2 -13 -11    6.61    6.45   0
  -2  -9  -9  105.15    7.90   0
  -2  -3  -3  487.81   13.91   0
  -1 -13 -12   76.04    8.51   0
  -1  -9 -10   72.03    8.14   0
   0 -11 -12   13.37    7.89   0
   1 -15 -14   16.92    9.58   0
   1   3   8  187.79   12.91   0
   1   3  26   11.40   10.79   0
   2  -4  -8  753.36   33.28   0
   2   4  14   15.16    6.95   0
   2   4  15  103.60    8.20   0
   2   4  19   42.82    8.81   0
   2   4  20   88.63   10.50   0
   3   1   0    0.77    5.52   0
   3   4  13   51.79    6.72   0
   3   4  20    9.51    6.65   0
   4  -2  -6    9.43    6.13   0
   4   3   6   16.22    6.11   0
   4   4  12   70.29    7.11   0
   4   4  13  633.82   12.25   0
   4   4  19   79.96    7.65   0
   4   4  20    5.09    6.80   0
   5 -12 -15  134.97   18.04   0
   5 -10 -14  298.08   17.05   0
   5  -6 -11   13.44    6.17   0
   5  -5 -10   52.18    6.88   0
   5   3   6  140.39    6.87   0
   5   4  13   61.77    6.99   0
   5   4  14  517.08   10.92   0
   5   4  15   83.68    6.54   0
   5   4  16  556.08   10.98   0
   5   4  17   28.87    5.77   0
   5   4  18  147.11    8.29   0
   5   4  19    5.20    6.44   0
   6 -12 -15   -0.42    9.36   0
   6  -7 -12    8.40    7.06   0
   6  -6 -11   10.79    6.12   0
   6  -5 -10  150.86    8.15   0
   6   3   7    6.91    5.13   0
   7 -12 -15   51.26    9.78   0
   7 -10 -14    1.79    7.42   0
   7  -6 -11  316.16   10.07   0
   7  -5 -10  156.48    8.29   0
   7  -2  -6  967.57   13.41   0
   7   0  -2   34.85    5.65   0
   7   1   0  333.33    8.63   0
   7   2   3   40.02    5.77   0
   7   3   8  169.03    6.82   0
   8  -3  -7   16.48    5.18   0
   8   1   1   42.92    5.64   0
   8   2   4   -0.52    4.99   0
   8   3  10    5.21    5.43   0
   8   3  11    5.75    5.30   0
   8   3  19    4.14    5.78   0
   9 -11 -14    2.67    6.90   0
   9  -8 -12   32.73    6.82   0
   9  -5  -9   49.18    5.89   0
   9  -4  -8    4.39    6.51   0
   9  -2  -5    0.54    5.15   0
   9  -1  -3   13.15    5.02   0
   9   0  -1    2.68    5.97   0
   9   1   2    4.07    4.80   0
   9   2   6  953.18   12.06   0
  10  -2  -4    4.26    5.55   0
  10  -1  -2    6.44    5.12   0
  10   1   4    2.16    4.84   0
  10   2   9   17.47    5.45   0
  10   2  10   57.12    6.27   0
  11  -4  -6   21.42    5.43   0
  11  -2  -3    5.71    6.44   0
  11   0   2   12.44    4.90   0
  11   1   7   19.37    5.99   0
  12  -4  -5    6.53    5.37   0
  12  -3  -3   88.80    6.32   0
  12  -2  -1   43.68    5.57   0
  12  -1   2    5.53    5.26   0
  12   0   5   -2.44    5.33   0
  12   0   6  309.92    7.99   0
  13  -6  -6  124.52    7.38   0
  13  -5  -5   13.95    5.72   0
  13  -4  -3  231.13    7.94   0
  13  -2   1   14.55    5.47   0
  13  -1   4   21.02    5.55   0
  13  -1   5    1.56    5.38   0
 -10 -13   5   95.15    6.27   0
 -10 -12   6    3.58    5.35   0
 -10 -11   7    6.23    5.23   0
 -10 -10   8   29.84    5.58   0
 -10  -9   9   27.56    5.48   0
 -10  -8  11   14.31    5.56   0
 -10  -7  13    5.93    5.34   0
 -10  -7  14   17.81    5.78   0
 -10  -6  18   17.14    5.57   0
 -10  -6  19   14.36    5.57   0
 -10  -6  20   22.95    6.21   0
  -9 -14   1   86.86    6.62   0
  -9 -13   2   33.99    5.70   0
  -9 -12   2   40.42    5.80   0
  -9 -10   4   54.84    5.78   0
  -9  -8   6  118.43    5.99   0
  -9  -7   8   74.17    5.98   0
  -9  -6  10  121.16    6.46   0
  -9  -4  20  110.67    6.88   0
  -8 -13  -1   79.69    6.75   0
  -8 -11   0  119.91    6.77   0
  -8 -10   1  293.85    7.81   0
  -8  -9   2    1.74    5.32   0
  -8  -8   3   14.26    4.79   0
  -8  -7   4   12.35    4.97   0
  -8  -6   6   38.15    5.21   0
  -8  -5   8    5.56    4.95   0
  -8  -3  14   78.22    6.27   0
  -7 -15  -4   16.92    5.61   0
  -7 -12  -3   15.59    5.68   0
  -7 -11  -2   55.08    7.13   0
  -7  -4   6   64.55    5.82   0
  -7  -3   9  321.61    8.38   0
  -7  -2  13    4.44    6.33   0
  -6 -16  -6   -0.74    5.69   0
  -6 -15  -6    5.01    5.33   0
  -6  -9  -3    9.32    5.42   0
  -6  -8  -2    3.57    4.97   0
  -6  -7  -1    1.27    4.67   0
  -6  -1  26    5.91    8.11   0
  -5 -13  -7    1.83    5.49   0
  -5 -11  -6   55.51    5.96   0
  -5  -8  -4   13.78    5.16   0
  -5  -6  -2  206.09    7.38   0
  -5  -4   1  260.20    8.40   0
  -5   0  26   69.80    9.59   0
  -4 -16  -9    1.87    7.00   0
  -4 -15  -9    5.25    5.56   0
  -4 -12  -8   90.87    7.11   0
  -4 -10  -7   20.84    5.55   0
  -4  -4  -1    5.80    6.91   0
  -4   1  12    5.16    6.16   0
  -3 -14 -10   55.47    7.63   0
  -3  -8  -7    9.17    4.79   0
  -3  -5  -4 1776.11   21.25   0
  -3   0   5   -0.75    6.91   0
  -2 -11 -10   56.30    7.17   0
  -2   2  10   35.19   11.79   0
  -1 -11 -11    6.16    7.02   0
   0 -14 -13   95.76    9.54   0
   1 -16 -14   28.01   10.14   0
   1   2   4 2160.75   35.55   0
   1   4  17    3.05    8.12   0
   2 -13 -14   23.36   10.85   0
   2   4  13  161.77    9.51   0
   2   4  21  161.36   11.56   0
   3   3   6 1212.61   18.29   0
   3   4  12   61.55    6.85   0
   3   4  21    7.95    6.67   0
   4  -6 -11  199.27   12.24   0
   4  -5 -10  116.61    9.51   0
   4   2   2   54.68    6.26   0
   4   4  11 1024.48   15.30   0
   4   4  21   12.99    7.00   0
   5  -7 -12   13.38    6.83   0
   5  -4  -9  652.47   13.75   0
   5   0  -3    0.91    5.70   0
   5   2   2   22.50    5.82   0
   5   4  11   25.50    7.14   0
   5   4  12  132.83    6.91   0
   5   4  20    1.00    6.95   0
   6   0  -3    5.06    5.15   0
   6   2   2  202.75    7.91   0
   6   3   6    0.32    5.14   0
   6   4  13    8.67    6.63   0
   6   4  14   15.97    5.39   0
   6   4  15    2.45    5.02   0
   6   4  16    0.40    4.81   0
   6   4  17    6.04    5.28   0
   6   4  18   23.78    6.90   0
   6   4  19  128.40    8.41   0
   7  -7 -12  450.19   12.16   0
   7  -4  -9  100.78    7.07   0
   7   3   7   51.69    5.69   0
   8 -10 -14   36.69    8.15   0
   8  -6 -11  548.53   11.73   0
   8  -5 -10  257.87    9.21   0
   8  -2  -6  233.88    8.65   0
   8  -1  -4   63.31    6.21   0
   8   0  -2  222.83    7.35   0
   8   3   8  242.53    7.69   0
   8   3   9  118.33    6.61   0
   9  -3  -7   15.25    6.80   0
   9   1   1   38.07    6.41   0
   9   2   5   23.26    5.75   0
   9   3  11   -0.45    4.99   0
   9   3  12   50.64    6.10   0
   9   3  13   61.29    6.12   0
   9   3  14    5.28    5.48   0
   9   3  15    2.73    5.52   0
   9   3  16   -0.02    5.23   0
   9   3  17    7.01    5.32   0
  10 -10 -13   61.73    6.77   0
  10  -7 -11    8.33    6.69   0
  10  -6 -10    5.19    6.26   0
  10  -3  -6   40.24    5.94   0
  10   0   0  577.81    9.30   0
  10   1   3   19.14    4.92   0
  10   2   7  213.00    7.05   0
  10   2   8   33.97    5.73   0
  11  -8 -11   -0.33    5.40   0
  11  -7 -10    9.31    5.55   0
  11  -6  -9    2.83    5.30   0
  11  -5  -8    1.58    5.09   0
  11  -3  -5   38.71    5.75   0
  11  -1  -1   13.43    5.09   0
  11   0   1    3.56    5.71   0
  11   1   5   20.07    5.70   0
  11   2  11   38.22    7.56   0
  11   2  13    6.74    5.90   0
  12  -8 -10   32.24    6.10   0
  12  -6  -8  102.87    6.29   0
  12  -5  -7   62.86    6.22   0
  12  -3  -4   25.44    5.49   0
  12  -2  -2    3.64    5.16   0
  12  -1   1    5.95    5.31   0
  12   0   4  324.58    8.15   0
  12   1   8   20.08    6.83   0
  12   1   9    6.60    5.54   0
  12   1  10   29.12    6.10   0
  13  -6  -7    9.75    6.13   0
  13  -4  -4    0.88    6.24   0
  13  -3  -2   19.72    6.05   0
  13  -2   0   16.80    5.64   0
  13  -1   3   -4.96    5.06   0
 -10 -12   7   60.47    6.01   0
 -10 -10   9   63.95    5.81   0
 -10  -9  10  172.35    6.86   0
 -10  -8  12   51.93    5.91   0
 -10  -8  13   -0.69    6.85   0
 -10  -7  15    6.28    5.81   0
 -10  -7  16   -1.62    5.89   0
 -10  -7  17   16.86    7.12   0
  -9 -11   4   19.17    5.23   0
  -9 -10   5   19.14    6.39   0
  -9  -9   6    3.15    4.63   0
  -9  -8   7  271.06    7.19   0
  -9  -7   9   10.01    5.48   0
  -8 -15  -1    2.06    5.89   0
  -8 -14  -1   10.22    5.93   0
  -8 -11   1   12.62    6.70   0
  -8  -7   5   49.90    5.23   0
  -8  -5   9    2.23    6.11   0
  -8  -4  11   86.23    6.37   0
  -8  -4  12   21.66    6.76   0
  -8  -3  16  103.93    6.39   0
  -8  -3  17  171.43    7.13   0
  -8  -3  18    3.73    6.39   0
  -8  -3  19   28.27    6.44   0
  -8  -3  20    0.10    6.61   0
  -8  -3  21    0.72    6.45   0
  -8  -3  22    9.36    7.04   0
  -8  -3  23   37.67    6.05   0
  -7 -14  -3   41.16    6.20   0
  -7 -10  -1   21.15    5.66   0
  -7  -9   0  930.21   12.52   0
  -7  -7   2    4.46    5.00   0
  -7  -6   3    7.61    5.16   0
  -7  -5   5   50.69    5.76   0
  -7  -4   7  731.95   10.90   0
  -7  -2  14  113.62    7.63   0
  -7  -2  25   14.98    7.10   0
  -6 -14  -5    8.34    6.24   0
  -6 -13  -5   55.02    5.91   0
  -6 -11  -4   51.68    5.82   0
  -6  -5   2    5.50    4.96   0
  -6  -3   6  246.70    8.50   0
  -6  -1  12   70.81    5.95   0
  -5 -15  -7   14.55    6.87   0
  -5 -14  -7  159.67    7.44   0
  -5 -10  -5    9.89    6.74   0
  -5  -3   3  527.43   10.63   0
  -5  -2   5  113.79    6.94   0
  -5  -1   8   51.92    7.66   0
  -5   0  12  220.72    9.01   0
  -5   0  25   -1.73    7.66   0
  -4 -13  -8  235.80    8.70   0
  -4  -9  -6   80.84    7.02   0
  -4  -1   5  245.19    9.13   0
  -4   0   8 2956.49   28.75   0
  -4   1  24    7.76    8.83   0
  -3 -16 -10   14.58    7.04   0
  -3 -15 -10   42.54    7.40   0
  -3 -12  -9  958.28   14.28   0
  -3  -7  -6   -2.15    4.83   0
  -3  -6  -5  166.37    7.94   0
  -3   2  15   59.53    9.39   0
  -3   2  21  758.27   22.78   0
  -2 -14 -11   64.33    7.71   0
  -2  -4  -4  709.74   15.96   0
  -2   0   3   -0.27    6.96   0
  -1 -14 -12   40.17    7.34   0
  -1  -3  -4    7.43    6.39   0
   1 -12 -13   97.05   11.30   0
   1   4  15    4.86    7.75   0
   1   4  16    5.36    7.55   0
   1   4  18    5.46    8.08   0
   1   4  19    6.37    9.75   0
   2   2   3 1569.37   24.50   0
   2   4  12   22.19    7.22   0
   3  -2  -6   27.21    7.54   0
   3   4  11    1.53    5.97   0
   3   4  22   21.67    8.43   0
   4  -4  -9   30.03    8.22   0
   4   0  -3    0.21    5.48   0
   4   3   5  571.38   12.20   0
   4   4  10  204.93    8.83   0
   4   4  22    3.07    6.77   0
   5  -3  -8 1098.98   17.22   0
   5  -1  -5  100.54    7.52   0
   5   3   5  330.83    9.08   0
   5   4  10 1583.03   17.29   0
   5   4  21   30.61    7.11   0
   5   4  22   39.45    8.49   0
   6  -8 -13  141.81   10.15   0
   6  -1  -5   88.94    6.66   0
   6   1  -1   13.10    5.59   0
   6   3   5   55.98    6.13   0
   6   4  11   30.42    5.94   0
   6   4  12   14.23    5.75   0
   6   4  20   14.33    6.92   0
   7  -8 -13   23.43    7.16   0
   7  -3  -8  168.39    7.10   0
   7  -1  -5  429.57    9.80   0
   7   0  -3    0.17    4.88   0
   7   2   2  812.89   11.59   0
   7   3   6    7.54    4.78   0
   7   4  13    0.43    6.12   0
   7   4  14   48.65    5.54   0
   7   4  15   -0.22    5.32   0
   7   4  16  141.08    6.87   0
   7   4  17   12.83    7.08   0
   7   4  18   93.30    7.75   0
   8 -12 -15   25.55    8.71   0
   8  -7 -12   30.23    6.82   0
   8  -4  -9    3.39    5.00   0
   8   1   0    5.13    5.22   0
   8   2   3  388.73    8.54   0
   8   3   7  273.14    7.99   0
   9  -1  -4    5.36    4.92   0
   9   0  -2    2.68    4.89   0
   9   3   9    6.57    5.34   0
   9   3  10   11.00    5.30   0
  10  -8 -12   58.71    6.31   0
  10  -4  -8   42.87    5.53   0
  10  -2  -5  569.60    9.82   0
  10  -1  -3    2.92    5.37   0
  10   0  -1    3.62    4.78   0
  10   1   2   54.09    5.34   0
  10   2   6   50.92    5.55   0
  11  -9 -12   24.69    6.13   0
  11  -4  -7  599.80   10.18   0
  11  -2  -4   18.36    5.25   0
  11  -1  -2    9.12    5.21   0
  11   1   4   90.53    6.38   0
  11   2  10   24.55    6.15   0
  12  -4  -6   49.95    5.89   0
  12  -1   0   26.10    5.36   0
  12   0   3    6.26    5.17   0
  12   1   7  116.40    6.56   0
  13  -5  -6    0.94    5.84   0
  13  -3  -3   44.78    6.39   0
  13  -2  -1   11.27    5.34   0
  13  -1   2    6.26    5.35   0
  13   0   5   -4.57    5.26   0
  13   0   6   25.78    5.56   0
 -10 -12   8   20.40    5.60   0
 -10  -9  11    4.82    5.70   0
 -10  -9  12  210.56    7.27   0
 -10  -8  14   21.07    6.06   0
 -10  -8  15    5.32    6.95   0
 -10  -7  18    2.83    5.71   0
 -10  -7  19   34.26    6.23   0
  -9 -14   3   87.12    7.71   0
  -9 -13   3   16.59    5.61   0
  -9 -12   4   58.42    5.64   0
  -9  -9   7   27.56    6.10   0
  -9  -6  12   46.44    6.04   0
  -9  -6  13  532.10    9.77   0
  -9  -5  16  106.99    6.30   0
  -9  -5  17  259.57    7.56   0
  -9  -5  18   44.53    5.71   0
  -9  -5  19   37.38    6.76   0
  -9  -5  20   10.72    6.39   0
  -9  -5  21    4.17    6.51   0
  -9  -5  22    3.68    7.14   0
  -8 -14   0    3.33    5.89   0
  -8 -13   0    1.73    5.46   0
  -8 -10   2  103.08    6.30   0
  -8  -9   3   31.94    5.73   0
  -8  -8   4  175.96    6.44   0
  -8  -6   7   33.53    5.29   0
  -8  -4  13    3.53    5.45   0
  -7 -15  -3   68.83    6.16   0
  -7 -12  -2   -1.39    5.27   0
  -7  -6   4   72.77    5.74   0
  -7  -3  10   64.54    5.72   0
  -7  -2  15   48.48    5.79   0
  -7  -2  16   13.95    6.72   0
  -7  -2  23    6.77    6.68   0
  -7  -2  24    9.62    6.72   0
  -6 -16  -5   10.65    6.86   0
  -6 -15  -5    1.50    5.40   0
  -6 -12  -4   31.21    5.46   0
  -6 -10  -3   23.90    5.66   0
  -6  -9  -2    5.72    4.90   0
  -6  -8  -1   24.36    6.15   0
  -6  -6   1   54.35    5.47   0
  -6  -4   4   11.23    4.93   0
  -6  -2   9   11.99    5.25   0
  -6  -1  25    0.15    6.51   0
  -5 -16  -7    2.55    5.93   0
  -5 -12  -6  243.06    7.85   0
  -5  -9  -4   67.78    5.86   0
  -5  -5   0    6.83    5.25   0
  -5   0  13   -3.36    5.81   0
  -4 -14  -8   54.78    7.40   0
  -4 -11  -7   34.30    5.96   0
  -4  -8  -5    4.23    4.80   0
  -4  -7  -4  587.37   11.38   0
  -4  -6  -3  801.24   13.17   0
  -4  -5  -2  236.29    8.58   0
  -4  -2   3   13.45    5.33   0
  -4   1  13    4.43    5.89   0
  -3 -10  -8  119.89    6.71   0
  -3   2  16   20.68    8.23   0
  -3   2  20    5.17    9.72   0
  -2 -15 -11   74.67    7.62   0
  -2  -7  -7  124.55    8.22   0
  -2  -2  -1  419.58   13.80   0
  -2   1   6  618.42   20.25   0
  -1 -15 -12   38.80    7.42   0
  -1   1   4  406.88   26.23   0
   0 -16 -13    2.59    8.35   0
   0  -8 -10   17.52    7.35   0
   0  -3  -5   54.25   10.52   0
   1 -10 -12  115.82   11.77   0
   1   4  14   35.82    8.58   0
   1   4  20   -0.04    8.96   0
   2   0  -2 2233.16   33.11   0
   2   3   6 1705.77   24.37   0
   2   4  22   65.10    9.22   0
   3   2   2 2010.81   23.40   0
   3   3   5  861.36   16.19   0
   3   4  10  266.18    9.78   0
   3   4  23    5.98    8.04   0
   4  -7 -12    0.23    9.05   0
   4  -1  -5  251.10   10.51   0
   4   1  -1   73.77    6.40   0
   4   4  23    8.20    7.03   0
   5  -8 -13  117.77   10.92   0
   5   2   1    7.27    5.35   0
   5   4   9   45.36    6.76   0
   5   4  23   64.14    9.06   0
   6  -2  -7   30.15    6.70   0
   6   2   1  748.91   11.95   0
   6   4  10  519.22   10.16   0
   6   4  21  179.86    8.48   0
   6   4  22   58.94    8.13   0
   7   1  -1   27.13    5.51   0
   7   3   5   77.49    5.74   0
   7   4  11   14.36    5.50   0
   7   4  12    6.09    5.26   0
   7   4  19   -1.91    5.54   0
   7   4  20   64.92    7.92   0
   8  -1  -5  933.73   12.36   0
   8   0  -3    3.89    5.55   0
   8   1  -1  117.60    6.24   0
   8   3   6  256.71    7.63   0
   8   4  14   61.46    7.15   0
   8   4  15  198.38    8.50   0
   9 -10 -14   -1.25    6.44   0
   9  -7 -12    7.49    6.19   0
   9  -6 -11  475.07   10.18   0
   9  -5 -10   33.70    5.80   0
   9  -4  -9   66.70    7.41   0
   9  -2  -6  314.35    8.34   0
   9   1   0   52.79    5.48   0
   9   2   3   10.34    4.77   0
   9   3   7   -0.33    6.92   0
   9   3   8  399.31    8.86   0
  10  -9 -13   19.52    6.99   0
  10   1   1  120.03    5.93   0
  10   2   5    9.40    5.09   0
  10   3  10    2.57    6.50   0
  10   3  11    0.93    5.84   0
  10   3  12   22.00    6.17   0
  10   3  13   52.45    6.45   0
  10   3  14   32.63    5.98   0
  10   3  15   11.98    5.65   0
  11  -7 -11    2.43    6.56   0
  11  -6 -10   -0.70    5.20   0
  11  -5  -9   28.49    6.67   0
  11  -3  -6  358.66    8.34   0
  11   0   0    2.07    4.58   0
  11   2   7  163.14    6.86   0
  11   2   8    5.13    5.62   0
  12  -8 -11   53.97    7.66   0
  12  -7 -10   54.49    6.00   0
  12  -6  -9   -0.00    5.28   0
  12  -5  -8    4.16    5.01   0
  12  -3  -5    7.96    5.54   0
  12  -2  -3    6.04    5.54   0
  12  -1  -1    1.47    5.09   0
  12   0   1    0.66    6.24   0
  12   0   2   14.68    5.09   0
  12   1   5  281.01    7.53   0
  13  -6  -8  323.91    8.66   0
  13  -5  -7   13.04    7.12   0
  13  -4  -5   62.19    6.54   0
  13  -3  -4    0.02    7.22   0
  13  -2  -2  193.85    7.45   0
  13  -1   1   68.14    5.95   0
  13   0   4   -1.11    5.19   0
 -10 -12   9   63.84    5.94   0
 -10 -11  10   25.09    5.72   0
 -10 -10  11  118.69    6.55   0
 -10  -9  13   17.11    5.79   0
 -10  -9  14  110.75    7.78   0
 -10  -8  16   17.58    5.60   0
 -10  -8  17   96.58    6.62   0
 -10  -8  18   43.66    7.89   0
  -9 -11   5    8.24    5.26   0
  -9 -10   6    7.73    4.97   0
  -9  -8   9    4.32    4.96   0
  -9  -7  11   23.44    5.55   0
  -9  -6  14    0.79    5.42   0
  -8 -15   0  113.86    6.82   0
  -8 -13   1   10.23    5.65   0
  -8 -12   1  168.18    7.01   0
  -8 -11   2   94.56    5.97   0
  -8 -10   3    2.88    4.89   0
  -8  -9   4    4.25    4.77   0
  -8  -8   5   35.23    5.17   0
  -8  -7   6  273.13    7.30   0
  -8  -6   8   11.01    5.54   0
  -8  -5  10  265.22    7.60   0
  -8  -4  14   13.44    5.36   0
  -7 -14  -2    3.28    5.11   0
  -7 -13  -2   17.98    5.46   0
  -7 -11  -1  606.35   10.23   0
  -7 -10   0  350.30    8.39   0
  -7  -8   2   61.65    5.66   0
  -7  -7   3   33.16    5.22   0
  -7  -5   6   75.37    6.01   0
  -7  -4   8   24.65    5.14   0
  -7  -3  11   57.91    5.76   0
  -7  -2  17  342.26    8.98   0
  -7  -2  18   -2.62    6.12   0
  -7  -2  19  103.77    7.52   0
  -7  -2  20    3.21    6.21   0
  -7  -2  21    3.10    6.70   0
  -7  -2  22   20.64    5.86   0
  -6 -13  -4   11.82    5.41   0
  -6 -11  -3   15.03    5.25   0
  -6  -3   7   13.92    5.03   0
  -6  -2  10  849.72   13.07   0
  -6  -1  15  670.58   12.58   0
  -6  -1  23   -0.27    6.53   0
  -6  -1  24    3.33    6.61   0
  -5 -14  -6   16.60    6.85   0
  -5 -13  -6  204.10    7.66   0
  -5 -11  -5   22.90    5.56   0
  -5  -8  -3  110.48    6.43   0
  -5  -7  -2   10.30    5.07   0
  -5  -6  -1  183.49    7.06   0
  -5  -4   2   63.43    6.29   0
  -5  -2   6    9.84    5.38   0
  -5  -1   9  987.44   15.30   0
  -5   0  14 1172.39   16.92   0
  -5   0  24    6.63    6.60   0
  -4 -16  -8   30.40    7.15   0
  -4 -15  -8   42.10    7.08   0
  -4   1  14  233.09    9.94   0
  -4   1  23  124.55   10.36   0
  -3 -13  -9  194.11    8.51   0
  -3  -9  -7    6.79    5.80   0
  -3  -2   1    1.57    5.20   0
  -3  -1   3  415.70   12.29   0
  -3   1   9    8.72    7.57   0
  -3   1  27   24.14   11.29   0
  -3   2  17   35.81    8.48   0
  -3   2  18    2.92    7.86   0
  -3   2  19  390.31   16.86   0
  -2 -12 -10  573.36   11.99   0
  -2 -10  -9   81.77    7.16   0
  -2  -6  -6  442.20   11.90   0
  -2  -5  -5   21.38    6.71   0
  -2  -1   1    6.42    6.74   0
  -2   2  25   15.78   13.08   0
  -1 -16 -12   17.57    7.09   0
  -1 -12 -11   44.57    7.23   0
   0 -12 -12    4.09    7.95   0
   1  -7 -10  443.04   20.88   0
   1   4  21    5.84    9.81   0
   2   1   0    4.15    6.84   0
   2   4  11   96.22    8.00   0
   2   4  23   85.68   10.19   0
   3   4  24    3.60    9.08   0
   4  -3  -8   50.45    8.30   0
   4   2   1  196.37    8.16   0
   4   3   4   44.10    7.63   0
   4   4   9 1075.41   15.07   0
   4   4  24   -0.24    7.93   0
   5  -2  -7  399.44   11.64   0
   5   3   4  106.65    6.50   0
   5   4   8   17.07    6.18   0
   6 -11 -15   60.94   11.60   0
   6   0  -4  676.91   12.08   0
   6   3   4 1170.08   13.93   0
   6   4   9   -0.87    5.18   0
   7 -11 -15    4.43    7.23   0
   7  -9 -14    9.96    8.00   0
   7  -2  -7   40.39    5.56   0
   7   2   1    4.39    4.92   0
   7   3   4   14.63    5.06   0
   7   4   9   16.62    5.16   0
   7   4  10    5.11    5.34   0
   8 -11 -15    1.27    7.54   0
   8  -2  -7  111.89    6.23   0
   8   3   5   13.95    5.16   0
   8   4  11    8.49    5.06   0
   8   4  12   94.41    6.09   0
   8   4  13   38.92    5.59   0
   8   4  17   48.13    6.11   0
   8   4  18    6.64    5.39   0
   9  -8 -13    9.11    6.68   0
   9  -3  -8    9.69    5.47   0
   9  -1  -5    1.34    4.81   0
   9   0  -3    2.26    4.82   0
   9   2   2   51.68    5.45   0
   9   3   6  654.60   10.53   0
  10 -10 -14   24.43    7.30   0
  10  -6 -11    7.33    6.31   0
  10  -5 -10    4.45    6.07   0
  10  -2  -6  109.58    6.55   0
  10  -1  -4  131.42    6.43   0
  10   0  -2  232.00    7.19   0
  10   1   0    9.77    4.75   0
  10   2   4   -3.65    4.96   0
  10   3   8   18.73    5.51   0
  10   3   9    5.83    5.19   0
  11  -4  -8   19.56    5.51   0
  11  -2  -5   -1.59    5.40   0
  11  -1  -3    4.58    5.07   0
  11   0  -1    1.52    4.45   0
  11   1   2   12.77    4.68   0
  11   2   5  102.06    7.41   0
  11   2   6  214.58    7.58   0
  12  -4  -7   14.18    5.47   0
  12  -2  -4    0.41    5.20   0
  12  -1  -2    6.18    5.24   0
  12   1   4    3.77    5.31   0
  12   2   9   -5.87    5.44   0
  12   2  10    2.99    5.67   0
  13  -4  -6    0.72    5.74   0
  13  -1   0  347.16    8.53   0
  13   0   3   -4.13    5.16   0
 -10 -12  10   79.66    6.12   0
 -10 -10  12    5.45    5.31   0
 -10 -10  13   59.34    6.23   0
 -10  -9  15    5.41    6.14   0
 -10  -9  16    6.09    5.55   0
  -9 -14   4   89.08    6.47   0
  -9 -13   5  176.52    6.84   0
  -9 -12   5  262.02    7.67   0
  -9 -11   6   34.28    5.60   0
  -9  -9   8   12.44    5.22   0
  -9  -8  10   29.37    5.12   0
  -9  -7  12    6.91    5.37   0
  -9  -7  13   30.60    6.62   0
  -9  -6  15   33.47    5.57   0
  -9  -6  16   50.18    5.85   0
  -8 -15   1    2.13    5.67   0
  -8 -14   1   33.82    6.06   0
  -8 -12   2  126.09    6.49   0
  -8  -7   7    4.71    4.55   0
  -8  -5  11  176.12    7.06   0
  -8  -5  12 1001.68   12.96   0
  -8  -4  15   63.43    5.92   0
  -8  -4  16    0.45    5.07   0
  -8  -4  17  101.57    7.07   0
  -8  -4  22   40.45    7.20   0
  -7 -15  -2    0.67    5.43   0
  -7 -12  -1   64.68    6.28   0
  -7 -11   0   -1.35    6.36   0
  -7  -6   5  118.58    6.39   0
  -7  -5   7  311.14    7.78   0
  -7  -4   9   97.86    6.15   0
  -7  -3  12  487.43    9.61   0
  -6 -16  -4    4.58    6.43   0
  -6 -15  -4   16.98    5.27   0
  -6 -14  -4    3.92    5.05   0
  -6 -12  -3   71.10    5.81   0
  -6 -10  -2   26.96    5.58   0
  -6  -6   2    5.89    5.02   0
  -6  -4   5   50.95    5.60   0
  -6  -1  16  639.62   12.52   0
  -6  -1  17  394.11   10.41   0
  -6  -1  21   27.90    6.48   0
  -6  -1  22    3.61    6.31   0
  -5 -16  -6   20.85    6.56   0
  -5 -15  -6   25.93    5.35   0
  -5 -12  -5  324.15    9.20   0
  -5 -10  -4    3.07    4.94   0
  -5  -3   4  344.84    9.18   0
  -5   0  15   -7.50    5.91   0
  -5   0  22    7.99    7.33   0
  -5   0  23    3.82    6.20   0
  -4 -12  -7  197.78    7.57   0
  -4 -10  -6  322.33    9.04   0
  -4  -4   0  273.80    8.89   0
  -4   0   9    2.82    6.35   0
  -4   1  22  108.33   10.11   0
  -3 -14  -9   47.06    7.24   0
  -3  -8  -6   13.48    5.97   0
  -3  -4  -2   19.05    5.97   0
  -2 -13 -10   85.14    7.17   0
  -1 -10 -10   21.11    6.31   0
  -1  -7  -8  344.64   11.90   0
  -1  -4  -5    2.57    6.66   0
   0 -10 -11    3.15    6.84   0
   0  -7  -9   15.73    8.15   0
   0   3   9  366.08   21.59   0
   1 -13 -13    9.40    8.70   0
   1   3   7  245.86   12.64   0
   1   4  13   62.22    8.69   0
   2 -14 -14    0.95    8.26   0
   2  -1  -4  960.97   23.77   0
   3 -12 -14    2.39   13.36   0
   3   0  -3    6.82    6.42   0
   3   1  -1    6.52    5.49   0
   3   4   9  293.54    9.59   0
   4   4   8    9.90    5.24   0
   5   0  -4   64.59    6.75   0
   5   1  -2 1944.52   19.35   0
   6  -9 -14   90.30   10.77   0
   6  -5 -11    5.52    6.56   0
   6  -1  -6   70.83    7.26   0
   6   1  -2   13.02    5.11   0
   6   3   3  300.51    9.25   0
   6   4   8  288.97    8.17   0
   7  -6 -12   25.28    6.26   0
   7  -5 -11  241.41    9.02   0
   7  -4 -10  447.64   10.89   0
   7  -1  -6  868.06   13.14   0
   7   0  -4  140.13    6.74   0
   7   1  -2  266.98    7.79   0
   7   4   8   10.73    5.57   0
   8  -9 -14   34.16    6.85   0
   8  -5 -11  183.97    8.57   0
   8   0  -4 5079.31   25.76   0
   8   1  -2   14.94    5.13   0
   8   2   1   30.53    5.42   0
   8   3   4   32.65    5.30   0
   8   4   9  146.97    6.68   0
   8   4  10   88.69    6.00   0
   9 -11 -15   12.00    8.19   0
   9  -9 -14   12.87    7.69   0
   9  -2  -7   28.15    5.50   0
   9   1  -1   77.06    5.77   0
   9   3   5   -6.62    5.68   0
   9   4  12   41.54    5.61   0
   9   4  13    3.60    5.30   0
   9   4  15    4.41    5.38   0
   9   4  16   57.50    6.03   0
   9   4  17    3.50    7.11   0
  10  -8 -13   -1.76    6.73   0
  10  -7 -12   12.69    5.58   0
  10  -4  -9    5.54    5.00   0
  10  -3  -8   32.73    6.60   0
  10   0  -3   -1.22    5.35   0
  11  -9 -13    4.68    5.72   0
  11  -3  -7   13.10    5.64   0
  11  -1  -4    2.46    5.34   0
  11   0  -2   -2.85    4.87   0
  11   1   1    8.08    4.83   0
  11   2   4   55.65    5.81   0
  11   3  10    6.65    5.62   0
  11   3  11   12.58    6.06   0
  11   3  12   18.47    6.09   0
  12  -7 -11   74.47    7.53   0
  12  -6 -10   55.21    5.90   0
  12  -3  -6   80.89    5.97   0
  12  -1  -3   18.17    5.37   0
  12   0   0   93.95    5.98   0
  12   1   3   36.87    5.60   0
  12   2   7   60.80    6.13   0
  12   2   8   17.60    5.86   0
  13  -6  -9    0.26    5.85   0
  13  -3  -5    5.00    5.83   0
  13  -2  -3   14.98    5.58   0
  13  -1  -1  453.34    9.29   0
  13   0   2   21.05    5.27   0
  13   1   5   -0.31    5.26   0
  13   1   6    4.48    5.17   0
 -10 -12  11    3.51    5.57   0
 -10 -11  12   -1.02    5.52   0
 -10 -11  13  182.83    7.15   0
 -10 -10  14   26.59    5.88   0
 -10 -10  15    4.65    5.64   0
  -9 -14   5   73.08    6.15   0
  -9 -13   6   41.28    5.81   0
  -9 -12   6  301.98    7.77   0
  -9 -11   7   44.37    5.77   0
  -9  -9   9    2.35    5.04   0
  -9  -9  10    8.29    6.22   0
  -9  -8  11    7.09    5.11   0
  -9  -7  14  394.76    8.99   0
  -9  -6  18   32.33    6.19   0
  -9  -6  19   88.87    5.94   0
  -9  -6  20   13.95    5.35   0
  -9  -6  21   12.96    5.64   0
  -8 -14   2   37.78    7.31   0
  -8 -13   2   11.41    5.46   0
  -8 -11   3    0.65    5.01   0
  -8 -10   4    5.80    4.80   0
  -8  -8   6    5.90    4.62   0
  -8  -7   8   58.25    6.04   0
  -8  -5  13   80.34    6.35   0
  -8  -4  18    2.18    5.32   0
  -8  -4  20    7.57    5.54   0
  -8  -4  21  175.92    7.46   0
  -7 -14  -1   18.12    5.56   0
  -7 -13  -1    4.26    5.28   0
  -7  -7   4   39.25    5.46   0
  -7  -4  10  426.00    8.76   0
  -7  -3  13   19.07    5.43   0
  -7  -3  14   22.53    6.72   0
  -7  -3  25    4.68    6.69   0
  -6 -13  -3   13.37    5.04   0
  -6 -11  -2    6.31    6.42   0
  -6  -9  -1   24.58    5.15   0
  -6  -8   0  248.54    7.37   0
  -6  -7   1   28.49    4.99   0
  -6  -5   4    6.20    5.03   0
  -6  -3   8  629.94   10.68   0
  -6  -2  11   30.79    5.50   0
  -6  -1  19  143.89    8.03   0
  -6  -1  20  108.38    7.59   0
  -5 -13  -5  227.99    8.51   0
  -5  -9  -3   55.60    5.48   0
  -5  -1  10  299.58    9.34   0
  -5   0  16  289.24    9.98   0
  -5   0  17   -2.72    5.90   0
  -5   0  20   84.93    8.74   0
  -5   0  21    2.30    7.28   0
  -4 -13  -7    7.74    5.17   0
  -4 -11  -6  191.91    8.41   0
  -4  -9  -5   17.93    4.93   0
  -4  -5  -1  262.38    8.48   0
  -4  -3   2  401.47   10.10   0
  -4   0  27    2.21    9.16   0
  -4   1  16   56.96    7.17   0
  -4   1  17   13.82    6.86   0
  -4   1  20    9.52    7.90   0
  -4   1  21  134.40   10.44   0
  -3 -16  -9   31.79    6.82   0
  -3 -15  -9   16.82    5.62   0
  -3 -12  -8   14.98    6.28   0
  -3  -7  -5  444.98   11.14   0
  -3  -6  -4  112.31    8.33   0
  -3  -5  -3 1615.06   19.09   0
  -3   0   6   86.54    7.70   0
  -2 -14 -10   46.05    7.24   0
  -2 -11  -9  225.21    8.84   0
  -2  -9  -8  126.77    7.72   0
  -1 -13 -11   13.70    6.25   0
  -1  -5  -6  163.06   10.58   0
   0 -13 -12   -0.01    7.28   0
   1   4  22   27.00   10.95   0
   2 -15 -14    2.88    9.85   0
   2  -9 -12   57.20   13.17   0
   2   4  10   18.28    6.79   0
   2   4  24    4.46    8.65   0
   3   4  25    3.03    9.35   0
   4 -14 -15  111.61   18.73   0
   4  -2  -7 1757.74   23.28   0
   5  -1  -6   15.19    7.32   0
   5   2   0   81.75    6.59   0
   5   3   3  521.75   10.39   0
   5   4   7   65.71    5.80   0
   6  -6 -12   18.16    6.10   0
   6  -4 -10   72.15    6.09   0
   6   2   0    5.43    5.18   0
   6   4   7   43.97    5.73   0
   7  -7 -13    4.69    7.38   0
   7  -3  -9  330.54    8.80   0
   7   2   0    2.18    4.72   0
   7   3   3  293.20    7.73   0
   7   4   7    3.97    4.65   0
   8  -7 -13  283.14   10.71   0
   8  -6 -12    5.61    4.95   0
   8  -4 -10   75.43    6.07   0
   8  -3  -9   16.40    6.23   0
   8  -1  -6   21.13    5.43   0
   8   2   0    5.54    4.93   0
   8   3   3   36.38    5.39   0
   8   4   8    1.33    5.47   0
   9  -6 -12   44.55    7.00   0
   9  -5 -11   46.90    6.67   0
   9  -4 -10  344.17    9.67   0
   9   0  -4    5.25    5.10   0
   9   1  -2   32.14    5.19   0
   9   2   1    6.40    4.74   0
   9   3   4  104.45    6.40   0
   9   4   9   78.64    6.83   0
   9   4  10    2.70    4.85   0
   9   4  11    3.52    5.06   0
  10  -2  -7  279.30    8.79   0
  10  -1  -5    9.48    5.53   0
  10   1  -1   29.00    5.35   0
  10   2   2    8.12    4.72   0
  10   3   5  190.59    7.79   0
  10   3   6   43.06    5.52   0
  10   4  14    0.03    6.54   0
  11  -7 -12   16.52    6.67   0
  11  -6 -11   24.43    5.45   0
  11  -5 -10   -1.89    5.21   0
  11  -4  -9  116.21    6.35   0
  11  -2  -6  386.38    8.64   0
  11   1   0   17.58    4.71   0
  11   2   3   22.44    5.51   0
  11   3   8   26.15    6.04   0
  11   3   9    1.92    5.57   0
  12  -4  -8    1.28    5.24   0
  12  -3  -7   76.03    7.33   0
  12  -2  -5   75.79    5.94   0
  12   0  -1    2.29    5.01   0
  12   1   2    7.59    4.86   0
  12   2   6  164.78    7.07   0
  13  -4  -7    0.07    5.68   0
  13  -2  -4  199.37    7.88   0
  13  -1  -2  664.33   10.24   0
  13   0   1   -4.72    5.22   0
  13   1   4   26.86    5.51   0
  -9 -14   6   64.96    6.07   0
  -9 -12   7   31.15    5.86   0
  -9 -11   8    2.21    5.38   0
  -9 -10   9   26.07    5.26   0
  -9  -9  11    4.42    5.17   0
  -9  -8  12   40.30    5.59   0
  -9  -8  13    4.94    5.49   0
  -9  -7  15   22.69    5.63   0
  -9  -7  16   52.65    5.54   0
  -9  -7  17    8.27    5.52   0
  -9  -7  18   83.11    7.67   0
  -8 -13   3   71.83    6.14   0
  -8 -11   4   29.40    5.30   0
  -8 -10   5    5.09    4.67   0
  -8  -9   6    2.84    4.61   0
  -8  -8   7  106.81    5.94   0
  -8  -6  11  541.06    9.51   0
  -8  -5  14    3.19    5.27   0
  -8  -5  15  108.92    7.12   0
  -7 -16  -1    7.03    5.94   0
  -7 -12   0  125.04    6.31   0
  -7  -7   5  263.19    8.12   0
  -7  -5   8   13.20    5.01   0
  -7  -4  11  137.18    6.49   0
  -7  -3  15    5.99    5.41   0
  -7  -3  16  285.26    9.09   0
  -7  -3  23   38.30    7.02   0
  -7  -3  24  122.63    8.16   0
  -6 -16  -3   23.75    6.64   0
  -6 -15  -3   11.15    6.65   0
  -6 -14  -3   27.95    5.78   0
  -6 -10  -1   79.42    6.17   0
  -6  -4   6    8.81    5.14   0
  -6  -2  12   84.04    6.15   0
  -6  -2  26   39.96    7.48   0
  -5 -14  -5  186.53    7.08   0
  -5 -11  -4   59.29    6.00   0
  -5  -8  -2   82.72    6.05   0
  -5  -7  -1  315.75    8.18   0
  -5  -4   3  473.82   10.22   0
  -5  -3   5  295.83    8.51   0
  -5  -1  27  137.48    9.60   0
  -5   0  18   44.75    6.66   0
  -5   0  19   -1.52    5.73   0
  -4 -17  -7   12.23    7.28   0
  -4 -16  -7    3.66    6.63   0
  -4 -15  -7   52.77    7.20   0
  -4 -14  -7   84.15    6.22   0
  -4  -8  -4  187.50    7.20   0
  -4  -7  -3   32.88    5.30   0
  -4  -6  -2    7.26    5.45   0
  -4  -2   4   34.05    5.91   0
  -4   0  10 1337.88   19.32   0
  -4   1  18  178.63    9.69   0
  -4   1  19   55.74    7.63   0
  -3 -10  -7   36.05    5.43   0
  -3   1  10    0.17    7.06   0
  -3   1  26   54.48   11.11   0
  -2 -16 -10    4.09    6.80   0
  -2 -15 -10   34.77    7.19   0
  -2  -3  -2    7.86    6.18   0
  -2   2  11  182.28   14.94   0
  -1 -14 -11   29.09    6.92   0
   0  -6  -8  253.92   13.97   0
   0  -4  -6   20.23    9.22   0
   0   2   5  717.85   33.20   0
   1 -14 -13   37.14    9.10   0
   1   4  12   92.28    9.42   0
   2 -16 -14   22.46   10.32   0
   2   2   2   20.65    6.76   0
   2   3   5 2638.90   29.63   0
   3  -1  -5  165.64   10.10   0
   3   2   1   13.83    5.81   0
   3   3   4 3999.59   31.69   0
   3   4   8   -1.18    5.39   0
   4   0  -4 1971.43   21.82   0
   4   1  -2    6.97    5.24   0
   4   4   7   22.58    5.63   0
   4   5  14  175.33    8.25   0
   4   5  15  126.06    8.01   0
   4   5  16  934.13   15.63   0
   4   5  17  299.91   10.58   0
   4   5  18  277.35   10.17   0
   5  -5 -11  125.28    8.78   0
   5  -4 -10    4.18    5.92   0
   5   4   6   14.21    5.01   0
   5   5  13  323.79    9.74   0
   5   5  14   11.20    5.27   0
   5   5  15  142.00    6.88   0
   5   5  16    4.36    5.21   0
   5   5  17   12.38    5.18   0
   5   5  18   14.97    6.23   0
   5   5  19   12.98    6.48   0
   6   1  -3  166.13    7.96   0
   6   3   2 1373.87   14.95   0
   6   4   6   -1.52    5.15   0
   6   5  13   31.58    6.68   0
   6   5  14  222.71    7.56   0
   6   5  15   41.26    5.81   0
   6   5  16  126.89    6.88   0
   6   5  17    6.61    5.12   0
   6   5  18   12.17    6.84   0
   7 -13 -16    8.39   11.30   0
   7  -2  -8   18.95    5.01   0
   7   0  -5   -3.07    6.34   0
   7   1  -3  393.19    8.90   0
   7   3   2   14.25    5.03   0
   7   4   6    1.84    4.86   0
   7   5  15    5.70    6.29   0
   7   5  16    7.79    6.40   0
   8 -10 -15    6.56    7.61   0
   8  -2  -8  103.95    6.97   0
   8   1  -3  125.42    7.65   0
   8   4   7  493.18    9.49   0
   9  -7 -13   30.71    6.95   0
   9  -3  -9    4.48    5.32   0
   9  -1  -6   28.40    5.38   0
   9   2   0   18.41    5.15   0
   9   3   3  117.39    6.55   0
   9   4   8    1.71    5.21   0
  10  -9 -14  101.78    8.05   0
  10  -6 -12   22.81    6.47   0
  10  -5 -11   95.75    7.08   0
  10  -4 -10    3.72    6.05   0
  10   0  -4  489.19    8.97   0
  10   1  -2    0.77    4.73   0
  10   2   1   49.51    5.13   0
  10   3   4    6.84    5.27   0
  10   4  10   20.70    5.08   0
  10   4  11   77.34    6.73   0
  10   4  12   -1.61    5.63   0
  10   4  13  129.85    7.01   0
  11  -8 -13   -1.20    6.41   0
  11  -3  -8  311.36    7.91   0
  11  -1  -5   11.78    5.28   0
  11   0  -3    8.79    5.10   0
  11   1  -1   11.24    4.64   0
  11   3   6    3.48    5.23   0
  11   3   7  296.99    7.89   0
  12  -6 -11    1.42    6.42   0
  12  -5 -10   16.79    6.40   0
  12  -2  -6   52.49    5.76   0
  12  -1  -4   -1.38    5.18   0
  12   0  -2  224.31    7.00   0
  12   1   1    6.93    4.91   0
  12   3   9    8.70    6.91   0
  13  -5  -9  102.99    6.61   0
  13  -3  -6    2.48    5.75   0
  13  -2  -5    8.34    7.10   0
  13  -1  -3  212.20    7.63   0
  13   0   0   14.23    5.48   0
  13   1   2   11.19    6.28   0
  13   1   3   -6.36    5.08   0
  -9 -14   7  295.57    7.98   0
  -9 -13   7   57.96    5.94   0
  -9 -12   8  334.86    7.93   0
  -9 -10  10   24.21    5.29   0
  -9  -9  12    8.64    5.22   0
  -9  -8  14   19.20    5.31   0
  -9  -8  15   10.53    5.59   0
  -9  -7  19    6.21    5.50   0
  -9  -7  20   25.96    5.43   0
  -9  -7  21    8.88    5.57   0
  -8 -15   3    2.90    5.78   0
  -8 -14   3   66.73    6.09   0
  -8 -12   4   88.19    5.96   0
  -8  -9   7    4.40    4.84   0
  -8  -8   8  325.95    7.50   0
  -8  -7  10   -4.49    5.72   0
  -8  -6  12    1.57    5.57   0
  -8  -5  17   98.01    6.19   0
  -8  -5  18   20.13    6.55   0
  -8  -5  22   45.14    7.10   0
  -8  -5  23    0.48    5.66   0
  -7 -16   0    2.89    7.07   0
  -7 -15   0    7.18    5.32   0
  -7 -14   0   13.24    5.92   0
  -7 -12   1  172.19    6.84   0
  -7 -10   2  494.11    9.30   0
  -7  -9   3  106.81    6.31   0
  -7  -8   4    0.11    4.65   0
  -7  -6   7   31.29    5.16   0
  -7  -4  12  348.10    8.49   0
  -7  -3  17  148.87    6.95   0
  -7  -3  18  153.92    7.93   0
  -7  -3  19   11.02    6.23   0
  -7  -3  20    2.71    6.07   0
  -7  -3  21   65.59    7.16   0
  -6 -12  -2   57.91    5.91   0
  -6  -9   0    6.43    4.90   0
  -6  -8   1   74.79    5.64   0
  -6  -7   2  536.20    9.42   0
  -6  -5   5   17.62    5.09   0
  -6  -4   7    8.59    4.80   0
  -6  -3   9   28.01    5.71   0
  -6  -2  13   23.91    5.14   0
  -6  -2  25   -0.55    6.54   0
  -5 -16  -5   -3.28    5.40   0
  -5 -15  -5    3.33    5.27   0
  -5 -12  -4  306.73    8.17   0
  -5 -10  -3   32.81    5.52   0
  -5  -5   2  411.50    9.36   0
  -5  -2   8  415.95   10.65   0
  -5  -1  26   77.08    9.36   0
  -4 -12  -6   93.84    6.39   0
  -4 -10  -5  225.49    7.70   0
  -4  -1   7   77.13    7.07   0
  -3 -13  -8   32.24    5.42   0
  -3  -9  -6   66.65    6.52   0
  -3  -1   4  204.01    9.29   0
  -2 -12  -9   50.98    6.83   0
  -2  -8  -7 1043.81   15.94   0
  -1 -16 -11   76.64    7.61   0
  -1 -15 -11   51.26    7.65   0
  -1 -11 -10   48.22    7.15   0
  -1  -9  -9  194.91    9.09   0
  -1  -2  -2  154.75   11.88   0
   0 -14 -12    5.37    6.80   0
   0  -5  -7    6.61    9.60   0
   1 -15 -13   11.57    8.70   0
   1  -6  -9  173.81   16.56   0
   1   4  23   20.17   10.91   0
   2   4   9    1.71    6.67   0
   2   4  25   16.53   10.71   0
   3  -5 -10    8.43   10.20   0
   3  -4  -9  103.93   11.72   0
   3   5  16   10.66    7.27   0
   3   5  17   -1.84    7.61   0
   4   2   0   11.12    4.93   0
   4   4   6   18.37    6.85   0
   4   5  13  135.31    7.93   0
   4   5  19   19.93    6.45   0
   4   5  20   -3.78    7.27   0
   5  -9 -14    4.66   10.62   0
   5  -6 -12    4.88    7.45   0
   5  -3  -9   14.88    6.67   0
   5   5  11    2.28    6.48   0
   5   5  12  284.52    8.51   0
   5   5  20   13.57    6.87   0
   5   5  21   68.14    8.55   0
   6  -7 -13   98.06    8.29   0
   6  -2  -8  442.99   10.30   0
   6   0  -5    2.16    5.10   0
   6   2  -1   37.23    5.59   0
   6   4   5   93.16    6.34   0
   6   5  11   23.74    6.94   0
   6   5  12    6.24    5.15   0
   6   5  19   40.99    6.00   0
   6   5  20   31.61    7.01   0
   7 -10 -15    8.40    7.57   0
   7  -8 -14  117.42    9.85   0
   7   2  -1   29.47    5.24   0
   7   4   5   97.74    5.96   0
   7   5  11   64.66    6.73   0
   7   5  12   51.09    5.60   0
   7   5  13    5.95    4.86   0
   7   5  17   -5.81    5.39   0
   7   5  18    4.76    5.27   0
   7   5  19   14.11    6.62   0
   8  -8 -14   17.38    6.48   0
   8   0  -5    2.41    5.57   0
   8   2  -1   11.07    4.93   0
   8   3   2  121.54    6.20   0
   8   4   6   87.73    5.94   0
   8   5  13   20.85    6.55   0
   8   5  14   90.78    7.33   0
   8   5  15    4.74    6.05   0
   8   5  16    7.36    6.39   0
   8   5  17    8.24    6.54   0
   9 -10 -15    9.05    6.54   0
   9  -8 -14   19.79    6.83   0
   9  -2  -8   14.41    5.30   0
   9   0  -5   -2.52    4.60   0
   9   1  -3   12.51    4.87   0
   9   4   7  387.90    8.47   0
  10  -7 -13    5.49    6.64   0
  10  -3  -9    3.36    4.94   0
  10  -1  -6  549.67    9.67   0
  10   2   0    4.13    4.42   0
  10   3   3   -2.38    4.87   0
  10   4   8    1.70    5.25   0
  10   4   9    4.38    5.25   0
  11  -9 -14   19.46    7.40   0
  11  -5 -11    1.70    6.12   0
  11  -2  -7   79.93    5.95   0
  11   0  -4    2.35    6.12   0
  11   2   1    1.64    4.67   0
  11   4  12  209.76    7.75   0
  12  -7 -12   -0.99    5.46   0
  12  -4  -9   17.12    5.57   0
  12  -3  -8   89.04    7.44   0
  12  -1  -5    7.56    6.54   0
  12   0  -3   -0.74    5.08   0
  12   1   0   20.15    5.37   0
  12   2   3   -3.31    5.00   0
  12   3   7    3.81    5.69   0
  12   3   8   37.65    6.43   0
  13  -4  -8   26.23    5.57   0
  13  -3  -7   31.81    5.98   0
  13   0  -1    7.95    5.73   0
  13   1   1   72.96    5.91   0
  13   2   5    4.12    5.42   0
  -9 -13   9   -0.56    5.16   0
  -9 -12   9   70.78    5.91   0
  -9 -11  10    1.60    5.01   0
  -9 -10  11    3.46    4.95   0
  -9 -10  12   15.39    5.09   0
  -9  -9  13  106.75    6.08   0
  -9  -9  14   13.57    5.54   0
  -9  -8  16    6.97    5.67   0
  -9  -8  17    3.37    5.23   0
  -9  -8  18   15.44    6.12   0
  -9  -8  19    2.23    5.34   0
  -9  -8  20    5.15    6.83   0
  -8 -15   4   56.63    6.01   0
  -8 -14   4    9.83    5.19   0
  -8 -12   5   22.98    5.49   0
  -8 -10   6    0.65    4.41   0
  -8  -8   9    7.24    5.09   0
  -8  -7  11  888.30   11.33   0
  -8  -6  13  187.48    6.92   0
  -8  -6  14    5.87    5.19   0
  -8  -5  19    1.38    5.05   0
  -8  -5  20    3.96    5.37   0
  -8  -5  21   39.29    5.62   0
  -7 -11   2   47.09    5.73   0
  -7 -10   3   10.45    6.37   0
  -7  -7   6    2.50    4.83   0
  -7  -4  13    5.81    5.10   0
  -6 -15  -2    4.27    5.61   0
  -6 -14  -2   24.89    5.66   0
  -6 -11  -1   10.08    5.31   0
  -6 -10   0   43.24    5.53   0
  -6  -6   4   18.13    5.05   0
  -6  -3  10  271.02    7.91   0
  -6  -2  14    5.49    4.99   0
  -6  -2  15   59.87    6.74   0
  -6  -2  24   13.74    6.63   0
  -5 -13  -4    0.17    5.17   0
  -5 -11  -3  166.76    7.88   0
  -5  -9  -2   33.00    5.10   0
  -5  -8  -1   75.23    5.67   0
  -5  -6   1   56.59    5.50   0
  -5  -4   4  520.03   10.18   0
  -5  -3   6  146.58    6.79   0
  -5  -1  12    4.29    4.89   0
  -4 -14  -6  177.98    8.32   0
  -4 -13  -6  191.51    7.25   0
  -4  -9  -4  211.81    7.37   0
  -4  -4   1    3.52    5.68   0
  -4   0  11   -0.88    6.70   0
  -4   0  26  202.32   11.54   0
  -3 -17  -8    8.16    6.94   0
  -3 -16  -8    1.93    6.49   0
  -3 -15  -8   56.59    7.16   0
  -3 -14  -8  163.74    7.12   0
  -3 -11  -7  307.52    8.41   0
  -3  -2   2 2457.77   25.29   0
  -2 -10  -8  472.10   11.38   0
  -2  -7  -6 1284.29   17.87   0
  -2  -4  -3   21.63    5.91   0
  -2   0   4 2752.23   36.22   0
  -2   2  24   94.39   13.77   0
   0 -16 -12  154.17    9.35   0
   0 -15 -12   10.13    6.93   0
   0  -9 -10    2.56    6.77   0
   1 -11 -12   89.74    9.70   0
   1  -9 -11  187.36   12.29   0
   1   4  11   79.52    9.91   0
   3   4   7  241.74    9.28   0
   3   5  14   10.86    5.87   0
   3   5  15   12.25    6.10   0
   3   5  18    3.11    6.30   0
   3   5  19  177.75   10.43   0
   4  -8 -13   51.10   14.47   0
   4  -1  -6  109.87    8.63   0
   4   5  12  292.14    9.00   0
   4   5  21    8.62    6.76   0
   5  -2  -8  428.06   11.81   0
   5   0  -5    7.94    5.71   0
   5   1  -3  637.23   12.09   0
   5   2  -1   12.35    5.37   0
   5   4   5   -0.17    4.93   0
   5   5  10  927.91   13.96   0
   5   5  22    4.08    7.65   0
   6  -1  -7  235.15    8.80   0
   6   3   1  153.83    6.98   0
   6   5  10  442.21    9.83   0
   6   5  21   -1.34    6.71   0
   7   3   1   12.85    4.91   0
   7   5  10   35.18    5.61   0
   7   5  20   49.86    6.64   0
   8 -12 -16   34.24    9.76   0
   8  -4 -11   86.13    7.08   0
   8  -1  -7  256.00    7.68   0
   8   4   5  171.07    6.72   0
   8   5  10   50.56    6.50   0
   8   5  11   12.46    5.10   0
   8   5  12  195.26    7.21   0
   9  -1  -7  102.76    6.20   0
   9   2  -1    6.58    4.76   0
   9   3   2   76.17    5.65   0
   9   4   5  418.68    9.63   0
   9   4   6   23.31    5.71   0
   9   5  13    1.77    6.19   0
   9   5  14   37.04    7.23   0
   9   5  15    2.60    6.54   0
   9   5  16    5.54    6.68   0
  10 -10 -15    2.41    6.83   0
  10  -8 -14   15.85    6.60   0
  10  -2  -8   55.23    5.68   0
  10   0  -5    8.43    5.59   0
  10   1  -3    3.77    4.79   0
  10   3   2  141.65    6.84   0
  10   4   7    2.71    5.26   0
  11  -7 -13    1.05    6.67   0
  11  -6 -12   25.85    5.56   0
  11  -4 -10  104.20    6.32   0
  11  -1  -6    0.65    5.35   0
  11   1  -2   14.79    5.23   0
  11   2   0   51.92    5.21   0
  11   3   4    1.89    5.23   0
  11   4   9   11.74    5.64   0
  12  -2  -7    1.12    5.04   0
  12   1  -1    3.70    4.91   0
  12   3   6  424.26    8.93   0
  13  -5 -10    7.47    5.70   0
  13  -4  -9    3.91    6.39   0
  13  -2  -6    4.06    5.70   0
  13  -1  -4   75.10    6.54   0
  13   0  -2   69.90    6.27   0
  13   2   4  138.07    6.59   0
  -9 -12  11   67.91    5.85   0
  -9 -11  11   16.73    5.02   0
  -9 -11  12   24.63    5.58   0
  -9 -10  13   27.17    5.09   0
  -9 -10  14   -0.88    5.39   0
  -9  -9  15    2.85    5.35   0
  -9  -9  16   -1.29    5.74   0
  -8 -14   5   67.65    5.80   0
  -8 -13   5  274.50    7.35   0
  -8 -12   6   43.47    5.57   0
  -8 -10   7   20.74    4.91   0
  -8  -9   8  117.81    5.75   0
  -8  -7  12   25.11    5.76   0
  -8  -6  15    3.29    5.17   0
  -8  -6  16    0.76    5.01   0
  -8  -6  23   24.19    7.20   0
  -7 -16   1   14.46    5.81   0
  -7 -15   1   49.60    6.47   0
  -7 -14   1   43.27    5.65   0
  -7  -9   4  320.28    7.56   0
  -7  -8   5   54.85    5.47   0
  -7  -7   7   32.71    5.14   0
  -7  -6   8  298.58    7.69   0
  -7  -4  14  114.01    6.46   0
  -7  -4  15    4.01    6.67   0
  -7  -4  24   47.97    7.41   0
  -7  -4  25   41.39    6.14   0
  -6 -13  -1   93.63    6.98   0
  -6 -12  -1   -0.78    5.08   0
  -6  -8   2  343.80    8.04   0
  -6  -5   6   45.41    5.36   0
  -6  -4   8   20.19    5.11   0
  -6  -3  11   29.02    5.32   0
  -6  -2  16  234.60    7.99   0
  -6  -2  17    5.15    6.22   0
  -6  -2  21    5.33    6.06   0
  -6  -2  22   45.21    7.00   0
  -6  -2  23   22.22    5.69   0
  -5 -17  -4   21.03    5.74   0
  -5 -16  -4   -1.17    5.14   0
  -5 -15  -4   28.97    5.13   0
  -5 -14  -4  134.30    6.61   0
  -5  -2   9  657.21   11.55   0
  -5  -1  13    5.93    5.74   0
  -5  -1  25   14.75    6.67   0
  -4 -17  -6    0.48    5.36   0
  -4 -16  -6    4.77    5.48   0
  -4 -11  -5  104.48    6.69   0
  -4  -8  -3   12.23    5.13   0
  -4  -7  -2   64.08    6.61   0
  -4  -6  -1   45.52    6.48   0
  -4  -5   0   67.21    6.20   0
  -4  -3   3  357.15    9.69   0
  -4  -2   5    3.21    5.30   0
  -4   0  25    0.82    8.45   0
  -3   0   7   -0.38    5.39   0
  -3   1  11   47.67    7.90   0
  -3   1  25    6.70    8.35   0
  -2 -14  -9  197.45    8.65   0
  -2 -13  -9   23.99    5.33   0
  -2  -6  -5 1239.52   17.99   0
  -2  -5  -4  237.87    9.82   0
  -2  -2   0   31.65    7.04   0
  -2   1   7 2245.45   35.63   0
  -1 -12 -10   -0.69    6.27   0
  -1  -8  -8  685.10   14.49   0
   0   4  17  406.60   23.98   0
   0   4  18  107.58   18.23   0
   1   2   3    3.57    7.18   0
   1   3   6   15.48    8.12   0
   3  -3  -8  388.32   15.97   0
   3   3   3 1770.94   20.98   0
   3   5  13    1.28    5.48   0
   3   5  20    4.86    7.63   0
   4 -15 -15  118.95   16.18   0
   4   3   2    4.07    5.44   0
   4   5  11  673.78   12.14   0
   4   5  22    9.36    7.72   0
   5   3   1  127.35    7.77   0
   5   5   9   37.30    6.36   0
   6 -10 -15  127.93   12.59   0
   6  -8 -14    2.55    8.52   0
   6   4   4  644.39   10.80   0
   6   5   9    6.07    5.33   0
   7 -12 -16   13.92   10.25   0
   7  -5 -12   56.66    6.70   0
   7  -4 -11  153.47    8.01   0
   7  -3 -10   64.84    6.45   0
   7   0  -6  945.97   13.33   0
   7   2  -2    0.22    4.91   0
   7   4   4   68.43    5.50   0
   7   5   8    0.41    6.55   0
   7   5   9   95.12    6.36   0
   8  -6 -13  181.70    8.49   0
   8  -5 -12 1001.19   14.06   0
   8  -3 -10   44.57    5.64   0
   8  -2  -9   16.83    6.00   0
   8   0  -6 1825.60   16.08   0
   8   1  -4   61.28    5.77   0
   8   2  -2   32.00    5.18   0
   8   4   4   91.59    5.93   0
   8   5   9   30.07    5.30   0
   9  -9 -15    2.99    7.59   0
   9  -6 -13  552.87   11.54   0
   9  -5 -12  366.03    9.12   0
   9  -4 -11  106.20    6.58   0
   9  -3 -10   90.03    6.31   0
   9   0  -6    3.44    5.88   0
   9   1  -4    1.29    4.75   0
   9   2  -2   30.84    5.05   0
   9   3   1  191.83    6.56   0
   9   4   4   16.56    6.66   0
   9   5  10   31.28    5.39   0
   9   5  11    0.51    5.00   0
   9   5  12   33.32    5.58   0
  10  -5 -12  107.33    7.10   0
  10  -4 -11   42.52    6.26   0
  10  -1  -7    5.59    5.40   0
  10   2  -1   12.89    4.52   0
  10   4   6  280.45    7.86   0
  10   5  14  126.58    7.97   0
  11  -8 -14   23.59    7.16   0
  11  -2  -8  391.17    8.66   0
  11   0  -5   -1.35    5.27   0
  11   1  -3    4.28    4.95   0
  11   3   3    3.29    5.33   0
  11   4   7   46.34    5.95   0
  11   4   8   55.49    6.33   0
  12  -6 -12    5.91    5.32   0
  12  -5 -11    0.45    5.09   0
  12  -4 -10   37.43    5.71   0
  12  -3  -9   12.52    6.28   0
  12  -1  -6    3.87    5.36   0
  12   0  -4   13.03    5.16   0
  12   1  -2   -3.59    4.82   0
  12   2   1   52.49    5.41   0
  12   3   4  236.61    7.11   0
  12   3   5   74.93    5.84   0
  13  -3  -8    1.42    5.54   0
  13  -1  -5   -1.32    5.42   0
  13   0  -3   -0.12    5.20   0
  13   1  -1  433.75    8.45   0
  13   2   2   24.35    5.26   0
  13   2   3    3.79    5.25   0
  14  -1  -4   -1.98    6.73   0
  -9 -13  11   12.11    5.24   0
  -9 -12  12    2.60    5.13   0
  -9 -11  13    2.81    4.96   0
  -9 -11  14   -0.82    5.27   0
  -9 -10  15    6.85    5.68   0
  -9 -10  16    5.02    5.51   0
  -9 -10  17   65.61    7.35   0
  -9  -9  18   11.87    5.67   0
  -8 -15   5    7.67    5.60   0
  -8 -13   6    3.14    5.02   0
  -8 -11   7   -1.03    4.82   0
  -8 -10   8    4.54    4.62   0
  -8  -9   9  143.93    6.52   0
  -8  -9  10  141.50    7.24   0
  -8  -8  11    7.42    5.19   0
  -8  -7  14   12.57    5.43   0
  -8  -6  17    8.16    5.12   0
  -8  -6  19   44.06    5.54   0
  -8  -6  20   96.77    6.39   0
  -8  -6  21   20.50    5.58   0
  -8  -6  22    1.82    5.38   0
  -7 -15   2   19.92    5.72   0
  -7 -14   2    1.44    5.29   0
  -7 -13   2   14.74    5.28   0
  -7 -12   3   60.37    6.44   0
  -7  -9   5   30.69    4.87   0
  -7  -8   6   67.58    5.56   0
  -7  -6   9  122.21    6.15   0
  -7  -5  12   47.55    5.66   0
  -7  -4  17   18.33    6.34   0
  -7  -4  18    3.74    6.06   0
  -7  -4  19    1.85    5.89   0
  -7  -4  20   40.74    6.54   0
  -7  -4  21    9.43    6.43   0
  -7  -4  22   19.59    6.89   0
  -7  -4  23   74.51    6.50   0
  -6 -16  -1    7.98    5.41   0
  -6 -15  -1    6.27    5.75   0
  -6 -14  -1   62.91    5.86   0
  -6 -11   0  366.39    8.44   0
  -6  -6   5    1.43    5.00   0
  -6  -4   9  128.69    6.54   0
  -6  -3  12   58.45    5.63   0
  -6  -3  26    4.21    6.84   0
  -6  -2  19   71.98    5.80   0
  -6  -2  20   32.75    5.35   0
  -5 -13  -3  119.50    7.40   0
  -5 -12  -3  388.53    8.76   0
  -5 -10  -2    2.38    5.16   0
  -5  -9  -1   10.49    4.94   0
  -5  -5   3  189.17    7.26   0
  -5  -1  14   97.12    7.00   0
  -5  -1  23   42.97    7.93   0
  -5  -1  24   14.40    6.63   0
  -4 -12  -5  327.32    8.53   0
  -4 -10  -4  141.59    6.79   0
  -4   0  12  103.83    7.80   0
  -3 -13  -7   93.61    6.87   0
  -3 -10  -6   42.56    5.52   0
  -3  -7  -4   65.76    6.17   0
  -3  -6  -3    2.98    5.84   0
  -3  -5  -2  174.76    8.13   0
  -2 -17  -9    0.78    6.91   0
  -2 -16  -9   11.09    6.55   0
  -2 -15  -9    1.21    6.50   0
  -2 -11  -8  237.93    8.97   0
  -2  -9  -7  796.26   13.82   0
  -2  -1   2  346.47   13.30   0
  -1 -13 -10    2.95    6.05   0
  -1 -10  -9   73.87    7.36   0
   0 -12 -11    3.12    7.51   0
   0   4  16   37.20   12.77   0
   1   4  24  144.70   16.60   0
   2 -12 -13    0.71    9.31   0
   2   1  -1    6.67    6.72   0
   2   3   4 3805.29   35.32   0
   2   4   8   52.31    8.04   0
   3  -6 -11   78.52   16.17   0
   3   1  -2  146.72    8.29   0
   3   4   6    1.59    7.57   0
   3   5  12   15.90    5.96   0
   3   5  21   13.93    7.79   0
   4   1  -3   57.49    6.28   0
   4   2  -1  105.68    6.72   0
   4   4   5    6.05    5.71   0
   4   5  10  309.17    8.90   0
   4   5  23   28.27    8.33   0
   5  -7 -13    2.93    7.48   0
   5  -1  -7   71.30    8.04   0
   5   4   4   12.25    4.99   0
   5   5   8   23.68    6.05   0
   6  -4 -11   94.62    7.04   0
   6   0  -6  440.67   10.57   0
   6   1  -4  127.36    6.64   0
   6   2  -2   11.29    5.19   0
   6   5   8  625.27   10.59   0
   7  -6 -13    1.92    5.82   0
   7  -2  -9   51.56    5.54   0
   7   3   0  131.64    6.51   0
   7   4   3  236.84    7.13   0
   7   5   7   88.07    7.47   0
   8 -11 -16    0.73    8.87   0
   8  -9 -15    3.65    6.55   0
   8   3   0  355.44    8.37   0
   8   4   3  130.46    6.41   0
   8   5   8   40.61    5.76   0
   9 -11 -16   12.76    8.22   0
   9  -7 -14  390.25   10.82   0
   9  -2  -9   48.41    6.00   0
   9   5   8   11.88    6.20   0
   9   5   9    4.69    5.20   0
  10  -9 -15    0.55    6.75   0
  10  -6 -13    2.35    5.42   0
  10  -2  -9   40.39    5.62   0
  10   0  -6  815.49   10.94   0
  10   1  -4  142.79    6.66   0
  10   2  -2   14.29    5.21   0
  10   3   1  223.44    6.90   0
  10   4   4   26.79    5.07   0
  10   5  10    6.26    5.62   0
  10   5  11   30.92    5.98   0
  10   5  12  108.31    6.80   0
  10   5  13  111.58    6.49   0
  11  -5 -12    6.13    6.42   0
  11  -4 -11   12.24    6.07   0
  11  -3 -10    2.04    6.19   0
  11  -1  -7  192.35    6.71   0
  11   2  -1   -0.03    4.85   0
  11   3   2   12.47    5.16   0
  11   4   6   40.01    5.79   0
  12  -2  -8  112.26    6.31   0
  12   0  -5   -1.50    5.23   0
  12   1  -3   17.07    5.24   0
  12   2   0    0.26    5.08   0
  12   3   3   21.23    5.25   0
  12   4   8    0.43    5.68   0
  13  -5 -11    9.66    6.77   0
  13  -4 -10   24.65    6.76   0
  13  -2  -7   10.90    5.64   0
  13   0  -4    9.26    5.61   0
  13   2   1   14.64    5.26   0
  -9 -12  14   -0.09    5.42   0
  -9 -11  15   13.24    5.51   0
  -9 -11  16   14.20    5.68   0
  -8 -15   6   -1.42    5.56   0
  -8 -14   7    2.98    6.38   0
  -8 -13   7   86.35    5.74   0
  -8 -12   7   82.81    5.77   0
  -8 -11   8   80.46    5.67   0
  -8 -10   9   12.80    5.00   0
  -8  -9  11    7.72    4.87   0
  -8  -8  13   28.34    5.42   0
  -8  -7  15    5.72    5.28   0
  -8  -7  16   11.61    5.23   0
  -8  -7  17    8.09    6.11   0
  -7 -14   3    0.11    6.55   0
  -7 -13   3    3.43    5.17   0
  -7 -11   4   12.95    5.31   0
  -7 -10   5   -5.25    5.87   0
  -7  -8   7  207.99    6.65   0
  -7  -7   8  223.43    6.99   0
  -7  -6  10  324.44    7.85   0
  -7  -5  13   49.30    5.58   0
  -6 -13   0    2.70    5.30   0
  -6 -12   0    7.01    5.40   0
  -6  -9   2  177.88    6.86   0
  -6  -8   3    3.70    5.04   0
  -6  -7   4  794.48   11.16   0
  -6  -5   7    3.02    4.53   0
  -6  -3  13  291.75    8.73   0
  -6  -3  25    4.24    6.74   0
  -5 -17  -3    0.26    5.24   0
  -5 -16  -3    7.14    5.18   0
  -5 -15  -3  156.25    6.92   0
  -5 -11  -2   14.73    5.26   0
  -5  -8   0   35.56    5.25   0
  -5  -7   1   93.19    5.88   0
  -5  -6   2  726.97   11.15   0
  -5  -4   5  398.19    9.71   0
  -5  -2  10  683.63   11.69   0
  -5  -1  15    8.81    6.02   0
  -5  -1  16   71.56    6.97   0
  -5  -1  22   45.87    6.78   0
  -4 -17  -5   29.73    6.82   0
  -4 -15  -5   13.97    6.63   0
  -4 -14  -5   32.30    6.62   0
  -4 -13  -5  572.38   10.25   0
  -4  -9  -3  327.83    8.46   0
  -4  -2   6    7.59    6.85   0
  -4   0  13    1.22    5.73   0
  -4   0  24    2.96    7.63   0
  -3 -17  -7   37.41    7.25   0
  -3 -16  -7    8.66    6.66   0
  -3 -15  -7   87.76    7.39   0
  -3 -14  -7    4.22    4.86   0
  -3 -11  -6    4.09    6.00   0
  -3  -3   1 2378.07   23.72   0
  -3  -1   5  163.53    9.20   0
  -3   1  12    2.20    7.34   0
  -3   1  24   13.55    8.46   0
  -2   2  12    2.85    8.41   0
  -1 -17 -10    7.69    6.89   0
  -1 -14 -10   15.25    6.32   0
  -1  -7  -7  677.98   15.01   0
  -1  -3  -3  154.13   11.25   0
  -1   2  27    0.29   13.88   0
   1 -12 -12   67.39    9.34   0
   1  -5  -8 1359.04   40.74   0
   2  -2  -6 2086.28   37.74   0
   2   0  -3    0.05    8.60   0
   2   5  15   43.32    7.58   0
   2   5  16   25.45    7.72   0
   2   5  17    3.38    7.16   0
   2   5  18    5.76    7.73   0
   3 -13 -14    5.77   10.07   0
   3  -2  -7   81.57    9.10   0
   3   0  -4  262.40   10.50   0
   3   5  11   11.73    5.83   0
   3   5  22   -2.85    7.68   0
   4  -4 -10   18.16    7.53   0
   4  -3  -9 1175.82   20.40   0
   4   0  -5    0.59    6.50   0
   4   5   9  421.46    9.88   0
   5   1  -4   12.62    5.64   0
   5   2  -2  217.40    8.04   0
   6  -5 -12   11.01    5.77   0
   6  -3 -10  269.12    8.66   0
   6  -2  -9   20.26    6.14   0
   6   3   0   22.17    5.45   0
   6   4   3  210.06    7.16   0
   6   5   7  238.53    7.57   0
   7  -9 -15   17.70    7.69   0
   7  -1  -8    5.57    4.93   0
   7   2  -3   52.06    5.64   0
   7   5   6    8.19    5.89   0
   8  -7 -14    9.33    6.19   0
   8  -1  -8   68.99    5.76   0
   8   1  -5  889.58   11.59   0
   8   2  -3  710.14   10.33   0
   8   4   2 1561.18   15.02   0
   8   5   6  227.35    8.43   0
   8   5   7  367.22    8.63   0
   9  -1  -8   -0.78    5.33   0
   9   1  -5    5.93    4.74   0
   9   2  -3   18.35    4.94   0
   9   4   3   64.48    5.91   0
   9   5   7   44.09    5.98   0
  10  -7 -14   13.35    6.58   0
  10  -1  -8   83.67    5.99   0
  10   3   0  276.66    7.24   0
  10   4   3   17.38    5.29   0
  10   5   8    7.99    5.39   0
  10   5   9   11.55    5.44   0
  11  -6 -13    7.90    5.51   0
  11  -2  -9    9.96    5.02   0
  11   0  -6   24.91    5.41   0
  11   1  -4    6.02    5.03   0
  11   2  -2    8.16    4.73   0
  11   3   1   32.67    5.14   0
  11   4   4   -0.57    5.25   0
  11   4   5   45.11    5.50   0
  11   5  10   38.94    7.46   0
  11   5  11   45.03    6.12   0
  12  -4 -11    1.76    6.40   0
  12  -1  -7   46.12    5.64   0
  12   2  -1   39.35    5.50   0
  12   3   2    5.14    4.99   0
  12   4   6   78.58    6.15   0
  12   4   7  151.17    7.12   0
  13  -3  -9   17.65    5.78   0
  13  -2  -8   42.81    6.91   0
  13  -1  -6   26.11    5.90   0
  13   1  -2  625.01   10.15   0
  13   2   0   20.36    5.30   0
  13   3   4   29.76    5.60   0
  -8 -15   7   21.26    5.37   0
  -8 -13   8   56.93    5.76   0
  -8 -12   8    4.39    5.07   0
  -8 -12   9    4.75    6.07   0
  -8 -11   9    5.26    4.75   0
  -8 -10  10   12.49    5.16   0
  -8  -8  14   21.07    5.22   0
  -8  -8  15   55.69    6.93   0
  -8  -7  18    7.84    5.12   0
  -8  -7  19   24.68    5.34   0
  -8  -7  20   -5.06    5.26   0
  -8  -7  21    8.08    5.35   0
  -8  -7  22   -3.75    5.49   0
  -7 -16   3    1.06    5.42   0
  -7 -15   3   70.00    6.33   0
  -7 -13   4    3.48    6.23   0
  -7 -12   4    8.43    4.85   0
  -7  -7   9    5.08    5.00   0
  -7  -5  14    0.74    5.23   0
  -7  -5  15   25.06    5.47   0
  -7  -5  23   82.25    7.41   0
  -7  -5  24   67.82    7.72   0
  -6 -16   0    7.02    5.65   0
  -6 -15   0   -2.61    5.46   0
  -6 -14   0   26.36    5.33   0
  -6 -12   1   91.71    6.98   0
  -6 -11   1   35.19    5.62   0
  -6 -10   2  400.02    8.76   0
  -6  -7   5   20.86    6.39   0
  -6  -6   6    2.52    4.72   0
  -6  -4  10   71.24    5.88   0
  -6  -3  14  112.13    6.34   0
  -6  -3  24   27.91    6.74   0
  -5 -12  -2   94.20    6.15   0
  -5 -10  -1   19.58    5.06   0
  -5  -5   4 1459.82   15.22   0
  -5  -2  11 1016.91   14.30   0
  -5  -1  17   98.10    7.12   0
  -5  -1  18   11.94    5.67   0
  -5  -1  19   27.76    6.18   0
  -5  -1  20   15.84    6.16   0
  -5  -1  21   80.23    7.36   0
  -4 -16  -5   52.37    5.74   0
  -4 -11  -4  285.56    8.23   0
  -4  -8  -2  124.83    6.58   0
  -4  -5   1   21.78    5.48   0
  -4  -3   4   17.12    5.46   0
  -4  -1   9  467.60   11.68   0
  -4   0  14   83.16    7.11   0
  -4   0  23    3.03    7.50   0
  -3  -2   3  236.32    9.29   0
  -3   0   8  361.69   12.69   0
  -2 -12  -8  158.17    7.06   0
  -2  -8  -6  492.96   11.54   0
  -2  -3  -1  927.80   17.59   0
  -2   2  23    2.22   10.08   0
  -1 -16 -10    7.08    6.58   0
  -1 -15 -10   31.75    6.71   0
  -1 -11  -9   82.65    7.60   0
  -1   3  21   17.38   16.04   0
   0 -13 -11   42.55    6.99   0
   0 -10 -10  187.54    9.71   0
   0  -8  -9    1.01    6.57   0
   0   4  15   74.23   14.20   0
   1   4  10   36.41    8.61   0
   2   2   1  436.05   13.64   0
   2   5  14   53.04    7.80   0
   2   5  19   35.37    8.68   0
   2   5  20   22.22    8.97   0
   3   3   2  972.48   16.41   0
   3   5  10  278.93    9.65   0
   3   5  23   -0.40    8.25   0
   4  -5 -11   37.04    7.62   0
   4   3   1  115.93    7.13   0
   4   4   4 1094.27   15.30   0
   4   5   8   10.74    5.91   0
   5   3   0  163.59    7.25   0
   5   4   3  296.27    8.05   0
   5   5   7   26.18    5.22   0
   6  -6 -13   35.68    7.38   0
   6   2  -3  109.14    6.19   0
   6   4   2   17.40    4.97   0
   6   5   6  109.60    6.29   0
   6   6  13   12.62    6.11   0
   6   6  14   15.16    6.13   0
   6   6  15    2.75    5.03   0
   6   6  16  121.11    7.67   0
   6   6  17    1.29    6.59   0
   6   6  18    7.59    6.52   0
   7 -11 -16   79.98   12.44   0
   7  -7 -14    9.12    6.56   0
   7   1  -5  430.58    9.16   0
   7   3  -1  212.58    7.14   0
   7   4   2    3.22    4.62   0
   7   6  12    7.02    6.14   0
   7   6  13  279.24    7.84   0
   7   6  14   13.65    5.23   0
   7   6  15  113.75    6.63   0
   7   6  16   -0.50    5.35   0
   7   6  17    3.08    6.62   0
   7   6  18    3.52    6.42   0
   8  -4 -12   28.72    6.27   0
   8  -3 -11  113.55    7.18   0
   8   0  -7    5.05    4.89   0
   8   3  -1   67.53    5.44   0
   8   5   5  256.49    8.28   0
   8   6  13   34.03    6.52   0
   8   6  14   17.76    5.45   0
   8   6  15    1.61    5.21   0
   8   6  16    4.10    6.59   0
   8   6  17    2.01    6.39   0
   9 -10 -16   10.52    7.67   0
   9  -8 -15    5.41    6.32   0
   9  -4 -12  652.63   11.67   0
   9  -3 -11  390.89    9.61   0
   9   0  -7    3.81    5.05   0
   9   3  -1    5.17    4.65   0
   9   4   2   33.79    5.54   0
   9   5   6   12.80    5.23   0
  10  -8 -15    2.18    6.47   0
  10  -4 -12   37.95    6.54   0
  10  -3 -11    3.85    6.08   0
  10   0  -7    4.10    5.20   0
  10   1  -5    6.85    5.42   0
  10   2  -3  263.10    7.65   0
  10   3  -1   61.59    5.29   0
  10   4   2   78.23    5.91   0
  10   5   7   26.98    5.41   0
  11  -7 -14   47.75    5.99   0
  11  -1  -8    5.38    5.27   0
  11   1  -5   10.13    5.10   0
  11   3   0  141.49    6.20   0
  11   4   3    5.27    5.10   0
  11   5   8   22.14    5.93   0
  11   5   9    1.99    5.79   0
  12  -6 -13   38.88    5.87   0
  12  -3 -10   19.45    5.07   0
  12  -2  -9   10.31    4.97   0
  12   0  -6  102.71    6.28   0
  12   1  -4    5.23    4.87   0
  12   2  -2    0.92    4.90   0
  12   3   1    9.07    4.99   0
  12   4   5  129.23    6.74   0
  13  -1  -7    2.66    5.44   0
  13   0  -5   -3.40    5.44   0
  13   1  -3  216.31    7.33   0
  13   2  -1   17.79    5.14   0
  13   3   2   27.06    5.44   0
  14   0  -4  149.05    6.65   0
  -8 -14   9   24.72    5.43   0
  -8 -13   9    0.32    5.07   0
  -8 -11  10    6.93    4.92   0
  -8 -11  11    7.90    4.91   0
  -8 -10  12   -2.97    5.08   0
  -8  -9  13   27.42    5.45   0
  -8  -9  14   35.64    5.35   0
  -8  -8  16    0.80    5.30   0
  -8  -8  17   77.03    5.79   0
  -8  -8  18   33.18    5.36   0
  -8  -8  19  174.96    7.96   0
  -8  -8  20   23.91    6.80   0
  -8  -8  21   33.71    6.56   0
  -7 -16   4   30.11    5.98   0
  -7 -15   4    7.82    5.54   0
  -7 -14   4   39.20    5.88   0
  -7 -12   5   42.35    5.10   0
  -7 -10   6    0.41    4.62   0
  -7  -9   7   73.72    5.38   0
  -7  -6  12   27.77    5.22   0
  -7  -6  13    8.66    6.13   0
  -7  -5  16   30.55    5.37   0
  -7  -5  17   16.64    5.14   0
  -7  -5  18    0.64    4.78   0
  -7  -5  19   17.08    6.38   0
  -7  -5  20    3.17    6.03   0
  -7  -5  21   22.46    5.34   0
  -7  -5  22   15.43    5.54   0
  -6 -14   1   -0.90    6.30   0
  -6 -13   1   48.57    5.53   0
  -6  -9   3  496.65    9.04   0
  -6  -6   7   13.19    4.67   0
  -6  -3  15  161.37    6.77   0
  -6  -3  16   41.27    5.58   0
  -6  -3  17  113.53    7.38   0
  -6  -3  22   26.96    6.75   0
  -6  -3  23  138.83    7.19   0
  -5 -17  -2   47.89    5.77   0
  -5 -16  -2   30.42    5.44   0
  -5 -15  -2   10.08    5.28   0
  -5 -14  -2  154.05    6.76   0
  -5 -13  -2  228.61    7.39   0
  -5 -11  -1    4.10    5.11   0
  -5  -8   1   15.41    4.83   0
  -5  -6   3  435.70    9.21   0
  -5  -4   6    9.48    4.92   0
  -5  -2  26    2.40    6.70   0
  -4 -13  -4    3.55    6.57   0
  -4 -12  -4    6.63    5.44   0
  -4  -7  -1    8.80    4.67   0
  -4  -6   0   36.48    5.41   0
  -4  -1  27   42.11    8.70   0
  -4   0  15    2.18    5.61   0
  -4   0  22  125.46    9.30   0
  -3 -13  -6  122.53    7.40   0
  -3 -12  -6   24.39    5.68   0
  -3 -10  -5   39.07    6.26   0
  -3  -8  -4   67.15    5.75   0
  -3   1  13  101.03    8.86   0
  -3   1  23   51.67    9.60   0
  -2 -17  -8   16.62    6.98   0
  -2 -16  -8    2.52    6.40   0
  -2 -15  -8   71.68    7.35   0
  -2 -14  -8   14.76    6.15   0
  -2 -10  -7  240.53    8.17   0
  -2  -7  -5   18.64    6.81   0
  -1  -9  -8 1141.28   17.18   0
  -1  -6  -6 1410.50   21.57   0
  -1  -4  -4   -0.82    6.51   0
   0 -17 -11   41.45    8.10   0
   0 -16 -11   12.72    6.72   0
   0 -15 -11  253.62   10.17   0
   0   3   8  280.58   19.50   0
   1 -13 -12    5.55    7.37   0
   2 -13 -13   29.09    8.96   0
   2   4   7   71.12    7.59   0
   2   5  13   13.94    6.64   0
   2   5  21   21.06    9.70   0
   3 -14 -14   15.35    9.57   0
   3   4   5 1476.44   19.33   0
   5   0  -6   61.02    6.77   0
   5   5   6   30.88    5.23   0
   5   6  13   20.41    6.11   0
   5   6  14   73.15    6.73   0
   5   6  15  301.27    8.81   0
   5   6  16   14.17    5.08   0
   5   6  17  120.50    7.56   0
   5   6  19   34.56    6.81   0
   6  -1  -8  198.41    7.65   0
   6   1  -5   81.18    5.91   0
   6   3  -1   12.42    5.00   0
   6   5   5  184.78    7.02   0
   6   6  11  123.30    7.61   0
   6   6  12   27.66    5.24   0
   6   6  19    2.34    6.43   0
   6   6  20   14.28    6.98   0
   7   0  -7    4.13    5.00   0
   7   4   1  217.07    6.96   0
   7   5   5    6.98    4.75   0
   7   6  10   84.78    7.00   0
   7   6  11   47.26    5.49   0
   7   6  19   77.28    6.74   0
   8 -10 -16   51.52    9.21   0
   8  -8 -15   56.34    7.15   0
   8  -5 -13   79.47    7.05   0
   8  -2 -10    5.01    5.04   0
   8   2  -4  196.37    7.19   0
   8   6  10   10.70    6.02   0
   8   6  11   79.41    6.05   0
   8   6  12   15.95    5.35   0
   8   6  18   87.88    6.92   0
   9  -6 -14    3.13    6.50   0
   9  -5 -13   52.62    5.66   0
   9  -1  -9   -0.91    6.30   0
   9   1  -6   22.97    6.04   0
   9   2  -4  216.72    6.79   0
   9   4   1   39.08    4.98   0
   9   5   5  122.49    6.37   0
   9   6  11    8.25    6.23   0
   9   6  12    4.95    5.18   0
   9   6  13   41.71    5.93   0
   9   6  14    1.60    4.86   0
   9   6  15   17.24    5.52   0
   9   6  16    2.80    5.59   0
  10  -6 -14  297.54    9.68   0
  10  -5 -13  126.03    6.63   0
  10   2  -4    2.57    6.09   0
  10   5   5   50.89    5.35   0
  10   5   6   -0.26    5.32   0
  11  -8 -15    0.51    6.66   0
  11  -5 -13   47.88    6.75   0
  11  -4 -12    4.97    5.02   0
  11  -3 -11    4.13    5.12   0
  11  -2 -10   -3.56    5.90   0
  11   0  -7    4.53    5.49   0
  11   2  -3    3.53    4.68   0
  11   3  -1  278.80    7.15   0
  11   4   2    0.50    4.69   0
  11   5   6    0.75    6.36   0
  11   5   7    8.82    5.47   0
  12  -1  -8   27.33    5.26   0
  12   1  -5   -1.14    5.05   0
  12   3   0   16.77    5.29   0
  12   4   3   10.29    5.03   0
  12   4   4   18.25    5.32   0
  13  -4 -11    4.28    5.50   0
  13  -3 -10    5.11    5.24   0
  13  -2  -9    3.71    5.26   0
  13   0  -6   32.58    5.89   0
  13   1  -4   77.48    6.17   0
  13   2  -2  195.20    6.76   0
  13   3   1   17.14    5.21   0
  14   0  -5    1.93    5.48   0
  -8 -14  10    6.91    4.75   0
  -8 -13  10   24.98    5.25   0
  -8 -13  11   18.01    5.26   0
  -8 -12  11   67.83    5.46   0
  -8 -11  12    5.40    4.97   0
  -8 -10  13   11.09    5.13   0
  -8  -9  15    8.87    5.04   0
  -8  -9  16   75.94    6.19   0
  -8  -9  17   13.76    5.75   0
  -7 -16   5   19.26    5.47   0
  -7 -15   5    2.98    5.45   0
  -7 -14   5    0.21    4.89   0
  -7 -13   5   25.37    5.32   0
  -7 -12   6    8.41    5.35   0
  -7 -10   7   51.36    5.01   0
  -7  -9   8   62.30    5.35   0
  -7  -8   9  433.04    8.78   0
  -7  -7  11    3.59    5.20   0
  -7  -6  14   34.75    5.41   0
  -7  -6  24   58.78    7.29   0
  -6 -16   1    0.76    5.85   0
  -6 -15   1    7.97    5.60   0
  -6  -9   4  282.45    7.49   0
  -6  -8   5   17.53    5.12   0
  -6  -7   6   15.88    5.07   0
  -6  -4  12  140.39    6.37   0
  -6  -3  19   65.89    5.52   0
  -6  -3  20    2.39    4.69   0
  -5 -12  -1    4.95    4.97   0
  -5  -5   5   16.85    5.28   0
  -5  -2  12   98.28    6.11   0
  -5  -2  25   31.79    6.86   0
  -4 -17  -4    3.93    5.42   0
  -4 -16  -4   64.66    5.88   0
  -4 -15  -4  116.30    6.29   0
  -4 -14  -4   20.12    5.41   0
  -4 -11  -3   20.54    6.64   0
  -4  -9  -2   45.78    5.67   0
  -4  -4   3  205.68    8.00   0
  -4  -2   7 1798.04   19.11   0
  -4   0  16   20.98    6.01   0
  -4   0  17    1.49    6.33   0
  -4   0  20   40.93    8.04   0
  -4   0  21    0.29    6.29   0
  -3 -17  -6    0.48    5.42   0
  -3 -16  -6   13.41    6.38   0
  -3 -15  -6   37.38    6.35   0
  -3 -14  -6    1.34    4.88   0
  -3  -7  -3   76.39    6.21   0
  -3  -6  -2 1702.56   18.57   0
  -3  -5  -1   58.26    6.67   0
  -2 -11  -7   10.74    5.94   0
  -2  -6  -4  165.27    9.48   0
  -2  -4  -2  834.56   15.73   0
  -2   2  13   11.44    9.30   0
  -1 -12  -9    9.08    5.53   0
  -1  -5  -5   28.86    7.86   0
   1 -16 -12   35.56    8.77   0
   1 -14 -12   81.04    8.77   0
   1 -10 -11   -4.00    7.43   0
   2 -14 -13    2.79    8.35   0
   2   5  12   82.44    8.06   0
   3  -1  -6   58.84    7.97   0
   3   5   9   12.45    6.09   0
   3   5  24   13.52    9.11   0
   4  -6 -12   72.62   10.90   0
   4  -1  -7   78.80    8.67   0
   4   2  -2   29.85    5.43   0
   4   4   3   37.27    6.29   0
   4   5   7    8.61    4.95   0
   4   6  15  188.14    8.43   0
   4   6  16   24.36    6.89   0
   4   6  17    3.31    7.26   0
   5  -4 -11  199.70    9.20   0
   5  -3 -10 1361.78   19.15   0
   5  -2  -9  677.95   13.71   0
   5   2  -3    2.45    6.52   0
   5   4   2    1.93    4.91   0
   5   6  11 1086.60   14.65   0
   5   6  12    8.24    5.22   0
   5   6  20    1.97    6.50   0
   6  -9 -15   -0.08   10.19   0
   6   0  -7    2.47    4.91   0
   6   4   1   -1.45    4.73   0
   6   6  10  182.41    7.64   0
   6   6  21   18.52    7.23   0
   7  -4 -12  359.76    9.99   0
   7  -3 -11   57.55    5.74   0
   7   1  -6  868.69   12.74   0
   7   3  -2  180.22    6.86   0
   7   5   4    8.34    4.75   0
   7   6   9   12.78    5.34   0
   8  -6 -14    4.06    6.11   0
   8  -1  -9   31.45    5.08   0
   8   1  -6   20.47    5.09   0
   8   3  -2    1.05    4.74   0
   8   5   4    7.28    5.00   0
   8   6   9   70.08    5.75   0
   9   0  -8   56.20    6.96   0
   9   3  -2  148.08    6.11   0
   9   4   0   -2.26    5.47   0
   9   5   4   -0.76    5.24   0
   9   6   9    5.22    4.90   0
   9   6  10   22.51    5.28   0
  10  -9 -16    8.21    8.05   0
  10  -1  -9    0.65    5.00   0
  10   1  -6  572.20    9.47   0
  10   4   1   11.80    4.93   0
  10   5   4   27.15    5.09   0
  10   6  10   -1.16    6.62   0
  10   6  11    7.16    5.17   0
  10   6  12   68.44    6.07   0
  10   6  13   10.36    5.49   0
  11  -6 -14    8.90    6.49   0
  11  -1  -9   40.64    5.35   0
  11   1  -6    1.71    5.26   0
  11   2  -4   23.08    5.05   0
  11   3  -2   99.07    6.75   0
  11   4   1  186.75    6.92   0
  11   5   5    4.85    5.03   0
  12  -5 -13   12.76    6.65   0
  12  -4 -12    4.50    4.94   0
  12  -3 -11   81.90    5.86   0
  12  -2 -10   14.66    4.99   0
  12   0  -7   -0.43    4.94   0
  12   2  -3   -2.00    5.04   0
  12   3  -1   38.39    5.21   0
  12   4   2   71.85    5.47   0
  12   5   7   75.36    6.45   0
  13  -1  -8    7.43    5.52   0
  13   3   0   15.60    5.31   0
  13   4   4    1.76    5.20   0
  -8 -14  11    2.74    5.18   0
  -8 -13  12   12.39    5.24   0
  -8 -12  12   94.62    5.71   0
  -8 -12  13   11.64    5.28   0
  -8 -11  13   10.85    4.95   0
  -8 -11  14    4.91    4.88   0
  -8 -10  15    4.58    5.35   0
  -8 -10  16   50.29    6.11   0
  -8 -10  17   -0.06    5.37   0
  -8  -9  18   15.40    5.87   0
  -8  -9  19    2.59    5.22   0
  -8  -9  20   10.93    5.83   0
  -7 -15   6   14.96    5.11   0
  -7 -14   6   49.59    5.61   0
  -7 -13   6    3.06    4.93   0
  -7 -11   7   32.66    4.85   0
  -7 -10   8    9.36    4.54   0
  -7  -9   9   88.76    5.52   0
  -7  -8  10   36.12    5.79   0
  -7  -8  11  131.88    7.41   0
  -7  -7  12  437.50    8.64   0
  -7  -7  13    0.41    5.18   0
  -7  -6  16   21.08    5.13   0
  -7  -6  18    0.84    5.98   0
  -7  -6  19   14.28    6.21   0
  -7  -6  20   -2.50    5.99   0
  -7  -6  21  128.37    7.56   0
  -7  -6  22   27.82    5.73   0
  -7  -6  23  265.43    8.15   0
  -6 -15   2   11.02    5.50   0
  -6 -14   2    2.86    5.03   0
  -6 -13   2    2.38    5.13   0
  -6 -11   3  125.65    6.39   0
  -6  -6   8  102.11    5.67   0
  -6  -5  10  155.68    6.49   0
  -6  -4  13   43.77    5.42   0
  -6  -4  14   18.79    6.30   0
  -6  -4  24   19.85    6.74   0
  -6  -4  25   16.95    5.37   0
  -5 -17  -1    0.43    5.40   0
  -5 -16  -1   40.84    6.00   0
  -5 -15  -1  447.13    9.00   0
  -5 -14  -1  142.57    6.59   0
  -5 -13  -1    7.32    5.15   0
  -5 -11   0    3.02    5.05   0
  -5  -9   1  109.67    6.00   0
  -5  -8   2   46.70    5.27   0
  -5  -7   3  384.92    8.58   0
  -5  -3  10 1394.50   15.52   0
  -5  -2  13  194.39    7.22   0
  -5  -2  14   -3.61    5.52   0
  -5  -2  23   69.80    7.29   0
  -5  -2  24   14.65    6.49   0
  -4  -8  -1   65.68    5.82   0
  -4  -3   5  108.11    6.80   0
  -4  -1  26   86.26    8.06   0
  -4   0  18    3.25    5.79   0
  -4   0  19    1.31    6.11   0
  -3 -11  -5  170.35    7.14   0
  -3  -9  -4   40.86    5.27   0
  -3  -3   2 1286.84   17.27   0
  -3  -1   6   58.41    6.64   0
  -3   0   9   -0.82    7.41   0
  -3   0  27    4.15    7.91   0
  -3   1  14   62.78    7.27   0
  -3   1  22  326.60   13.20   0
  -2  -9  -6  364.79    9.98   0
  -2  -5  -3  732.14   14.34   0
  -2   0   5    1.71    6.22   0
  -2   1   8  134.55   10.56   0
  -2   1  27   25.75   10.93   0
  -2   2  22    3.95    9.52   0
  -1 -17  -9   -1.40    6.27   0
  -1 -13  -9   13.42    5.74   0
   0 -11 -10    8.75    6.18   0
   0  -7  -8  382.71   13.76   0
   0   4  14    7.37   11.40   0
   1  -8 -10    2.18    7.41   0
   1   3   5  703.43   19.66   0
   1   4   9  179.53   11.85   0
   2 -16 -13    7.74    8.14   0
   2 -15 -13  108.28    9.67   0
   2 -10 -12   40.28   10.82   0
   2   3   3  456.91   13.07   0
   2   5  22   76.15   10.72   0
   3 -10 -13   57.42   14.13   0
   3   1  -3  408.75   11.83   0
   3   2  -1    2.83    5.04   0
   4   1  -4    8.81    5.26   0
   4   3   0  324.76    9.46   0
   4   6  13   93.31    7.26   0
   4   6  14  355.74   10.06   0
   4   6  18    1.26    6.09   0
   4   6  19    4.70    7.35   0
   5  -8 -14  211.90   15.12   0
   5  -5 -12   50.37    7.54   0
   5  -1  -8   49.87    7.53   0
   5   3  -1   67.21    6.18   0
   5   5   5    4.43    4.92   0
   5   6  21    3.30    6.63   0
   6  -7 -14   -0.15    7.02   0
   6   2  -4   87.51    6.10   0
   6   3  -2   25.78    6.05   0
   6   5   4    3.92    4.80   0
   6   6   9  742.79   11.71   0
   7  -8 -15   11.12    7.57   0
   7  -5 -13   49.13    6.43   0
   7  -1  -9   52.39    5.30   0
   7   4   0   19.97    4.98   0
   7   5   3   35.99    4.95   0
   7   6   8  269.46    7.87   0
   8   0  -8    5.14    4.88   0
   8   4   0  144.41    6.29   0
   8   5   3  162.53    6.75   0
   8   6   7   32.11    6.48   0
   8   6   8   15.63    5.14   0
   9  -9 -16    0.11    7.37   0
   9  -7 -15   18.88    6.70   0
   9   2  -5    5.50    4.85   0
   9   3  -3  107.12    5.82   0
   9   5   3    1.26    5.29   0
   9   6   7   36.71    6.57   0
   9   6   8   17.91    4.92   0
  10  -7 -15    3.31    6.44   0
  10  -3 -12   22.73    6.14   0
  10   0  -8  433.80    8.82   0
  10   2  -5  587.66    9.65   0
  10   3  -3    2.07    4.46   0
  10   4   0  941.59   11.30   0
  10   5   3   51.65    5.39   0
  10   6   8   58.14    6.13   0
  10   6   9   96.55    6.18   0
  11  -7 -15   -2.66    6.36   0
  11   0  -8  125.00    6.06   0
  11   4   0    9.85    4.79   0
  11   5   4   33.48    5.19   0
  11   6  10   38.96    6.06   0
  11   6  11  208.96    7.73   0
  12  -6 -14    9.17    5.52   0
  12  -1  -9   18.09    5.15   0
  12   1  -6    0.15    5.14   0
  12   2  -4   -1.72    5.13   0
  12   3  -2  114.56    6.03   0
  12   4   1    6.32    5.16   0
  12   5   5  104.63    6.53   0
  12   5   6    2.86    5.57   0
  13  -4 -12   20.82    5.68   0
  13  -3 -11    9.52    5.25   0
  13  -2 -10    5.75    5.15   0
  13   0  -7    1.73    5.76   0
  13   1  -5   -2.48    5.09   0
  13   2  -3   19.68    5.38   0
  13   3  -1   64.79    5.67   0
  13   4   2    3.76    5.09   0
  -8 -13  13    6.75    5.14   0
  -8 -13  14    1.12    5.02   0
  -8 -12  14   42.09    5.45   0
  -8 -12  15   30.19    5.59   0
  -8 -12  16   28.16    5.67   0
  -8 -11  15    6.87    5.13   0
  -8 -11  16   -3.55    5.16   0
  -8 -11  17   70.21    5.80   0
  -8 -11  18    1.35    5.31   0
  -8 -10  18   11.37    5.30   0
  -8 -10  19    8.49    5.80   0
  -7 -15   7    6.61    5.33   0
  -7 -14   7    9.10    4.92   0
  -7 -13   7   31.33    5.33   0
  -7 -12   7   24.24    5.57   0
  -7 -11   8   12.79    4.73   0
  -7 -10   9    8.17    4.72   0
  -7  -7  14   10.40    5.17   0
  -7  -7  15    7.00    5.11   0
  -7  -7  23  116.33    7.80   0
  -6 -16   3  101.09    6.74   0
  -6 -15   3    4.97    6.69   0
  -6 -14   3   89.36    5.96   0
  -6 -13   3   39.74    5.20   0
  -6 -12   3  273.98    7.32   0
  -6  -8   6    5.85    4.77   0
  -6  -7   7   69.79    5.46   0
  -6  -6   9   99.14    5.83   0
  -6  -5  11    5.28    4.56   0
  -6  -4  16   46.46    7.11   0
  -6  -4  22   57.36    7.17   0
  -6  -4  23    3.20    5.20   0
  -5 -17   0   51.01    7.08   0
  -5 -12   0   13.16    5.16   0
  -5 -10   1   12.20    4.91   0
  -5  -5   6   29.21    5.27   0
  -5  -4   8   12.83    4.87   0
  -5  -2  15  373.44    9.89   0
  -5  -2  22   29.78    6.30   0
  -4 -17  -3    2.37    5.09   0
  -4 -16  -3  206.96    7.17   0
  -4 -15  -3   42.19    5.66   0
  -4 -14  -3  203.69    7.15   0
  -4 -13  -3  862.78   11.51   0
  -4 -10  -2   30.28    5.04   0
  -4  -7   0  300.91    8.12   0
  -4  -6   1 2382.20   19.88   0
  -4  -2   8  178.50    9.40   0
  -4  -1  11  470.50   10.96   0
  -4  -1  25    9.59    7.47   0
  -3 -17  -5   81.09    7.06   0
  -3 -13  -5    1.13    6.20   0
  -3 -12  -5   11.58    5.35   0
  -3  -8  -3   19.86    6.04   0
  -3  -2   4 2285.59   23.57   0
  -3   1  15   25.82    6.99   0
  -3   1  20  133.55   10.74   0
  -3   1  21    4.45    8.20   0
  -2 -17  -7   56.18    7.16   0
  -2 -13  -7    3.21    5.70   0
  -2 -12  -7   -0.65    4.81   0
  -1 -16  -9   69.15    6.55   0
  -1 -15  -9   58.29    5.99   0
  -1 -14  -9   54.13    5.78   0
  -1 -10  -8  297.14    9.86   0
  -1  -8  -7  651.72   13.67   0
   0  -9  -9    3.94    6.42   0
   2   4   6  377.45   12.80   0
   3   3   1    3.75    5.10   0
   3   5   8  124.54    7.04   0
   4   5   6   13.13    5.24   0
   4   6  12  717.12   12.91   0
   4   6  20   20.70    6.63   0
   5   4   1  249.42    8.25   0
   5   6   9  535.25   11.23   0
   5   6  22   13.84    6.98   0
   6  -4 -12  140.80    8.46   0
   6  -3 -11   34.34    6.05   0
   6  -2 -10  878.77   14.00   0
   6   4   0  114.05    6.25   0
   6   5   3   40.47    6.14   0
   6   6   8  491.45    9.88   0
   7 -10 -16    2.54    8.91   0
   7  -6 -14   33.82    8.09   0
   7   0  -8   71.23    5.39   0
   7   3  -3  179.59    6.89   0
   7   6   7   -2.67    5.32   0
   8  -9 -16   84.41    8.58   0
   8  -7 -15   11.77    7.20   0
   8  -3 -12  344.08    9.44   0
   8   1  -7  250.02    7.31   0
   8   2  -5 1006.96   11.89   0
   8   3  -3  134.75    6.41   0
   8   4  -1    2.15    4.71   0
   8   5   2    6.92    4.96   0
   8   6   6   34.44    5.47   0
   9  -4 -13    2.48    5.93   0
   9  -3 -12  185.32    7.29   0
   9  -2 -11    3.38    5.20   0
   9  -1 -10   37.91    6.73   0
   9   1  -7  106.08    5.99   0
   9   5   2  681.69   10.26   0
   9   6   6   59.27    5.78   0
  10  -5 -14  125.28    7.82   0
  10  -4 -13  128.95    6.39   0
  10  -1 -10    9.87    5.05   0
  10   1  -7    3.58    5.25   0
  10   4  -1   55.40    5.40   0
  10   5   2    5.90    4.76   0
  10   6   7    8.84    5.19   0
  11  -5 -14   -0.26    6.43   0
  11  -4 -13   27.67    5.54   0
  11  -2 -11  216.10    7.08   0
  11  -1 -10    8.24    5.97   0
  11   1  -7  175.51    6.60   0
  11   2  -5   -2.78    5.09   0
  11   3  -3   15.91    4.81   0
  11   5   3    3.60    5.24   0
  11   6   8    2.09    5.60   0
  11   6   9   13.94    5.70   0
  12  -4 -13   12.03    6.43   0
  12  -3 -12   24.42    6.43   0
  12  -2 -11   82.14    6.93   0
  12   0  -8    6.39    5.31   0
  12   2  -5   83.25    6.60   0
  12   5   4   20.38    5.56   0
  13  -1  -9   18.58    6.25   0
  13   1  -6   21.50    6.11   0
  13   2  -4  221.72    6.87   0
  13   4   1    9.96    5.24   0
  -7 -15   8   10.50    5.29   0
  -7 -14   8    3.94    4.82   0
  -7 -13   8    2.43    4.93   0
  -7 -12   9   27.83    5.11   0
  -7 -11   9    3.82    4.56   0
  -7  -9  11  132.83    6.29   0
  -7  -9  12  274.92    8.32   0
  -7  -8  13   20.66    5.40   0
  -7  -8  14  118.07    6.09   0
  -7  -7  16   30.11    5.41   0
  -7  -7  17   15.27    5.30   0
  -7  -7  18  164.05    6.60   0
  -7  -7  19   14.15    5.06   0
  -7  -7  20   16.46    4.95   0
  -7  -7  21   23.91    5.40   0
  -7  -7  22    4.36    5.28   0
  -6 -12   4  248.92    7.36   0
  -6 -11   4   93.32    5.76   0
  -6 -10   5  382.02    8.00   0
  -6  -9   6    3.94    4.60   0
  -6  -8   7   48.25    5.12   0
  -6  -7   8  238.28    6.81   0
  -6  -5  12    9.38    4.67   0
  -6  -5  25   27.82    7.07   0
  -6  -4  18   76.05    6.16   0
  -6  -4  19  305.80    7.89   0
  -6  -4  20   -1.35    4.72   0
  -6  -4  21   20.02    5.28   0
  -5 -15   0   10.50    5.37   0
  -5 -14   0   49.90    5.56   0
  -5 -13   0  257.02    7.41   0
  -5  -9   2  560.88    9.39   0
  -5  -8   3  961.91   11.86   0
  -5  -6   5  871.11   11.95   0
  -5  -3  11   92.66    6.24   0
  -5  -3  26    4.07    6.49   0
  -5  -2  16   -0.83    4.75   0
  -5  -2  17   95.39    6.21   0
  -5  -2  18   -1.60    5.98   0
  -5  -2  19   35.33    6.08   0
  -5  -2  20    2.38    5.57   0
  -5  -2  21   40.61    5.34   0
  -4 -11  -2   18.82    5.00   0
  -4  -9  -1   55.36    5.60   0
  -4  -3   6   84.29    6.51   0
  -4  -1  12    5.51    6.08   0
  -4  -1  24   10.58    7.38   0
  -3 -16  -5    8.60    5.40   0
  -3 -14  -5   17.31    4.86   0
  -3 -10  -4   41.87    5.25   0
  -3  -7  -2    3.94    6.12   0
  -3  -4   1 1681.70   19.14   0
  -3   0  26   64.96    8.67   0
  -3   1  16    4.11    5.57   0
  -3   1  17    0.44    6.12   0
  -3   1  18    5.46    6.79   0
  -3   1  19    7.90    7.31   0
  -2 -16  -7    9.57    5.28   0
  -2 -15  -7    8.52    5.14   0
  -2 -14  -7    2.49    4.42   0
  -2 -10  -6  247.40    8.68   0
  -2  -8  -5  645.86   11.94   0
  -2   2  14  165.33   12.05   0
  -2   2  21    4.55    9.91   0
   0 -17 -10  260.10   10.48   0
   0 -16 -10  174.37    9.37   0
   0 -13 -10    1.89    6.66   0
   0 -12 -10   63.44    7.31   0
   1 -11 -11   22.68    7.42   0
   2  -1  -5 1389.34   27.65   0
   2   5  23    3.58    8.97   0
   4   0  -6  608.14   13.03   0
   4   6  11   42.39    5.58   0
   4   6  21    9.69    6.37   0
   5   0  -7    0.39    5.87   0
   5   6   8  674.32   11.70   0
   6  -1  -9  191.32    7.35   0
   6   6   7  577.02   10.16   0
   7   2  -5  343.88    8.39   0
   7   4  -1  113.67    6.11   0
   7   5   2   70.97    5.35   0
   7   6   6   49.52    5.50   0
   7   7  14   -1.87    6.29   0
   7   7  15    1.68    6.23   0
   7   7  16    6.88    6.41   0
   8  -4 -13    3.64    5.56   0
   8  -2 -11    0.70    4.66   0
   8   6   5   92.18    5.97   0
   8   7  12    4.12    6.00   0
   8   7  13   15.45    6.40   0
   8   7  14    4.77    5.39   0
   8   7  15   22.25    5.39   0
   8   7  16   26.04    6.58   0
   8   7  17    9.16    6.79   0
   9  -5 -14  219.71    8.48   0
   9   0  -9   -0.51    5.08   0
   9   2  -6  300.95    7.46   0
   9   3  -4  132.66    6.04   0
   9   5   1  215.69    7.40   0
   9   6   5   -4.65    4.84   0
   9   7  12    9.02    6.18   0
   9   7  13   19.57    6.47   0
   9   7  14  115.18    7.53   0
   9   7  15    6.18    7.00   0
  10  -8 -16   18.61    7.28   0
  10  -6 -15   19.84    6.68   0
  10   0  -9   -1.01    4.98   0
  10   2  -6  104.97    6.19   0
  10   3  -4   45.18    5.12   0
  10   5   1    9.10    5.06   0
  10   6   5   17.03    5.24   0
  10   6   6   96.27    6.25   0
  11  -6 -15   47.08    6.91   0
  11   0  -9   -0.66    5.04   0
  11   2  -6  390.15    9.01   0
  11   3  -4   22.49    4.95   0
  11   5   2   12.71    5.11   0
  11   6   6    7.73    5.54   0
  11   6   7    6.70    5.66   0
  12  -5 -14   60.29    6.23   0
  12  -1 -10   12.85    5.38   0
  12   1  -7   54.01    5.84   0
  12   3  -3   90.23    5.72   0
  12   4  -1   10.31    4.90   0
  12   5   3   17.65    5.16   0
  12   6   7   10.83    6.82   0
  13  -3 -12    3.23    5.66   0
  13  -2 -11    3.55    6.20   0
  13   0  -8    7.42    5.57   0
  13   2  -5    1.19    5.29   0
  13   4   0    8.50    4.81   0
  -7 -15   9    8.21    4.88   0
  -7 -14   9   62.19    5.61   0
  -7 -12  10    6.25    4.60   0
  -7 -11  10   36.45    5.27   0
  -7 -11  11   99.28    6.84   0
  -7 -10  11  548.47    8.94   0
  -7 -10  12   12.01    5.22   0
  -7  -8  15   10.16    4.66   0
  -7  -8  17    6.43    5.94   0
  -7  -8  21   34.06    6.69   0
  -7  -8  22  237.99    7.50   0
  -6 -16   4   38.82    6.32   0
  -6 -15   4    3.96    5.41   0
  -6 -14   4   21.18    5.34   0
  -6 -13   4    8.14    4.86   0
  -6 -11   5   12.74    4.82   0
  -6  -8   8   15.54    5.91   0
  -6  -7   9   55.48    5.33   0
  -6  -6  11    9.37    4.56   0
  -6  -5  14    7.13    5.08   0
  -6  -5  23  134.21    7.71   0
  -6  -5  24   53.50    5.83   0
  -5 -17   1   -0.77    5.42   0
  -5 -16   1   50.34    6.28   0
  -5 -15   1   31.41    6.27   0
  -5 -13   1    8.95    5.50   0
  -5 -12   1   11.24    4.85   0
  -5 -10   2   98.29    5.80   0
  -5  -5   7  384.26    8.47   0
  -5  -4   9  625.00   10.35   0
  -5  -3  12  399.18    9.00   0
  -5  -3  24   30.16    6.86   0
  -5  -3  25    3.71    6.20   0
  -4 -17  -2   19.65    5.55   0
  -4 -13  -2   27.43    5.40   0
  -4 -12  -2  128.92    6.57   0
  -4 -10  -1    2.64    4.42   0
  -4  -8   0  110.10    6.34   0
  -4  -7   1   75.94    5.61   0
  -4  -6   2  446.82    9.75   0
  -4  -5   3  184.51    7.52   0
  -4  -2   9 1288.28   17.17   0
  -4  -2  27  162.07   10.03   0
  -4  -1  13    6.67    5.69   0
  -4  -1  23  126.36    8.99   0
  -3 -11  -4   11.80    4.87   0
  -3  -9  -3   14.73    6.01   0
  -3  -6  -1  365.28    9.78   0
  -3  -1   7  163.17    9.18   0
  -3   0  10  185.69   10.00   0
  -2 -11  -6    3.71    6.06   0
  -2  -7  -4  228.45    9.36   0
  -2  -3   0  794.69   15.94   0
  -2   1  26   60.91   10.59   0
  -2   2  15   -0.22    8.40   0
  -1 -17  -8   89.98    7.48   0
  -1 -11  -8   20.97    5.12   0
  -1  -7  -6  988.93   17.01   0
  -1  -2  -1   10.96    7.29   0
  -1   2  26    1.90   11.78   0
  -1   3  20  535.94   25.67   0
   0 -15 -10   91.99    7.87   0
   0 -14 -10    3.68    5.82   0
   0  -6  -7  452.46   15.35   0
   1 -17 -11    7.96    8.43   0
   1   2   2  170.95   11.81   0
   2  -8 -11   12.82   10.30   0
   2   1  -2  347.94   12.99   0
   2   2   0   29.07    6.92   0
   2   5  10   40.66    6.61   0
   3   0  -5   -0.18    5.44   0
   3   5   7   15.30    5.43   0
   3   6  14    2.51    6.70   0
   3   6  15  101.07    8.02   0
   3   6  16   27.15    6.89   0
   3   6  18   39.51    8.47   0
   4   2  -3   14.10    5.19   0
   4   3  -1  427.27   10.08   0
   4   5   5   48.34    5.81   0
   4   6  10  200.76    7.55   0
   4   6  22   15.46    7.98   0
   5  -6 -13    3.91    6.47   0
   5   2  -4  284.10    8.58   0
   5   3  -2   19.99    5.35   0
   5   5   3    7.59    5.74   0
   5   6   7    8.30    5.70   0
   6  -5 -13   45.17    6.46   0
   6   0  -8  150.68    6.75   0
   6   2  -5   90.95    5.93   0
   6   3  -3    3.09    4.71   0
   6   5   2    4.38    4.63   0
   6   6   6   47.77    5.46   0
   6   7  13  219.93    8.24   0
   6   7  14    6.10    6.02   0
   6   7  15   97.83    7.13   0
   6   7  16    6.95    6.37   0
   6   7  17   -0.39    6.47   0
   7  -3 -12  500.76   11.08   0
   7  -2 -11  160.78    7.69   0
   7   1  -7   72.79    6.07   0
   7   5   1  179.61    6.53   0
   7   6   5    3.69    4.64   0
   7   7  11   65.38    6.69   0
   7   7  12   43.70    5.02   0
   7   7  13    6.01    5.11   0
   7   7  17    1.34    5.16   0
   7   7  19  113.19    8.09   0
   8  -5 -14    2.20    5.90   0
   8   0  -9    2.88    4.42   0
   8   2  -6  237.18    7.04   0
   8   4  -2   72.19    5.53   0
   8   5   1   95.33    5.77   0
   8   6   4   72.26    5.88   0
   8   7  10   27.98    5.11   0
   8   7  11   57.04    5.75   0
   9  -8 -16    6.23    6.59   0
   9  -6 -15   30.21    6.42   0
   9   1  -8    2.22    4.99   0
   9   4  -2   23.74    4.76   0
   9   6   4    0.06    4.97   0
   9   7  10   51.92    5.83   0
   9   7  11    1.76    5.02   0
  10   1  -8   83.28    5.85   0
  10   6   4    1.69    5.03   0
  10   7  10    8.81    6.65   0
  10   7  11   40.71    5.61   0
  10   7  12   34.08    5.61   0
  10   7  13   68.99    6.42   0
  11   1  -8    1.14    5.45   0
  11   4  -2   43.38    5.13   0
  11   5   1  135.53    6.55   0
  11   6   5   30.20    5.59   0
  12   0  -9    4.63    5.09   0
  12   2  -6   45.51    5.31   0
  12   5   1   16.73    5.16   0
  12   5   2    6.36    5.29   0
  12   6   6   27.73    5.83   0
  13  -1 -10    7.12    5.37   0
  13   0  -9   -5.81    6.77   0
  13   1  -7    9.01    5.52   0
  13   3  -3   43.66    5.23   0
  13   5   2   25.15    6.67   0
  13   5   3   18.32    5.24   0
  -7 -15  10   45.55    5.27   0
  -7 -14  10   26.90    5.09   0
  -7 -14  11   50.76    5.46   0
  -7 -13  10   20.51    5.10   0
  -7 -13  11  218.69    6.79   0
  -7 -12  11   98.81    5.64   0
  -7 -11  12    4.60    5.13   0
  -7 -10  14   -2.12    6.23   0
  -7  -9  14    5.59    4.79   0
  -7  -9  15   10.64    5.24   0
  -7  -9  16   24.98    5.14   0
  -7  -8  18   18.91    5.23   0
  -7  -8  19    0.83    5.33   0
  -7  -8  20   97.39    6.36   0
  -6 -16   5  238.67    7.36   0
  -6 -15   5   27.03    5.58   0
  -6 -14   5   35.62    5.32   0
  -6 -13   5   80.83    5.87   0
  -6 -11   6   66.11    5.39   0
  -6  -9   7   47.34    5.13   0
  -6  -7  10  362.13    7.94   0
  -6  -6  12   16.16    4.89   0
  -6  -5  15    0.23    5.17   0
  -6  -5  16  142.28    6.60   0
  -6  -5  17    2.50    6.14   0
  -6  -5  18   10.35    5.92   0
  -6  -5  19   15.23    6.06   0
  -6  -5  20   11.47    6.02   0
  -6  -5  21  103.69    6.25   0
  -6  -5  22  218.93    7.68   0
  -5 -17   2   13.74    6.82   0
  -5 -14   1  225.72    7.39   0
  -5 -11   2   14.67    5.13   0
  -5  -8   4  686.04   10.43   0
  -5  -6   6  372.81    8.58   0
  -5  -5   8    3.36    4.58   0
  -5  -4  10    6.81    5.24   0
  -5  -3  13   15.64    4.85   0
  -5  -3  14    2.16    5.40   0
  -5  -3  23    2.67    6.58   0
  -4 -17  -1   68.29    6.94   0
  -4 -11  -1    1.70    6.03   0
  -4  -9   0    8.63    5.89   0
  -4  -4   5   27.37    5.59   0
  -4  -3   7  681.43   12.00   0
  -4  -1  14  232.50    8.64   0
  -4  -1  22  103.47    8.37   0
  -3 -17  -4    6.64    5.37   0
  -3 -16  -4   17.93    5.30   0
  -3 -15  -4    3.16    6.27   0
  -3 -14  -4  108.39    7.05   0
  -3 -13  -4    1.81    6.03   0
  -3 -12  -4   -0.08    5.20   0
  -3  -3   3   79.42    6.44   0
  -3  -2   5   33.04    6.82   0
  -3   0  25    3.24    7.55   0
  -2 -17  -6    8.53    5.26   0
  -2 -16  -6   24.08    6.31   0
  -2 -12  -6   24.42    6.02   0
  -2  -9  -5  310.93    9.17   0
  -2  -6  -3  433.05   11.90   0
  -2   1   9  873.50   21.62   0
  -2   2  16  235.06   13.50   0
  -2   2  19   51.97   10.69   0
  -1 -16  -8    7.16    6.40   0
  -1 -15  -8   31.43    6.68   0
  -1 -13  -8    1.59    5.67   0
  -1 -12  -8   15.20    5.69   0
  -1  -9  -7  286.85    9.77   0
   0 -10  -9    0.35    6.35   0
   0  -2  -3  198.44   19.38   0
   0   4  13  101.64   15.37   0
   1   4   8  150.70   11.42   0
   1   5  17    7.67   10.00   0
   2 -11 -12    0.55    8.76   0
   2   4   5  228.68   10.53   0
   3   4   3 1820.30   20.46   0
   3   6  13   77.74    6.97   0
   3   6  19  177.96    9.66   0
   3   6  20   61.03    8.35   0
   4   6   9   99.01    6.09   0
   4   6  23    5.11    7.73   0
   5   1  -6   13.39    5.72   0
   5   4   0   32.34    5.68   0
   6   4  -1    1.60    4.49   0
   6   6   5   22.66    5.10   0
   6   7  11   22.59    6.43   0
   6   7  12    3.73    4.96   0
   6   7  18    3.34    5.14   0
   6   7  19    2.10    6.26   0
   7  -7 -15    0.82    7.41   0
   7  -4 -13    9.08    5.67   0
   7  -1 -10    4.83    4.40   0
   7   2  -6  928.65   12.09   0
   7   6   4   56.59    5.33   0
   7   7   9   35.28    6.62   0
   7   7  10  322.32    7.97   0
   8 -11 -17   66.88   11.56   0
   8  -8 -16    6.20    7.25   0
   8   1  -8   70.90    5.44   0
   8   5   0    3.41    4.70   0
   8   7   8   66.91    6.63   0
   8   7   9  102.95    6.01   0
   9 -10 -17   64.76    8.96   0
   9  -3 -13  342.90    9.33   0
   9  -2 -12  136.94    6.62   0
   9   3  -5    7.12    4.93   0
   9   4  -3   42.15    4.93   0
   9   6   3  118.59    6.28   0
   9   7   8    9.80    5.06   0
   9   7   9   53.43    5.56   0
  10  -7 -16    2.52    6.55   0
  10  -4 -14   14.15    6.28   0
  10  -3 -13    7.93    5.01   0
  10  -1 -11    1.10    4.80   0
  10   0 -10   22.69    6.17   0
  10   2  -7  294.70    7.63   0
  10   3  -5  294.10    7.69   0
  10   4  -3   10.83    4.99   0
  10   5   0    9.50    4.95   0
  10   6   3  190.59    6.66   0
  10   7   8   39.79    5.42   0
  10   7   9   21.66    5.44   0
  11  -7 -16   75.29    7.87   0
  11  -4 -14   43.86    5.79   0
  11  -3 -13   19.90    5.34   0
  11  -2 -12   21.05    5.26   0
  11  -1 -11   42.96    5.35   0
  11   0 -10   94.86    6.85   0
  11   2  -7   81.44    6.09   0
  11   3  -5   35.66    5.19   0
  11   4  -3  124.03    5.92   0
  11   5   0  568.90    9.58   0
  11   6   3   31.31    5.20   0
  11   6   4   11.50    5.13   0
  11   7   9    1.66    5.76   0
  11   7  10   60.18    6.21   0
  12  -4 -14   11.65    6.33   0
  12  -3 -13   41.66    5.50   0
  12  -2 -12   -1.06    4.85   0
  12  -1 -11  111.96    6.31   0
  12   1  -8   23.62    5.41   0
  12   4  -2   81.34    5.48   0
  12   5   0   -5.69    4.91   0
  12   6   4   -2.23    5.31   0
  12   6   5   13.28    5.50   0
  13   1  -8   10.08    5.49   0
  13   2  -6    5.86    5.43   0
  13   3  -4    7.07    5.22   0
  13   4  -2   15.61    5.20   0
  13   5   1    6.00    4.74   0
  -7 -14  12   12.45    5.18   0
  -7 -14  13    4.70    6.18   0
  -7 -13  12    8.32    4.88   0
  -7 -13  13  162.08    6.36   0
  -7 -12  12    8.69    4.81   0
  -7 -12  13   79.90    5.58   0
  -7 -11  13   50.28    5.58   0
  -7 -11  14    1.37    5.00   0
  -7 -10  15   11.53    5.03   0
  -7 -10  16    0.83    5.23   0
  -7 -10  17   24.62    6.68   0
  -7  -9  17   30.62    5.47   0
  -7  -9  18    5.39    5.31   0
  -7  -9  19    7.43    5.40   0
  -7  -9  20    4.69    5.53   0
  -7  -9  21   52.58    5.58   0
  -6 -16   6   18.36    5.55   0
  -6 -15   6    9.88    4.90   0
  -6 -13   6    1.49    5.22   0
  -6 -12   6    1.05    4.38   0
  -6 -11   7   -3.22    4.30   0
  -6  -9   8    2.04    4.57   0
  -6  -8   9  382.17    8.03   0
  -6  -7  11   63.76    5.46   0
  -6  -6  13   32.32    5.23   0
  -6  -6  14   14.89    4.97   0
  -6  -6  23   18.21    6.56   0
  -6  -6  24   41.49    5.89   0
  -5 -15   2    7.83    5.25   0
  -5 -14   2  100.10    5.91   0
  -5 -13   2    3.10    4.94   0
  -5 -10   3    5.19    4.80   0
  -5  -6   7   35.57    5.32   0
  -5  -4  26    2.64    6.31   0
  -5  -3  15   25.96    6.11   0
  -5  -3  16  278.69    8.56   0
  -5  -3  21    7.23    5.99   0
  -5  -3  22  111.96    7.55   0
  -4 -16  -1  169.15    7.19   0
  -4 -15  -1    8.76    5.11   0
  -4 -14  -1  245.03    8.09   0
  -4 -13  -1  252.33    8.20   0
  -4 -12  -1    2.04    5.08   0
  -4  -8   1   51.36    5.34   0
  -4  -5   4   29.86    5.52   0
  -4  -2  10  107.23    6.98   0
  -4  -2  26    1.58    6.75   0
  -4  -1  15  444.30   10.79   0
  -4  -1  20   10.22    7.10   0
  -4  -1  21  134.70    8.16   0
  -3 -18  -3   47.90    5.77   0
  -3 -10  -3    6.18    4.47   0
  -3  -8  -2  123.96    6.35   0
  -3  -4   2    9.87    6.27   0
  -3   0  11    2.24    6.78   0
  -3   0  24   20.78    7.72   0
  -2 -15  -6   33.53    5.28   0
  -2 -13  -6   36.19    5.32   0
  -2   0   6  598.09   17.00   0
  -2   2  17   21.17    8.68   0
  -2   2  18   98.83   11.06   0
  -1 -14  -8   35.44    5.27   0
  -1  -6  -5  344.25   12.17   0
   0  -8  -8  284.44   11.21   0
   1 -15 -11   43.49    7.25   0
   1 -14 -11   21.73    7.40   0
   1 -13 -11    1.02    7.11   0
   1  -9 -10    7.34    7.63   0
   1   5  15  107.82   10.80   0
   1   5  16    1.20    7.59   0
   1   5  18    3.72    9.67   0
   2   3   2    9.24    6.07   0
   2   5   9   70.24    7.51   0
   2   5  24   49.40   11.86   0
   3   2  -2 2711.63   25.86   0
   3   3   0 1096.76   16.70   0
   3   5   6   93.51    7.12   0
   3   6  12    1.18    5.65   0
   3   6  21  103.28    9.89   0
   4  -3 -10   64.54    8.61   0
   4  -2  -9 1344.07   20.59   0
   4   1  -5  256.89    8.94   0
   4   4   1    1.99    5.31   0
   4   5   4   92.54    6.30   0
   4   6   8    3.08    5.71   0
   5   5   2  548.78   10.44   0
   5   6   6    9.89    5.05   0
   5   7  13   51.75    5.85   0
   5   7  15   20.83    5.24   0
   5   7  16  118.15    7.45   0
   5   7  17   24.50    6.68   0
   5   7  18    8.47    6.56   0
   6  -6 -14   17.72    7.30   0
   6   1  -7  234.55    7.56   0
   6   5   1    5.96    4.65   0
   6   7  20   10.59    6.91   0
   7  -9 -16   32.49    9.09   0
   7  -5 -14    5.02    6.94   0
   7   0  -9   -0.02    4.51   0
   7   5   0  402.84    8.25   0
   7   6   3    7.54    4.64   0
   7   7   8  405.30    8.87   0
   8  -6 -15    4.78    6.08   0
   8  -2 -12   37.62    6.14   0
   8   3  -5  269.84    7.25   0
   8   4  -3    8.48    4.80   0
   8   7   7   12.03    4.82   0
   9  -7 -16   63.11    7.31   0
   9   0 -10   10.30    5.29   0
   9   2  -7   24.65    5.17   0
   9   6   2  201.48    7.07   0
   9   7   6   22.97    6.25   0
   9   7   7   89.71    5.90   0
  10  -9 -17    5.90    6.78   0
  10  -5 -15   50.14    7.04   0
  10   1  -9    5.34    4.94   0
  10   5  -1   87.08    5.81   0
  10   6   2   50.53    5.39   0
  10   7   6  375.81    8.97   0
  10   7   7   63.95    6.03   0
  11  -5 -15   50.89    5.69   0
  11   1  -9   37.39    5.25   0
  11   5  -1  249.10    7.27   0
  11   7   7    3.85    5.87   0
  11   7   8    6.92    5.47   0
  12  -5 -15    6.62    5.30   0
  12   0 -10   47.07    5.79   0
  12   1  -9   21.92    6.23   0
  12   2  -7    0.46    5.14   0
  12   3  -5    9.96    4.96   0
  12   4  -3    0.17    4.77   0
  12   6   3   85.83    5.91   0
  13  -3 -13    3.95    5.40   0
  13  -2 -12   32.26    5.46   0
  13  -1 -11    0.20    4.79   0
  13   0 -10   73.32    5.92   0
  13   2  -7    9.11    5.59   0
  13   3  -5    8.91    5.17   0
  13   4  -3  234.47    7.09   0
  13   5   0   12.01    4.90   0
  -7 -13  14   30.54    5.42   0
  -7 -13  15  194.68    6.83   0
  -7 -13  16   12.70    6.70   0
  -7 -12  14    7.05    5.13   0
  -7 -12  15   58.78    5.55   0
  -7 -12  16   11.19    5.56   0
  -7 -12  17    4.69    6.41   0
  -7 -11  15    3.99    5.06   0
  -7 -11  16   65.19    6.47   0
  -7 -11  17   -0.17    5.11   0
  -7 -11  18  147.27    6.83   0
  -7 -11  19    4.52    5.42   0
  -7 -10  18    8.02    5.63   0
  -7 -10  19    4.95    5.65   0
  -7 -10  20    0.42    5.63   0
  -6 -16   7  120.58    6.29   0
  -6 -15   7   52.08    5.47   0
  -6 -14   7   28.57    5.04   0
  -6 -13   7   11.54    4.76   0
  -6 -12   7   36.39    4.86   0
  -6 -10   8   16.49    4.53   0
  -6  -9   9   59.29    5.16   0
  -6  -8  10   11.79    5.11   0
  -6  -7  12    8.22    5.02   0
  -6  -7  13   95.40    6.68   0
  -6  -7  24   86.00    7.57   0
  -6  -6  15    7.68    4.91   0
  -6  -6  16   20.70    5.07   0
  -6  -6  17   14.24    6.00   0
  -6  -6  18   86.65    6.65   0
  -6  -6  19   30.01    6.46   0
  -6  -6  20  243.32    8.47   0
  -6  -6  21    2.97    5.15   0
  -6  -6  22  148.92    6.86   0
  -5 -17   3    4.11    5.81   0
  -5 -16   3   42.21    5.99   0
  -5 -15   3  185.04    7.78   0
  -5 -12   3   10.91    5.18   0
  -5 -11   3   46.57    5.48   0
  -5  -9   4   49.47    5.36   0
  -5  -8   5  921.09   11.56   0
  -5  -7   6   53.22    5.64   0
  -5  -5   9   17.36    5.00   0
  -5  -4  12    1.58    5.94   0
  -5  -4  24  105.21    7.36   0
  -5  -4  25   12.42    6.35   0
  -5  -3  17  145.86    6.80   0
  -5  -3  19   57.42    5.45   0
  -5  -3  20   29.07    5.14   0
  -4 -17   0    3.12    5.53   0
  -4 -10   0    5.49    4.65   0
  -4  -7   2  362.33    8.51   0
  -4  -6   3 2956.12   21.33   0
  -4  -3   8   46.68    5.88   0
  -4  -2  11  281.33    9.44   0
  -4  -2  25   29.43    6.87   0
  -4  -1  16   58.31    5.72   0
  -4  -1  17    7.96    5.89   0
  -4  -1  18  182.01    8.21   0
  -4  -1  19   55.33    6.45   0
  -3 -17  -3    7.79    5.30   0
  -3 -16  -3   27.29    6.39   0
  -3 -11  -3    0.71    4.80   0
  -3  -7  -1  350.68    8.95   0
  -3  -6   0 1029.59   14.07   0
  -3  -5   1 1718.30   18.40   0
  -3  -1   8   -0.77    6.77   0
  -3  -1  27   22.00    8.33   0
  -2 -18  -5   29.41    5.91   0
  -2 -17  -5   81.31    7.36   0
  -2 -10  -5   14.49    4.74   0
  -2  -8  -4   64.64    7.07   0
  -2  -2   2  174.71    9.53   0
  -2   1  25   88.72   10.25   0
  -1 -10  -7  660.77   12.60   0
  -1  -5  -4  295.02   11.49   0
  -1  -3  -2  321.52   14.09   0
  -1   1   5  424.96   23.92   0
  -1   3  19  213.84   18.77   0
   0 -17  -9   76.53    7.80   0
   0 -11  -9   12.39    5.77   0
   0  -5  -6    2.11    8.34   0
   1  -7  -9  220.80   13.16   0
   1   5  14   40.77    8.64   0
   1   5  19   26.71   10.79   0
   2 -16 -12    3.09    7.89   0
   2 -12 -12   12.28    8.95   0
   3 -11 -13   14.94   10.51   0
   3   1  -4  209.03    9.25   0
   3   6  11   25.76    6.00   0
   5  -1  -9 1015.41   15.25   0
   5   3  -3  520.68   10.31   0
   5   4  -1  289.07    8.33   0
   5   6   5   60.62    6.55   0
   5   7  11  249.50    8.65   0
   5   7  12  168.73    7.07   0
   5   7  19   -0.62    6.33   0
   5   7  20   23.29    7.64   0
   6  -2 -11   32.33    6.17   0
   6  -1 -10  496.92   10.88   0
   6   3  -4  822.08   11.70   0
   6   4  -2    1.22    4.42   0
   6   6   4    1.56    4.76   0
   6   7   9  822.82   11.97   0
   7   1  -8    1.63    5.01   0
   7   3  -5  579.30    9.71   0
   7   4  -3  340.65    7.96   0
   7   7   7    2.48    5.31   0
   8  -3 -13   21.87    4.84   0
   8  -1 -11    4.63    4.80   0
   8   0 -10    4.04    4.61   0
   8   2  -7  106.61    6.05   0
   8   5  -1   18.08    4.75   0
   8   6   2  128.38    6.27   0
   8   7   6   12.87    5.08   0
   9  -9 -17  112.07    9.75   0
   9  -5 -15  330.60    9.87   0
   9   1  -9    2.09    5.02   0
   9   3  -6   27.60    5.16   0
   9   4  -4   34.35    4.93   0
   9   6   1   82.35    5.96   0
   9   7   5   43.79    5.51   0
  10   2  -8   47.83    5.51   0
  10   3  -6   44.14    5.65   0
  10   4  -4  149.74    5.99   0
  10   5  -2   10.53    4.49   0
  10   6   1  924.53   10.96   0
  10   7   5   57.69    5.74   0
  11  -6 -16    5.21    6.41   0
  11  -2 -13  165.41    7.94   0
  11  -1 -12   80.21    7.03   0
  11   2  -8  392.09    8.07   0
  11   3  -6  367.01    8.07   0
  11   4  -4   11.82    4.92   0
  11   5  -2  385.21    7.98   0
  11   6   1    4.39    5.05   0
  11   7   5   51.91    7.25   0
  11   7   6   55.11    6.30   0
  12  -2 -13   83.93    7.23   0
  12  -1 -12  281.98    8.86   0
  12   2  -8  113.56    7.16   0
  12   3  -6   80.73    5.91   0
  12   4  -4    4.73    4.77   0
  12   5  -1    7.25    4.97   0
  12   6   2    1.95    4.90   0
  13   1  -9   11.34    5.62   0
  13   5  -1   -1.09    4.88   0
  -7 -12  18    4.03    5.37   0
  -6 -16   8   58.27    5.70   0
  -6 -16   9   26.87    5.62   0
  -6 -15   8    9.98    5.31   0
  -6 -13   8    0.50    5.08   0
  -6 -12   8   14.56    4.62   0
  -6 -11   9  211.98    6.49   0
  -6  -9  10  312.30    7.91   0
  -6  -8  12   67.32    5.70   0
  -6  -7  14    7.74    5.05   0
  -6  -7  15   43.66    6.54   0
  -6  -7  22  128.88    7.81   0
  -6  -7  23  108.22    6.55   0
  -5 -17   4  105.69    6.70   0
  -5 -16   4    3.22    5.53   0
  -5 -13   3   51.17    5.85   0
  -5 -11   4    7.03    5.18   0
  -5 -10   4   97.87    6.05   0
  -5  -9   5   24.14    5.18   0
  -5  -7   7   75.63    5.68   0
  -5  -5  10   53.04    5.66   0
  -5  -5  26   54.58    7.49   0
  -5  -4  13   -0.29    4.59   0
  -5  -4  23   27.33    6.87   0
  -4 -16   0   32.96    5.70   0
  -4 -15   0  131.13    6.79   0
  -4 -14   0   11.01    5.76   0
  -4 -13   0   39.15    5.43   0
  -4 -12   0   50.73    5.53   0
  -4 -11   0   10.46    4.87   0
  -4  -9   1   22.29    5.09   0
  -4  -5   5   91.34    6.28   0
  -4  -3  27   15.78    7.03   0
  -4  -2  24   79.52    7.38   0
  -3 -18  -2   13.00    5.74   0
  -3 -15  -3   83.44    6.10   0
  -3 -14  -3   13.94    5.10   0
  -3 -12  -3   42.68    5.82   0
  -3  -9  -2  270.92    8.09   0
  -3  -3   4   45.90    5.96   0
  -3   0  12    7.29    6.45   0
  -3   0  23   16.94    7.90   0
  -2 -16  -5    7.17    6.47   0
  -2 -11  -5  152.74    7.54   0
  -2  -1   4  904.76   18.81   0
  -1 -17  -7    0.27    5.39   0
  -1 -16  -7    6.98    6.49   0
  -1 -11  -7  341.87    9.82   0
  -1  -8  -6  511.06   12.12   0
  -1  -4  -3  713.30   16.99   0
  -1   3  15   87.88   16.39   0
   0 -16  -9   32.91    5.58   0
   0 -15  -9   38.35    7.29   0
   0 -14  -9   16.06    6.23   0
   0 -13  -9   48.40    7.64   0
   0 -12  -9   -2.10    5.40   0
   1   3   4    6.84    7.36   0
   1   5  20    6.52   11.49   0
   2 -15 -12   10.27    7.70   0
   2 -14 -12    9.62    7.48   0
   2 -13 -12    3.06    7.10   0
   2   0  -4 2909.17   35.82   0
   2   5   8    6.99    6.86   0
   3 -16 -13    4.68    7.96   0
   3  -2  -8  732.04   18.39   0
   3   4   2   19.71    5.94   0
   3   5   5 1004.28   16.12   0
   3   6  10   23.66    6.04   0
   3   6  22   -0.91    7.34   0
   4  -4 -11    6.16    7.10   0
   4   0  -7    4.75    7.47   0
   4   2  -4   32.12    6.93   0
   4   3  -2  434.61   10.17   0
   4   5   3   23.36    6.03   0
   4   6   7  265.24    8.07   0
   4   7  16   91.50    8.42   0
   5  -4 -12    7.50    5.65   0
   5   0  -8  344.44    9.72   0
   5   2  -5  116.52    6.82   0
   5   7  21    4.34    7.85   0
   6  -3 -12   63.73    6.62   0
   6   0  -9   -1.76    5.92   0
   6   2  -6  135.07    6.42   0
   6   5   0   10.78    4.75   0
   6   6   3    9.06    4.81   0
   6   7   7  840.27   12.55   0
   7   2  -7   45.95    5.74   0
   7   5  -1   64.30    5.40   0
   7   6   2   40.89    4.95   0
   7   7   6  148.12    6.73   0
   8 -10 -17    0.76    8.53   0
   8  -7 -16    9.69    7.41   0
   8  -4 -14   13.12    4.70   0
   8   1  -9   33.11    5.20   0
   8   4  -4   55.93    5.51   0
   8   5  -2    8.71    4.80   0
   8   6   1  163.95    6.41   0
   8   7   5   23.39    5.25   0
   8   8  12   36.46    7.02   0
   8   8  13   11.26    5.15   0
   8   8  14   18.75    5.59   0
   8   8  15    6.01    5.33   0
   8   8  16    1.77    6.95   0
   9   2  -8   10.94    5.09   0
   9   5  -2   -1.20    4.62   0
   9   7   4    6.56    5.09   0
   9   8  10    5.58    6.32   0
   9   8  11   16.20    5.07   0
   9   8  12  147.59    6.74   0
   9   8  13   84.58    6.34   0
   9   8  14  156.87    7.43   0
  10  -8 -17  100.23    8.50   0
  10  -6 -16   42.83    7.03   0
  10  -3 -14   20.13    5.40   0
  10  -2 -13    5.38    4.74   0
  10  -1 -12   87.25    6.04   0
  10   0 -11    0.64    4.85   0
  10   4  -5    7.34    6.39   0
  10   6   0  143.31    6.55   0
  10   7   4    1.42    5.14   0
  10   8  10    3.24    6.35   0
  10   8  11    6.88    5.28   0
  10   8  12    6.18    5.75   0
  11  -4 -15   23.71    6.90   0
  11  -3 -14   74.17    6.18   0
  11   0 -11    3.57    5.40   0
  11   1 -10   12.99    6.48   0
  11   4  -5  295.25    7.24   0
  11   6   0  188.19    6.73   0
  11   7   4    3.54    5.18   0
  12  -4 -15   73.43    7.57   0
  12  -3 -14   43.86    5.93   0
  12   0 -11    1.76    5.79   0
  12   1 -10   14.38    6.64   0
  12   5  -2   22.52    5.09   0
  12   7   5   21.54    5.87   0
  13  -2 -13   35.60    5.92   0
  13  -1 -12    0.06    5.17   0
  13   0 -11    2.62    5.24   0
  13   2  -8   61.45    6.02   0
  13   3  -6    4.78    5.21   0
  13   4  -4    2.27    5.04   0
  13   5  -2   26.43    5.21   0
  13   6   1    5.19    4.99   0
  -6 -15   9   56.63    5.57   0
  -6 -15  10   -0.38    5.19   0
  -6 -14   9    3.85    5.12   0
  -6 -13   9   -1.17    4.72   0
  -6 -11  10    6.83    4.78   0
  -6 -10  10  143.31    6.19   0
  -6 -10  11   98.91    6.20   0
  -6  -9  11  293.24    7.95   0
  -6  -8  14    3.27    5.15   0
  -6  -8  23   96.25    7.68   0
  -6  -7  16    1.84    5.04   0
  -6  -7  17    4.45    4.87   0
  -6  -7  18    0.39    4.83   0
  -6  -7  19    0.51    5.15   0
  -6  -7  20   25.88    5.56   0
  -6  -7  21  110.94    6.16   0
  -5 -17   5   10.86    5.74   0
  -5 -14   4   58.44    5.73   0
  -5 -13   4    7.02    5.04   0
  -5 -10   5   -1.54    4.84   0
  -5  -6   9   48.36    5.36   0
  -5  -5  11  119.63    6.29   0
  -5  -5  25    6.58    6.58   0
  -5  -4  14   49.37    5.43   0
  -5  -4  15   27.57    6.30   0
  -5  -4  21   11.77    6.11   0
  -5  -4  22  122.18    6.69   0
  -4 -17   1   27.21    6.24   0
  -4 -16   1    5.55    5.30   0
  -4 -10   1    3.16    4.55   0
  -4  -8   2   83.47    5.87   0
  -4  -7   3    4.53    5.20   0
  -4  -6   4  723.31   11.36   0
  -4  -4   7   62.70    5.99   0
  -4  -3   9 1216.35   15.07   0
  -4  -2  12   36.10    5.67   0
  -4  -2  23   13.41    6.83   0
  -3 -10  -2   18.77    4.93   0
  -3  -8  -1  620.96   10.54   0
  -3  -2   6   28.89    6.07   0
  -3  -1  26   52.14    8.28   0
  -3   0  13   -0.05    5.90   0
  -3   0  22 1113.39   18.84   0
  -2 -18  -4   66.53    6.57   0
  -2 -15  -5    1.17    5.21   0
  -2 -14  -5   58.98    5.79   0
  -2 -13  -5   23.70    5.42   0
  -2 -12  -5    3.98    5.34   0
  -2  -9  -4   11.11    5.87   0
  -2  -7  -3   20.07    5.98   0
  -1 -18  -6   37.28    7.45   0
  -1 -15  -7   21.00    5.45   0
  -1 -14  -7  163.15    7.86   0
  -1 -13  -7  194.93    8.23   0
  -1   3  18  212.46   18.43   0
   0  -4  -5  116.99   11.01   0
   0  -3  -4  423.91   19.58   0
   0   4  12    5.59   12.02   0
   1 -17 -10  105.85    8.32   0
   1 -10 -10   91.54    8.37   0
   1   4   7   16.04    8.82   0
   1   5  13   18.85    8.31   0
   3 -15 -13   27.75    8.91   0
   3  -1  -7  167.85   10.04   0
   3   6   9   43.24    6.37   0
   4 -11 -14    2.32   12.61   0
   4   6   6   17.73    6.03   0
   4   7  13    3.37    5.82   0
   4   7  14   18.27    5.87   0
   4   7  15  108.23    8.14   0
   4   7  17  249.38    9.70   0
   4   7  18   45.84    7.17   0
   5  -7 -14  167.25   14.12   0
   5   1  -7   71.83    8.03   0
   5   5   1   12.58    5.19   0
   5   6   4  210.21    7.40   0
   6  -4 -13   51.15    6.57   0
   6   1  -8  203.44    8.10   0
   6   4  -3   26.52    6.27   0
   6   7   6  164.89    7.95   0
   7  -8 -16    6.27    9.35   0
   7  -6 -15  374.08   12.41   0
   7  -3 -13   19.08    6.04   0
   7  -2 -12  161.68    7.09   0
   7  -1 -11   -0.19    4.64   0
   7   0 -10   41.95    5.28   0
   7   6   1   13.47    4.92   0
   7   7   5   10.62    5.34   0
   7   8  11   17.15    6.36   0
   7   8  12   76.00    7.12   0
   7   8  13   28.32    5.39   0
   7   8  14   57.43    6.24   0
   7   8  15    9.68    5.38   0
   7   8  16    4.97    5.29   0
   7   8  17   19.17    6.58   0
   7   8  18   31.37    7.06   0
   8  -5 -15  112.99    7.70   0
   8   2  -8  107.62    6.04   0
   8   7   4   56.47    5.88   0
   8   8   9  303.66    8.92   0
   8   8  10    7.01    5.35   0
   8   8  11   21.74    5.46   0
   9  -8 -17    4.30    7.31   0
   9  -6 -16   50.47    7.11   0
   9  -3 -14  202.71    7.99   0
   9  -2 -13   21.72    5.35   0
   9  -1 -12   26.70    5.67   0
   9   0 -11    1.61    5.32   0
   9   1 -10   35.21    6.66   0
   9   4  -5  132.43    6.22   0
   9   6   0  188.27    6.92   0
   9   8   8   68.65    6.97   0
   9   8   9   22.26    5.58   0
  10  -4 -15   67.86    6.31   0
  10   1 -10    6.97    5.05   0
  10   3  -7  371.35    8.13   0
  10   5  -3  215.88    6.59   0
  10   7   3    2.47    5.09   0
  10   8   8   28.72    6.12   0
  10   8   9    4.87    5.30   0
  11  -5 -16   51.22    7.03   0
  11   2  -9    6.02    5.57   0
  11   3  -7   -0.58    5.08   0
  11   5  -3   -1.08    4.65   0
  11   7   3  107.14    6.55   0
  11   8   8   14.72    7.10   0
  12   2  -9    6.52    5.48   0
  12   3  -7   79.84    5.70   0
  12   4  -5    7.40    4.95   0
  12   5  -3   -1.89    5.18   0
  12   6   0    3.98    5.18   0
  12   7   3    4.18    5.34   0
  12   7   4   46.44    5.73   0
  13   1 -10   -2.91    5.57   0
  13   3  -7   25.65    5.75   0
  13   4  -5   60.32    5.84   0
  13   5  -3   18.21    5.45   0
  13   6   0   -2.82    5.01   0
  -6 -14  10    4.19    4.88   0
  -6 -13  10   26.69    5.07   0
  -6 -13  11   12.13    4.98   0
  -6 -12  10   41.20    5.23   0
  -6 -12  11   67.88    5.30   0
  -6 -11  11  476.78    8.51   0
  -6 -10  12  357.55    7.84   0
  -6  -9  13   40.55    5.83   0
  -6  -9  14   85.63    6.32   0
  -6  -8  15  161.59    6.79   0
  -6  -8  16   17.29    5.32   0
  -6  -8  17    9.36    5.03   0
  -6  -8  18   36.67    5.27   0
  -6  -8  19  189.85    6.72   0
  -6  -8  20    6.61    5.38   0
  -6  -8  21  417.38    8.55   0
  -6  -8  22   -3.86    5.34   0
  -5 -17   6   78.90    6.02   0
  -5 -16   5    6.13    5.61   0
  -5 -14   5   68.76    5.78   0
  -5 -13   5    2.54    4.73   0
  -5 -12   5   37.49    5.51   0
  -5 -11   5    1.26    4.71   0
  -5  -9   6   78.30    5.71   0
  -5  -6  10    4.99    4.33   0
  -5  -5  12   55.50    5.34   0
  -5  -5  24   -1.32    5.08   0
  -5  -4  16    1.77    5.38   0
  -5  -4  17   -0.12    5.30   0
  -5  -4  18    8.23    5.29   0
  -5  -4  19    6.71    4.97   0
  -5  -4  20   37.43    5.04   0
  -4 -17   2   -1.30    5.40   0
  -4 -15   1   10.39    5.10   0
  -4 -14   1   19.98    5.27   0
  -4 -13   1   36.78    5.41   0
  -4 -12   1    2.03    5.18   0
  -4 -11   1    3.04    4.71   0
  -4  -9   2    7.66    4.87   0
  -4  -5   6  121.47    7.61   0
  -4  -3  10   50.18    7.63   0
  -4  -3  26   13.36    6.63   0
  -4  -2  13    7.97    4.72   0
  -4  -2  14    2.15    5.50   0
  -4  -2  22  346.61   10.12   0
  -3 -18  -1    3.62    5.54   0
  -3 -17  -1    2.42    6.21   0
  -3 -15  -2    3.13    5.06   0
  -3 -13  -2    7.51    5.30   0
  -3 -12  -2    7.35    5.14   0
  -3 -11  -2    0.62    4.82   0
  -3  -9  -1   22.16    6.30   0
  -3  -7   0  116.38    6.75   0
  -3  -6   1   19.43    6.90   0
  -3  -1   9    6.10    5.95   0
  -3   0  14 2202.93   24.25   0
  -3   0  21   11.55    8.05   0
  -2 -17  -4    6.44    5.31   0
  -2  -6  -2    0.86    5.84   0
  -2  -3   1   63.35    6.75   0
  -2   1  10   80.08    9.33   0
  -2   1  24    2.26    7.43   0
  -1 -17  -6   30.14    6.63   0
  -1  -9  -6  605.23   12.34   0
  -1  -7  -5   45.78    7.70   0
  -1   2  25   13.50    9.59   0
  -1   3  16  182.13   17.83   0
  -1   3  17   21.94   11.79   0
   0 -17  -8   62.86    7.28   0
   0  -9  -8  151.17    8.34   0
   0  -7  -7  886.48   18.20   0
   1 -16 -10   32.35    7.04   0
   1   5  12  339.81   14.40   0
   2   2  -1 1739.41   23.90   0
   2   5  25    2.55   12.94   0
   2   6  15   63.13    8.12   0
   2   6  16  426.51   14.15   0
   2   6  17   61.09    9.80   0
   3 -14 -13   25.35    8.78   0
   3 -13 -13   21.39    8.66   0
   3 -12 -13   21.12    9.06   0
   3  -4 -10  677.58   23.82   0
   3   3  -1 2715.07   24.84   0
   3   6  23   31.66    9.48   0
   4 -15 -14   18.17    9.55   0
   4   1  -6  116.63    8.20   0
   4   5   2  237.87    8.21   0
   4   7  11   10.13    5.90   0
   4   7  12   75.27    5.97   0
   4   7  19   82.07    7.88   0
   4   7  20   13.29    7.86   0
   5  -5 -13   29.23    7.87   0
   5   3  -4  336.40    8.82   0
   5   7   8  370.76    8.81   0
   6   3  -5  282.41    7.87   0
   6   5  -1    0.35    4.71   0
   6   8  13    5.32    5.58   0
   6   8  14   13.28    5.99   0
   6   8  15   47.98    7.09   0
   6   8  16   25.58    6.76   0
   6   8  17   33.26    6.88   0
   7   1  -9   45.79    5.44   0
   7   3  -6  195.87    6.92   0
   7   4  -4   71.76    5.84   0
   7   5  -2   20.38    5.03   0
   7   8  10  248.73    7.61   0
   8  -9 -17   15.31    8.03   0
   8  -2 -13   23.36    6.42   0
   8  -1 -12   10.10    6.14   0
   8   0 -11    6.05    5.91   0
   8   4  -5  199.66    6.79   0
   8   5  -3    0.40    4.70   0
   8   6   0    4.32    4.89   0
   8   7   3   78.24    5.84   0
   8   8   8   46.86    5.53   0
   9  -4 -15    5.15    6.28   0
   9   2  -9   49.39    6.57   0
   9   6  -1   11.90    5.03   0
   9   7   2    4.07    5.67   0
   9   8   7  111.24    6.57   0
  10  -7 -17   15.66    6.74   0
  10  -5 -16    6.49    6.82   0
  10   2  -9   44.98    5.57   0
  10   5  -4  104.37    5.75   0
  10   6  -1  919.87   10.84   0
  10   7   2   73.83    5.75   0
  10   8   6   42.42    7.43   0
  10   8   7   60.75    6.03   0
  11  -2 -14   -2.69    5.94   0
  11  -1 -13   39.95    5.57   0
  11   0 -12  597.94    9.81   0
  11   3  -8  312.75    8.06   0
  11   4  -6   16.54    5.15   0
  11   5  -4   18.37    5.62   0
  11   6  -1   78.79    6.02   0
  11   7   2   -1.71    4.93   0
  11   8   6   31.23    7.37   0
  11   8   7    1.68    5.63   0
  12  -3 -15   35.21    6.98   0
  12  -2 -14   59.81    5.87   0
  12  -1 -13  320.96    8.46   0
  12   0 -12  247.41    7.73   0
  12   3  -8   96.50    6.09   0
  12   4  -6   46.02    5.58   0
  12   5  -4    7.95    5.04   0
  12   6  -1   83.53    5.80   0
  12   7   2   21.00    5.18   0
  13  -1 -13   23.45    5.48   0
  13   0 -12   11.72    6.46   0
  13   2  -9    2.95    5.40   0
  13   4  -6    1.16    4.96   0
  13   6  -1    7.49    4.90   0
  -6 -15  12    6.70    4.89   0
  -6 -14  12    2.91    4.95   0
  -6 -14  13   18.15    5.30   0
  -6 -13  12   34.66    5.16   0
  -6 -13  13    2.79    5.02   0
  -6 -12  12   15.52    5.19   0
  -6 -11  13   67.15    5.78   0
  -6 -11  14   17.85    5.24   0
  -6 -10  13    0.31    5.14   0
  -6 -10  21    1.71    6.51   0
  -6  -9  15    2.89    5.17   0
  -6  -9  16   88.10    5.64   0
  -6  -9  17    8.04    5.16   0
  -6  -9  18   35.15    5.14   0
  -6  -9  19   10.56    5.51   0
  -6  -9  20   51.98    5.79   0
  -6  -9  21   26.26    5.66   0
  -6  -9  22   17.94    5.21   0
  -5 -17   7    3.23    5.11   0
  -5 -16   6   -1.31    5.04   0
  -5 -16   7   12.13    5.27   0
  -5 -15   6    5.75    5.27   0
  -5 -14   6    2.34    5.10   0
  -5 -13   6    9.87    4.89   0
  -5 -12   6   68.39    5.34   0
  -5 -11   6    4.63    4.40   0
  -5 -10   6   25.23    4.97   0
  -5  -9   7    7.16    4.74   0
  -5  -8   8    8.22    4.91   0
  -5  -7   9   71.32    5.47   0
  -5  -6  11   11.70    4.60   0
  -5  -6  25   41.45    7.14   0
  -5  -5  13   29.01    5.06   0
  -5  -5  14   11.81    4.71   0
  -5  -5  22   29.75    6.48   0
  -5  -5  23    3.77    4.94   0
  -4 -17   3   17.87    7.32   0
  -4 -16   2   10.75    5.78   0
  -4 -15   2    9.20    5.34   0
  -4 -11   2    4.44    5.73   0
  -4 -10   2   80.91    5.54   0
  -4  -8   3  451.96    9.05   0
  -4  -7   4 1712.60   15.60   0
  -4  -6   5  259.72    7.67   0
  -4  -4   8  221.03    7.32   0
  -4  -3  25   42.65    6.81   0
  -4  -2  15    4.37    5.44   0
  -4  -2  16   52.30    6.56   0
  -4  -2  19   44.86    6.18   0
  -4  -2  20  477.96   10.81   0
  -4  -2  21   12.76    5.36   0
  -3 -18   0    1.96    5.51   0
  -3 -16  -1  105.61    6.32   0
  -3  -5   2 4069.44   26.97   0
  -3  -3   5    4.15    5.00   0
  -3  -2   7   83.99    7.90   0
  -3  -1  25    6.85    6.44   0
  -3   0  15  -13.20    6.46   0
  -3   0  19    0.65    6.64   0
  -3   0  20  543.86   13.18   0
  -2 -18  -3  134.01    6.72   0
  -2 -16  -4   27.40    5.71   0
  -2 -15  -4    2.89    5.12   0
  -2 -11  -4  246.40    8.26   0
  -2 -10  -4    7.38    4.69   0
  -2  -8  -3   28.22    6.50   0
  -2  -5  -1 1035.83   15.86   0
  -2   0   7    2.48    6.66   0
  -2   0  27    5.18    7.91   0
  -1 -16  -6    3.75    6.40   0
   0 -16  -8   15.35    6.53   0
   0   3   7   11.01    9.17   0
   1 -15 -10   22.21    6.72   0
   1 -14 -10   12.04    7.05   0
   1 -11 -10   27.55    6.74   0
   1   5  21   30.60   15.40   0
   2 -17 -11    6.51    6.82   0
   2  -9 -11    4.27    7.93   0
   2   3   1  934.84   17.29   0
   2   5   7   37.37    7.70   0
   2   6  13  139.21    9.27   0
   2   6  14  183.87    9.84   0
   2   6  18  567.76   16.67   0
   2   6  19   32.16   10.61   0
   3  -8 -12    7.20   12.05   0
   3   0  -6   98.76    7.56   0
   3   2  -3  237.80    9.09   0
   3   4   1 1008.92   15.23   0
   3   5   4 1892.22   20.38   0
   3   6   8   21.36    5.14   0
   4 -14 -14    5.10    9.03   0
   4  -5 -12   19.27    8.73   0
   4   6   5   18.72    5.16   0
   4   7  10    5.84    5.68   0
   4   7  21   -0.09    7.28   0
   5 -14 -15   22.88   11.83   0
   5   2  -6    9.34    5.63   0
   5   5   0   11.07    5.03   0
   5   6   3  184.07    7.09   0
   5   7   7   77.67    5.77   0
   6  -7 -15   50.89    9.43   0
   6  -5 -14    5.85    6.83   0
   6   2  -7   33.42    5.25   0
   6   6   1  250.97    7.21   0
   6   7   5   14.53    4.97   0
   6   8  12    4.40    4.74   0
   6   8  18    4.33    6.44   0
   6   8  19   20.86    7.10   0
   7   2  -8   21.39    5.24   0
   7   6   0  154.51    6.35   0
   7   8   8  119.48    6.47   0
   7   8   9  136.38    6.38   0
   8   1 -10   23.69    5.23   0
   8   3  -7   15.96    4.77   0
   8   6  -1   13.04    4.81   0
   8   7   2  609.13    9.99   0
   8   8   7   98.03    5.95   0
   9   4  -6   60.74    5.80   0
   9   5  -4   62.29    5.22   0
   9   7   1  810.50   11.33   0
   9   8   6   -2.41    4.97   0
  10  -2 -14   -0.15    4.76   0
  10  -1 -13   80.02    5.83   0
  10   0 -12   60.62    5.46   0
  10   1 -11   -1.60    4.74   0
  10   3  -8   33.91    5.53   0
  10   6  -2  109.50    5.92   0
  10   7   1    2.51    5.00   0
  10   8   5   32.26    5.61   0
  11  -6 -17    0.70    6.34   0
  11  -3 -15   55.66    5.91   0
  11   1 -11   47.19    5.55   0
  11   2 -10    4.38    6.03   0
  11   6  -2  512.09    8.79   0
  11   7   1    3.51    4.86   0
  11   8   5  149.70    6.88   0
  12  -4 -16    1.93    6.66   0
  12   1 -11  114.53    6.77   0
  12   2 -10   19.02    5.48   0
  12   6  -2   13.71    5.05   0
  12   7   1   -0.09    5.18   0
  13   1 -11    6.77    5.21   0
  13   2 -10    4.41    6.89   0
  13   3  -8    2.40    5.46   0
  13   6  -2   24.34    5.36   0
  -6 -14  14   -1.40    4.96   0
  -6 -14  15    5.88    5.13   0
  -6 -13  15   -0.05    4.91   0
  -6 -13  16    2.68    5.20   0
  -6 -13  17    6.72    5.30   0
  -6 -12  14   36.35    5.29   0
  -6 -12  15    1.67    4.69   0
  -6 -12  16   -4.25    5.14   0
  -6 -12  17   39.05    5.69   0
  -6 -12  18   21.45    5.55   0
  -6 -12  19    8.26    5.43   0
  -6 -11  15   68.56    5.61   0
  -6 -11  16    6.10    4.81   0
  -6 -11  17   58.98    5.93   0
  -6 -11  18    0.62    5.59   0
  -6 -11  19    8.57    5.46   0
  -6 -11  20    3.27    5.67   0
  -6 -10  16   49.07    5.71   0
  -6 -10  17    3.22    5.11   0
  -6 -10  18    9.96    5.63   0
  -6 -10  19   14.75    5.57   0
  -6 -10  20   74.75    5.89   0
  -5 -16   8    6.78    5.13   0
  -5 -15   7   43.12    5.20   0
  -5 -14   7   14.03    5.18   0
  -5 -13   7   28.78    4.96   0
  -5 -12   7   56.95    5.10   0
  -5 -11   7  128.21    5.80   0
  -5 -10   7   57.43    5.13   0
  -5  -9   8    3.95    4.50   0
  -5  -8   9  235.29    6.86   0
  -5  -6  12    6.90    4.59   0
  -5  -6  23   47.75    6.86   0
  -5  -6  24   10.69    5.12   0
  -5  -5  15  122.97    6.48   0
  -5  -5  16   12.66    5.41   0
  -5  -5  17  162.75    6.90   0
  -5  -5  18   43.53    6.54   0
  -5  -5  19   23.55    5.13   0
  -5  -5  20  110.67    5.95   0
  -5  -5  21   58.71    5.72   0
  -4 -14   2    8.08    5.48   0
  -4 -13   2   19.63    5.15   0
  -4 -12   2   76.53    5.54   0
  -4  -4  26    1.26    6.15   0
  -4  -3  11  186.81    7.07   0
  -4  -3  24   46.14    6.78   0
  -4  -2  17   13.27    4.83   0
  -4  -2  18   55.95    5.59   0
  -3 -15  -1   53.90    5.72   0
  -3 -14  -1   11.26    4.91   0
  -3 -12  -1   26.60    6.19   0
  -3 -11  -1    9.21    4.69   0
  -3 -10  -1    3.57    4.52   0
  -3  -2  27    5.99    6.91   0
  -3  -1  10    4.72    7.19   0
  -3  -1  24   13.45    7.24   0
  -3   0  16  878.57   15.45   0
  -3   0  17    8.06    6.16   0
  -3   0  18  110.04    7.55   0
  -2 -17  -3    2.81    5.18   0
  -2 -14  -4   21.64    4.97   0
  -2 -13  -4    3.01    4.96   0
  -2 -12  -4    0.97    4.76   0
  -2  -2   3  241.73   10.10   0
  -2   1  23    2.42    7.24   0
  -1 -18  -5   34.10    6.09   0
  -1 -15  -6   25.16    5.24   0
  -1 -11  -6    4.87    5.95   0
  -1 -10  -6  166.10    7.12   0
   0 -18  -7    9.43    5.55   0
   0 -15  -8   74.74    7.05   0
   0 -10  -8    4.63    5.66   0
   0   2   4  298.30   22.71   0
   0   3  25   54.89   14.56   0
   1 -13 -10   11.31    6.12   0
   1 -12 -10   14.75    6.57   0
   2 -16 -11   54.05    7.29   0
   2   1  -3   86.82    8.44   0
   3   6  24    4.57    9.95   0
   4 -13 -14   46.55    9.97   0
   4 -12 -14    2.93   10.02   0
   4   3  -3  349.96    9.29   0
   4   4  -1    7.30    5.70   0
   4   7   9    3.79    5.27   0
   5 -13 -15    8.52   11.69   0
   5 -12 -15  141.72   16.91   0
   5  -1 -10  303.51   10.07   0
   5   7   6   25.58    4.99   0
   6  -1 -11   67.29    6.55   0
   6   0 -10  268.58    8.65   0
   6   4  -4   10.56    4.65   0
   6   5  -2    2.44    4.67   0
   6   7   4   37.27    5.17   0
   6   8  10   79.76    5.95   0
   7   5  -3   13.52    4.93   0
   7   8   7  290.87    7.83   0
   8  -6 -16    1.00    5.88   0
   8  -4 -15   59.05    6.82   0
   8   2  -9   21.09    4.82   0
   8   4  -6  121.57    5.95   0
   8   5  -4   26.91    4.87   0
   8   7   1   56.33    6.53   0
   8   8   5   -0.24    5.99   0
   8   8   6   15.32    5.12   0
   9  -7 -17    2.97    6.45   0
   9  -5 -16  106.95    7.46   0
   9  -2 -14   17.26    5.75   0
   9  -1 -13  280.48    7.78   0
   9   0 -12  464.50    9.27   0
   9   1 -11  157.72    7.65   0
   9   3  -8   10.74    4.94   0
   9   6  -2    6.11    4.54   0
   9   8   4  136.34    6.29   0
   9   8   5    1.40    5.10   0
   9   9  12   19.14    6.68   0
   9   9  13  145.36    8.28   0
  10  -6 -17    3.33    6.33   0
  10  -3 -15  168.22    7.12   0
  10   2 -10   80.29    5.71   0
  10   4  -7   46.04    5.48   0
  10   5  -5   39.96    5.31   0
  10   6  -3    8.85    4.71   0
  10   7   0   88.79    5.70   0
  10   8   4  146.39    6.58   0
  11  -4 -16   -2.59    5.04   0
  11   3  -9   57.05    5.58   0
  11   5  -5   84.00    5.87   0
  11   6  -3   76.19    5.62   0
  11   7   0   23.58    5.14   0
  11   8   4   86.81    6.52   0
  12  -1 -14  404.36    9.96   0
  12   0 -13    4.01    6.51   0
  12   3  -9   11.11    5.74   0
  12   4  -7    9.38    4.85   0
  12   5  -5   49.04    5.18   0
  12   7   0    2.01    5.02   0
  12   8   4   19.49    5.87   0
  13  -1 -14    5.29    6.80   0
  13   3  -9   21.31    5.82   0
  13   4  -7    1.82    5.19   0
  13   5  -5   16.22    5.24   0
  13   6  -3    5.19    4.83   0
  -5 -15   8    2.79    4.90   0
  -5 -15   9   31.92    5.90   0
  -5 -14   8    2.21    4.79   0
  -5 -13   8    5.01    4.76   0
  -5 -11   8   10.24    4.53   0
  -5 -10   8   37.98    5.02   0
  -5  -9   9  217.38    6.61   0
  -5  -8  10   91.85    5.54   0
  -5  -7  11   27.32    4.93   0
  -5  -7  12   12.52    5.69   0
  -5  -7  24   19.29    6.46   0
  -5  -6  13    4.91    4.64   0
  -5  -6  14    2.44    4.96   0
  -5  -6  15    4.74    6.21   0
  -5  -6  21   56.80    6.51   0
  -5  -6  22   17.26    5.42   0
  -4 -17   4    1.53    5.47   0
  -4 -16   4    7.24    5.50   0
  -4 -15   3   12.36    5.37   0
  -4 -14   3   53.68    5.50   0
  -4 -12   3   25.90    5.05   0
  -4 -11   3    6.85    4.61   0
  -4 -10   3   86.39    5.58   0
  -4  -8   4  330.57    8.02   0
  -4  -7   5   33.92    5.10   0
  -4  -4   9   34.09    5.17   0
  -4  -4  25   13.74    6.18   0
  -4  -3  22  266.83    8.73   0
  -4  -3  23   10.64    5.33   0
  -3 -18   1    8.74    5.31   0
  -3 -16   0    2.12    5.00   0
  -3  -9   0   48.42    5.23   0
  -3  -6   2  896.23   12.88   0
  -3  -5   3  649.01   11.75   0
  -3  -4   4   29.93    5.45   0
  -2 -16  -3  117.44    6.11   0
  -2 -15  -3   13.42    6.24   0
  -2  -9  -3   54.23    5.33   0
  -2  -7  -2   31.53    6.13   0
  -2  -1   5 1321.57   21.68   0
  -2   0  26   95.51    8.90   0
  -2   1  11   13.09    8.14   0
  -2   1  22   56.81    9.15   0
  -1 -17  -5    3.04    4.93   0
  -1 -13  -6   13.16    5.13   0
  -1 -12  -6   55.67    5.55   0
  -1  -8  -5  647.23   12.84   0
  -1  -6  -4 1228.96   18.62   0
   0 -17  -7   10.03    6.27   0
   0 -14  -8   28.41    5.27   0
   0 -13  -8   31.22    6.17   0
   0 -12  -8   75.21    6.50   0
   0 -11  -8   46.12    5.56   0
   1 -17  -9    5.08    5.12   0
   1  -8  -9   12.84    6.94   0
   1  -6  -8   89.73   11.08   0
   1   5  11   22.72    7.40   0
   2 -15 -11    7.91    7.36   0
   2   5   6  354.80   12.06   0
   2   6  12  313.82   10.77   0
   2   6  20  214.43   13.64   0
   3   1  -5  163.10    9.03   0
   3   5   3 1550.03   18.69   0
   3   6   7    3.90    4.89   0
   3   7  15    7.70    7.04   0
   3   7  16  146.73    9.41   0
   4   2  -5    3.78    5.23   0
   4   5   1  273.10    8.27   0
   4   7   8   47.21    5.84   0
   4   7  22   18.13    8.08   0
   5  -2 -11 1052.37   16.35   0
   5   0  -9    0.94    5.42   0
   5   3  -5  306.82    8.37   0
   5   4  -3  486.53   10.01   0
   5   5  -1   42.55    5.69   0
   5   6   2  214.27    7.09   0
   5   7   5  149.13    7.41   0
   5   8  12   41.88    6.27   0
   5   8  13    1.25    4.54   0
   5   8  14   35.55    5.29   0
   5   8  15   29.21    5.10   0
   5   8  16   63.97    7.03   0
   5   8  17   19.88    6.50   0
   5   8  18    5.69    7.15   0
   6  -2 -12   82.75    5.86   0
   6   1  -9  192.90    7.02   0
   6   3  -6  255.24    7.25   0
   6   6   0   36.37    5.25   0
   6   8   8  580.01   10.53   0
   7  -7 -16   37.74    8.82   0
   7  -5 -15   31.10    6.97   0
   7  -2 -13    1.90    5.71   0
   7  -1 -12   53.41    5.50   0
   7   0 -11    1.30    4.32   0
   7   1 -10    6.96    5.66   0
   7   3  -7   19.22    4.80   0
   7   6  -1   36.17    5.04   0
   7   7   2    0.72    4.70   0
   7   8   6   18.54    5.37   0
   8  -8 -17   71.93    9.29   0
   8   3  -8  198.80    6.60   0
   8   8   4    3.69    4.80   0
   8   9  11   66.30    6.95   0
   8   9  12   81.29    6.05   0
   8   9  13    7.79    5.01   0
   8   9  14  225.64    7.76   0
   8   9  15   18.60    5.66   0
   9  -3 -15   61.09    6.40   0
   9   2 -10  257.35    7.36   0
   9   4  -7   16.17    5.00   0
   9   5  -5   31.47    4.87   0
   9   6  -3   29.97    4.66   0
   9   7   0   90.14    5.96   0
   9   8   3  181.99    6.65   0
   9   9   9   15.04    4.89   0
   9   9  10   10.07    5.07   0
   9   9  11   47.20    5.73   0
  10  -8 -18   58.04    8.34   0
  10   3  -9   -1.18    4.96   0
  10   7  -1   37.00    5.30   0
  10   8   3   27.01    5.29   0
  10   9   8    5.99    5.76   0
  10   9   9   -0.86    4.92   0
  10   9  10    9.77    5.26   0
  11  -5 -17   57.29    6.95   0
  11  -1 -14   36.23    5.53   0
  11   0 -13    1.37    5.12   0
  11   1 -12   86.93    5.85   0
  11   4  -8   21.87    6.28   0
  11   6  -4  199.59    6.58   0
  11   7  -1   89.85    5.60   0
  11   8   2   31.94    5.28   0
  11   8   3   26.59    5.76   0
  12  -3 -16   73.68    7.31   0
  12  -2 -15    2.07    5.21   0
  12   1 -12  304.80    8.24   0
  12   2 -11   80.12    6.22   0
  12   5  -6    4.98    4.85   0
  12   6  -4    2.61    4.97   0
  12   7  -1    4.35    4.71   0
  12   8   2   19.80    6.41   0
  12   8   3   13.34    5.33   0
  13   0 -13   -1.41    5.29   0
  13   1 -12   -2.42    5.11   0
  13   2 -11   12.34    5.44   0
  13   4  -8   29.31    5.48   0
  13   5  -6    3.51    5.10   0
  -5 -16  10    2.98    5.30   0
  -5 -16  11   -1.41    4.60   0
  -5 -15  10   28.60    5.00   0
  -5 -14   9   18.63    4.98   0
  -5 -13   9    5.48    4.40   0
  -5 -11   9   47.83    4.97   0
  -5 -10   9   36.83    4.77   0
  -5  -8  11   12.01    4.71   0
  -5  -8  24   64.90    5.84   0
  -5  -7  13    0.35    4.74   0
  -5  -7  22  327.47    8.34   0
  -5  -7  23    5.94    5.07   0
  -5  -6  16    6.15    5.00   0
  -5  -6  17    4.24    4.90   0
  -5  -6  18    8.91    4.75   0
  -5  -6  19    4.85    4.72   0
  -5  -6  20    1.13    4.83   0
  -4 -17   5   23.93    5.59   0
  -4 -15   4   23.80    5.20   0
  -4 -10   4  213.79    6.68   0
  -4  -9   4   22.09    4.88   0
  -4  -8   5  514.26    9.29   0
  -4  -6   7   50.27    5.28   0
  -4  -5   8   31.94    4.93   0
  -4  -5  26   13.63    6.71   0
  -4  -4  10   16.20    4.79   0
  -4  -4  24    0.92    6.36   0
  -4  -3  13   14.52    4.83   0
  -4  -3  14   -0.63    5.31   0
  -4  -3  20   60.86    6.25   0
  -4  -3  21   34.75    6.26   0
  -3 -18   2   -0.45    5.17   0
  -3 -16   1    6.67    6.40   0
  -3 -15   0    2.76    4.88   0
  -3 -14   0   46.02    5.37   0
  -3 -13   0   46.28    6.34   0
  -3 -12   0   11.09    5.87   0
  -3 -11   0    2.36    4.56   0
  -3 -10   0   30.25    5.04   0
  -3  -8   1   63.79    5.35   0
  -3  -3   6   34.76    5.73   0
  -3  -2  26    2.78    6.33   0
  -3  -1  11   47.02    6.12   0
  -3  -1  23   51.49    7.09   0
  -2 -18  -1   32.29    6.53   0
  -2 -17  -2   11.31    5.30   0
  -2 -14  -3    7.90    4.85   0
  -2 -13  -3   28.00    6.32   0
  -2 -12  -3    5.72    6.18   0
  -2  -6  -1   20.70    5.98   0
  -2  -3   2  804.29   15.50   0
  -1 -18  -4   69.87    6.05   0
  -1 -16  -5    2.60    4.93   0
  -1  -5  -3   71.46    7.84   0
  -1   1  27    8.54    9.82   0
  -1   2  24    6.86    8.85   0
   0 -18  -6   24.67    6.95   0
   0 -16  -7   35.14    6.76   0
   0  -8  -7  229.73    9.64   0
   0  -6  -6   75.32    8.77   0
   1 -16  -9   23.32    6.44   0
   1   3   3  155.27   10.80   0
   1   4   6   13.70    6.97   0
   2 -14 -11   13.15    7.02   0
   2 -10 -11   14.35    7.59   0
   2   6  11   69.58    6.89   0
   3 -16 -12   40.31    8.34   0
   3   6   6   65.40    7.05   0
   3   7  13   42.21    6.24   0
   3   7  14   81.51    7.24   0
   3   7  17   14.69    7.61   0
   3   7  18  464.42   13.79   0
   4  -2 -10  107.81    8.60   0
   4  -1  -9  485.79   13.04   0
   4   0  -8 3130.56   27.44   0
   5  -3 -12  403.66   11.60   0
   5   1  -8   53.32    6.21   0
   5   8  10  154.53    8.11   0
   5   8  11   13.66    4.74   0
   5   8  19   34.61    6.67   0
   6  -3 -13  304.78    9.84   0
   6   2  -8  443.33    9.03   0
   6   5  -3   22.88    5.78   0
   6   8   7  240.48    8.08   0
   7   2  -9   53.89    5.30   0
   7   4  -6   66.73    5.54   0
   7   6  -2   55.72    6.17   0
   7   7   1   40.25    5.10   0
   7   8   5   48.77    5.62   0
   7   9  12   59.02    6.68   0
   7   9  13   17.59    6.40   0
   7   9  14   31.60    6.53   0
   7   9  15    2.64    6.35   0
   7   9  16    4.22    6.08   0
   8  -1 -13   42.92    5.40   0
   8   0 -12   18.67    5.12   0
   8   1 -11    7.90    4.80   0
   8   5  -5   10.39    4.64   0
   8   7   0  163.35    6.67   0
   8   8   3    6.53    5.11   0
   8   9   9  245.46    7.34   0
   8   9  10   94.44    5.94   0
   9  -9 -18   10.24    8.98   0
   9  -6 -17  178.33    9.81   0
   9   3  -9    7.06    5.04   0
   9   7  -1  286.63    7.42   0
   9   8   2   93.26    6.00   0
   9   9   7   26.11    5.38   0
   9   9   8   44.37    5.51   0
  10  -5 -17   17.93    6.49   0
  10  -2 -15    0.80    6.02   0
  10  -1 -14    3.18    4.45   0
  10   0 -13    4.33    4.68   0
  10   1 -12   92.73    5.70   0
  10   2 -11    7.80    6.24   0
  10   4  -8   35.76    5.20   0
  10   5  -6  128.77    6.10   0
  10   6  -4   -1.89    4.10   0
  10   8   2  115.49    6.02   0
  10   9   6    0.44    6.53   0
  10   9   7   32.58    5.79   0
  11  -3 -16   54.05    6.94   0
  11   2 -11  222.66    6.87   0
  11   3 -10   -0.07    4.82   0
  11   7  -2    9.80    4.83   0
  11   8   1   -1.49    4.67   0
  11   9   6   17.11    5.50   0
  12   3 -10   13.54    5.47   0
  12   7  -2    4.00    4.89   0
  12   8   1   20.45    5.24   0
  13   3 -10   -0.20    5.30   0
  13   6  -4   42.96    5.31   0
  -5 -15  11   11.58    4.98   0
  -5 -15  12   12.12    4.86   0
  -5 -14  10   16.58    4.97   0
  -5 -14  11    4.98    4.89   0
  -5 -12  10    7.66    4.47   0
  -5 -11  10    1.36    4.23   0
  -5 -10  10    7.08    4.65   0
  -5 -10  11   88.92    5.77   0
  -5  -9  11   26.18    5.37   0
  -5  -9  12    0.55    5.12   0
  -5  -9  23   75.57    7.10   0
  -5  -8  12   37.28    5.08   0
  -5  -8  13  126.11    6.19   0
  -5  -8  22    4.28    4.92   0
  -5  -8  23   92.46    6.18   0
  -5  -7  14  156.84    6.39   0
  -5  -7  15   36.04    5.20   0
  -5  -7  16   41.25    5.26   0
  -5  -7  17   13.10    4.84   0
  -5  -7  18    4.15    4.78   0
  -5  -7  19   80.87    5.69   0
  -5  -7  20  396.19    8.35   0
  -5  -7  21  144.76    6.54   0
  -4 -17   6    2.97    5.06   0
  -4 -17   7   -0.80    5.07   0
  -4 -16   6    2.41    5.19   0
  -4 -15   5    1.84    5.05   0
  -4 -14   5   95.31    6.53   0
  -4 -11   4   12.15    4.78   0
  -4  -9   5  292.52    7.60   0
  -4  -7   6  160.81    6.57   0
  -4  -5   9    9.64    4.41   0
  -4  -4  11    7.90    4.75   0
  -4  -4  23   91.30    7.22   0
  -4  -3  15    3.63    4.44   0
  -4  -3  16    2.01    4.62   0
  -4  -3  17   39.46    6.01   0
  -4  -3  18    7.39    5.75   0
  -4  -3  19    5.06    4.69   0
  -3 -17   2    7.87    5.57   0
  -3 -15   1  215.47    7.13   0
  -3  -9   1   12.12    5.87   0
  -3  -7   2   10.69    4.91   0
  -3  -4   5   33.32    5.73   0
  -3  -3  27    5.28    6.47   0
  -3  -2  25    4.11    6.09   0
  -3  -1  12    1.56    6.05   0
  -3  -1  22  330.16   10.30   0
  -2 -16  -2   52.67    5.58   0
  -2 -15  -2  152.09    7.26   0
  -2  -8  -2    5.73    4.80   0
  -2  -4   1  203.47    8.45   0
  -2   0   8  358.30   13.05   0
  -2   0  25   -1.41    7.20   0
  -2   1  12   71.10    8.93   0
  -2   1  21   17.31    7.77   0
  -1 -17  -4   84.49    5.97   0
  -1 -15  -5   10.70    5.03   0
  -1 -14  -5  183.66    7.77   0
  -1  -9  -5   63.98    5.69   0
   0 -15  -7   10.87    6.11   0
   0   4  11  266.83   20.32   0
   1 -15  -9    4.93    6.35   0
   1  -9  -9  276.69   10.98   0
   1   5  10   13.26    7.38   0
   2 -17 -10    8.84    6.49   0
   2 -13 -11    0.28    6.94   0
   2 -12 -11    4.18    7.26   0
   2 -11 -11  108.42    8.94   0
   2   6  21   96.21   11.47   0
   3   4   0  193.72    8.09   0
   3   7  12    6.77    5.59   0
   3   7  19    0.54    7.36   0
   4   1  -7   80.58    8.12   0
   4   3  -4   16.28    5.48   0
   4   4  -2 2363.00   20.17   0
   4   5   0   67.33    6.12   0
   4   7   7   14.49    4.56   0
   5   2  -7  390.23    9.57   0
   5   7   4   19.86    5.11   0
   5   8   9  450.42   10.30   0
   5   8  20   17.28    6.82   0
   6   4  -5   57.64    5.35   0
   6   7   2    7.01    4.44   0
   6   8   6  440.93    9.22   0
   7  -3 -14   17.79    4.78   0
   7   3  -8  164.54    7.55   0
   7   8   4    3.56    4.87   0
   7   9  10  382.53    8.39   0
   7   9  11   83.03    6.19   0
   7   9  17   42.55    6.02   0
   8  -5 -16  145.96    8.03   0
   8  -2 -14   77.97    5.85   0
   8   2 -10    4.67    4.64   0
   8   4  -7  163.44    6.20   0
   8   7  -1    4.72    4.73   0
   8   8   2   85.06    6.89   0
   8   9   7  134.42    6.95   0
   8   9   8   56.85    5.56   0
   9  -4 -16   13.23    4.92   0
   9  -1 -14   20.60    6.00   0
   9   0 -13   -1.50    4.97   0
   9   1 -12   27.94    5.33   0
   9   5  -6    5.09    4.86   0
   9   6  -4   30.24    4.89   0
   9   8   1   70.74    6.64   0
   9   9   6   -0.40    4.88   0
  10  -7 -18    5.00    7.48   0
  10  -3 -16   19.20    6.51   0
  10   3 -10   36.13    5.13   0
  10   5  -7    8.74    5.88   0
  10   6  -5  151.54    5.95   0
  10   8   1   64.88    5.57   0
  10   9   5   76.78    6.19   0
  11  -6 -18    2.67    6.87   0
  11  -4 -17    3.22    6.14   0
  11   0 -14  366.47    9.08   0
  11   4  -9  115.82    6.11   0
  11   5  -7  124.71    6.01   0
  11   7  -3    7.40    4.72   0
  11   9   4   33.03    5.68   0
  11   9   5   11.41    5.83   0
  12  -1 -15  344.56    8.47   0
  12   0 -14  126.49    6.69   0
  12   1 -13  312.99    8.20   0
  12   2 -12   -7.34    6.65   0
  12   4  -9   18.06    5.11   0
  12   6  -5    1.03    4.73   0
  12   7  -3    2.87    4.88   0
  12   8   0   87.01    5.82   0
  13   0 -14  398.74    8.83   0
  13   1 -13   19.52    5.76   0
  13   2 -12   37.91    5.32   0
  13   4  -9   -4.11    4.96   0
  13   5  -7    8.68    5.19   0
  13   6  -5   -0.60    4.94   0
  -5 -15  13    2.05    4.75   0
  -5 -14  12   10.49    4.79   0
  -5 -14  13   60.79    5.13   0
  -5 -14  14    1.77    4.84   0
  -5 -12  11   21.58    4.89   0
  -5 -11  11   26.76    4.77   0
  -5 -10  12    3.71    4.78   0
  -5 -10  13    5.59    5.14   0
  -5 -10  22   72.59    6.02   0
  -5  -9  13  243.10    7.11   0
  -5  -9  14    8.60    5.46   0
  -5  -9  20   14.01    6.38   0
  -5  -9  21  181.86    7.11   0
  -5  -9  22    6.43    4.82   0
  -5  -8  15  156.71    6.51   0
  -5  -8  16   83.78    5.69   0
  -5  -8  17   73.64    5.56   0
  -5  -8  18    0.44    4.59   0
  -5  -8  19    8.64    4.77   0
  -5  -8  20   15.64    5.24   0
  -5  -8  21  101.54    5.73   0
  -4 -17   8    1.32    4.99   0
  -4 -16   7    3.39    4.84   0
  -4 -15   6   75.70    5.52   0
  -4 -13   5    6.63    5.08   0
  -4 -12   5    9.16    4.89   0
  -4 -11   5   10.24    4.69   0
  -4 -10   5   36.15    5.06   0
  -4  -6   8   88.81    5.90   0
  -4  -5  24   22.19    6.21   0
  -4  -5  25   50.55    5.95   0
  -4  -4  12    4.12    4.69   0
  -4  -4  13   83.55    6.50   0
  -4  -4  21  196.47    7.88   0
  -4  -4  22    4.74    4.97   0
  -3 -18   4    6.95    5.56   0
  -3 -17   3   45.77    6.19   0
  -3 -16   2   58.17    5.44   0
  -3 -14   1    0.73    4.88   0
  -3 -13   1   16.96    5.08   0
  -3 -12   1    6.52    4.89   0
  -3 -11   1  203.80    6.75   0
  -3 -10   1   23.91    4.92   0
  -3  -6   3    7.04    5.28   0
  -3  -3   7   88.70    6.83   0
  -3  -2  24    3.54    6.23   0
  -3  -1  13   98.56    7.20   0
  -3  -1  20  125.80    7.60   0
  -3  -1  21    3.97    6.37   0
  -2 -17  -1   37.91    5.94   0
  -2 -14  -2   42.42    5.34   0
  -2  -9  -2    5.50    4.49   0
  -2  -1  27   23.38    7.82   0
  -2   1  20   10.77    7.80   0
  -1 -18  -3    9.89    5.11   0
  -1 -16  -4   81.55    6.96   0
  -1 -13  -5  157.27    6.83   0
  -1 -12  -5   96.61    7.04   0
  -1 -11  -5   93.49    6.84   0
  -1 -10  -5   32.44    5.04   0
  -1  -7  -4   61.16    6.71   0
  -1  -3  -1    3.02    6.43   0
   0 -17  -6    1.38    5.11   0
   0 -14  -7   26.84    5.86   0
   0  -9  -7  530.53   12.26   0
   1 -17  -8    6.46    6.34   0
   1 -14  -9    3.17    5.71   0
   2  -7 -10   41.29   11.01   0
   2  -1  -6  646.37   19.24   0
   2   3   0  798.22   15.74   0
   2   5   5   22.49    7.82   0
   3 -15 -12  127.85    9.37   0
   3   7  11    2.99    5.48   0
   3   7  20   97.72    9.98   0
   4 -16 -13    7.81    7.51   0
   4  -3 -11  195.34   10.66   0
   4   7   6    3.15    4.60   0
   4   8  14    2.03    5.63   0
   4   8  15   -0.35    6.51   0
   5  -6 -14    3.63    7.92   0
   5   4  -4  542.08   10.08   0
   5   5  -2  422.65    9.17   0
   5   8   8    5.43    5.30   0
   5   8  21   28.46    7.11   0
   6  -6 -15    4.38    6.89   0
   6  -4 -14   14.64    6.39   0
   6   3  -7   17.03    4.75   0
   6   7   1    0.61    5.21   0
   6   8   5   34.78    5.32   0
   6   9  12   18.48    5.89   0
   6   9  13    4.70    5.81   0
   6   9  14   56.95    6.84   0
   6   9  15    0.76    6.24   0
   6   9  16   96.31    7.48   0
   7 -10 -17   24.70   13.55   0
   7   5  -5   55.54    5.56   0
   7   6  -3    9.29    4.74   0
   7   7   0    4.82    4.56   0
   7   8   3  249.97    7.31   0
   7   9   8   64.83    5.49   0
   7   9   9   21.41    5.17   0
   8  -7 -17    9.77    6.99   0
   8  -3 -15  538.62   11.27   0
   8   5  -6    0.13    4.48   0
   8   6  -4   20.91    4.83   0
   8   9   6   22.16    5.23   0
   9  -8 -18   10.38    7.29   0
   9  -2 -15   21.78    6.06   0
   9   2 -11    0.96    5.04   0
   9   3 -10   84.19    6.96   0
   9   6  -5  160.81    6.87   0
   9   9   4  200.26    7.75   0
  10   4  -9    2.27    4.83   0
  10   7  -3   74.39    5.19   0
  10   9   4   16.83    5.38   0
  11  -2 -16   21.48    6.38   0
  11  -1 -15    4.71    5.02   0
  11   1 -13   39.90    5.34   0
  11   2 -12   21.03    5.21   0
  11   3 -11    2.90    5.72   0
  11   8  -1   61.60    5.41   0
  11   9   3    8.61    5.33   0
  12  -2 -16   74.44    6.10   0
  12   3 -11   81.30    6.16   0
  12   7  -4    4.72    4.82   0
  13   3 -11    0.68    5.15   0
  13   5  -8    9.56    5.19   0
  13   6  -6  125.08    6.37   0
  -5 -14  15   24.47    5.08   0
  -5 -14  16   18.51    5.03   0
  -5 -13  14   -1.69    4.58   0
  -5 -13  15    5.12    4.82   0
  -5 -13  16   -0.61    4.85   0
  -5 -13  17   32.90    5.41   0
  -5 -13  18    9.75    4.92   0
  -5 -12  14   52.17    5.54   0
  -5 -12  15  132.41    6.12   0
  -5 -12  16  220.08    7.02   0
  -5 -12  17   44.84    5.72   0
  -5 -12  18   38.95    5.59   0
  -5 -12  19   12.76    5.47   0
  -5 -12  20   15.38    5.49   0
  -5 -11  13   -1.98    4.87   0
  -5 -11  15   15.50    5.40   0
  -5 -11  16   -2.84    5.17   0
  -5 -11  17   13.25    5.11   0
  -5 -11  18   41.30    5.53   0
  -5 -11  19    5.79    5.04   0
  -5 -11  20    4.45    5.20   0
  -5 -11  21    9.31    5.32   0
  -5 -10  15  555.86    9.15   0
  -5 -10  16  269.16    7.40   0
  -5 -10  17  199.35    6.63   0
  -5 -10  18   47.52    5.54   0
  -5 -10  19   -1.43    5.25   0
  -5 -10  20   24.89    5.20   0
  -5 -10  21    1.10    5.17   0
  -5  -9  15  330.21    7.68   0
  -5  -9  16   26.90    5.13   0
  -5  -9  17    8.01    5.15   0
  -5  -9  18    8.36    4.80   0
  -5  -9  19   58.01    5.68   0
  -4 -17   9    5.96    4.99   0
  -4 -16   8   10.04    4.91   0
  -4 -15   7    1.61    4.76   0
  -4 -14   6   -1.95    4.80   0
  -4 -14   7  271.14    8.10   0
  -4 -12   6  185.27    6.55   0
  -4 -11   6   82.12    5.42   0
  -4  -9   6   22.98    4.97   0
  -4  -8   7    3.78    4.72   0
  -4  -7   8  209.03    6.86   0
  -4  -6   9  172.79    6.61   0
  -4  -6  25   15.71    5.39   0
  -4  -5  11   39.51    5.37   0
  -4  -5  23    5.94    6.29   0
  -4  -4  14    7.68    4.49   0
  -4  -4  15  159.43    7.36   0
  -4  -4  19  270.07    8.55   0
  -4  -4  20   19.01    4.83   0
  -3 -18   5   16.45    5.30   0
  -3 -17   4    6.25    5.13   0
  -3 -16   3  104.85    5.97   0
  -3 -15   2   22.87    5.11   0
  -3 -14   2    6.73    4.90   0
  -3  -8   2   14.20    4.85   0
  -3  -3  26    7.53    6.07   0
  -3  -2  10  166.07    9.00   0
  -3  -1  14   59.73    6.47   0
  -3  -1  15   27.17    5.96   0
  -3  -1  16    2.19    5.30   0
  -3  -1  17    3.09    5.37   0
  -3  -1  18    5.11    5.49   0
  -3  -1  19    9.77    5.59   0
  -2 -18   1   -1.60    6.07   0
  -2 -17   0    4.17    5.05   0
  -2 -16  -1  478.65    8.77   0
  -2 -15  -1    9.64    5.90   0
  -2 -13  -2    4.05    4.91   0
  -2 -11  -2   13.54    4.63   0
  -2 -10  -2    1.30    4.49   0
  -2  -7  -1   21.33    5.96   0
  -2  -2   4   33.78    6.40   0
  -2  -1   6  630.44   15.44   0
  -2   0  24   11.37    7.13   0
  -2   1  13   74.49    8.56   0
  -2   1  19  169.09    9.80   0
  -1 -17  -3   16.50    5.13   0
  -1   2   9   70.81   14.80   0
  -1   2  23   60.77   10.06   0
   0 -18  -5   38.34    5.61   0
   0 -16  -6    7.41    6.35   0
   0 -13  -7  350.12    8.86   0
   0 -12  -7  140.54    7.43   0
   0 -11  -7   80.54    6.83   0
   0 -10  -7  403.60   10.42   0
   1 -18  -7   25.96    6.70   0
   1 -16  -8   21.88    6.34   0
   1 -13  -9   12.10    5.81   0
   1 -12  -9   75.43    7.22   0
   1 -11  -9   87.89    7.83   0
   1 -10  -9    8.63    5.66   0
   2 -16 -10    3.26    6.22   0
   2   2  -2  180.43    9.32   0
   2   4   2  853.00   15.30   0
   2   6   9   29.11    6.18   0
   2   6  22   17.55   11.06   0
   3 -14 -12   29.99    7.67   0
   3   7  10   22.83    4.76   0
   4   2  -6    5.71    5.63   0
   4   6   2    4.10    4.64   0
   4   8  12   25.01    5.83   0
   4   8  16   16.84    5.97   0
   4   8  17  108.30    7.70   0
   4   8  18   32.21    7.67   0
   5  -4 -13    1.54    6.19   0
   5   3  -6  148.88    6.64   0
   5   6   0  175.96    6.59   0
   5   7   3  139.12    6.46   0
   5   8   7  481.88    9.40   0
   6  -1 -12   72.13    6.41   0
   6   0 -11    2.04    4.45   0
   6   4  -6    8.66    4.67   0
   6   5  -4    1.74    4.70   0
   6   6  -2    5.27    4.77   0
   6   8   4    4.11    4.62   0
   6   9  10    5.82    5.74   0
   6   9  11   47.37    5.40   0
   6   9  17   -3.45    5.95   0
   6   9  18    9.42    6.25   0
   7  -6 -16   23.67    7.63   0
   7  -1 -13  198.15    8.09   0
   7   0 -12    0.11    4.64   0
   7   1 -11    5.07    4.21   0
   7   2 -10    3.05    5.57   0
   7   7  -1   22.97    4.87   0
   7   8   2   13.07    5.08   0
   7   9   7  203.17    6.92   0
   8   0 -13    2.50    5.94   0
   8   1 -12   13.46    5.89   0
   8   4  -8   90.65    5.48   0
   8   8   1   55.81    5.81   0
   8   9   5    6.53    5.03   0
   9  -5 -17  256.12    9.38   0
   9  -3 -16  120.80    7.51   0
   9   4  -9   73.04    6.49   0
   9   5  -7  153.12    6.21   0
   9   7  -3    2.81    4.46   0
   9   9   3    4.39    4.87   0
   9  10  10  120.11    6.35   0
   9  10  11   73.66    5.90   0
   9  10  12  269.44    8.28   0
  10  -6 -18   25.26    6.55   0
  10  -1 -15   41.94    5.11   0
  10   0 -14    1.69    4.61   0
  10   1 -13   84.03    5.52   0
  10   2 -12   80.87    5.45   0
  10   3 -11    3.37    5.87   0
  10   5  -8    0.39    4.88   0
  10   6  -6   23.20    4.82   0
  10   7  -4    7.79    4.49   0
  10   8  -1   29.84    5.16   0
  10   9   2   16.70    5.14   0
  10   9   3    5.45    5.27   0
  10  10   8   10.20    4.96   0
  10  10   9    6.56    5.33   0
  11  -5 -18   15.41    6.83   0
  11  -3 -17    4.10    5.92   0
  11   4 -10   94.72    5.90   0
  11   5  -8   -3.59    4.82   0
  11   7  -4    2.50    4.79   0
  11   8  -2   29.12    5.78   0
  11   9   2  116.26    6.18   0
  12   0 -15    6.06    6.24   0
  12   1 -14  374.12    9.12   0
  12   4 -10   39.25    5.62   0
  12   8  -2   53.43    5.33   0
  13   1 -14   10.17    5.54   0
  13   2 -13   27.80    5.47   0
  13   4 -10   13.65    5.26   0
  13   6  -7    8.00    6.29   0
  -4 -16   9    2.39    4.77   0
  -4 -16  10   -1.14    4.70   0
  -4 -15   8   44.72    5.22   0
  -4 -15   9   37.04    4.73   0
  -4 -14   8   76.03    5.58   0
  -4 -12   7  106.73    5.66   0
  -4 -11   7   32.99    4.90   0
  -4 -10   7   10.72    4.58   0
  -4  -9   7   27.72    4.93   0
  -4  -8   8   75.35    5.40   0
  -4  -7   9  123.33    5.90   0
  -4  -7  25    9.13    5.21   0
  -4  -6  10  216.80    6.88   0
  -4  -6  23    4.75    5.98   0
  -4  -6  24   37.98    5.57   0
  -4  -5  12   21.04    5.09   0
  -4  -5  21   10.09    5.75   0
  -4  -5  22   -2.06    4.55   0
  -4  -4  16   19.45    5.00   0
  -4  -4  17  232.60    7.48   0
  -4  -4  18   87.55    5.96   0
  -3 -17   5   10.60    5.48   0
  -3 -16   4  135.03    6.25   0
  -3 -15   3    9.46    5.08   0
  -3 -13   2    5.60    4.91   0
  -3 -12   2   -2.83    4.50   0
  -3 -11   2   41.52    5.09   0
  -3 -10   2   -1.40    4.45   0
  -3  -9   2  132.76    6.07   0
  -3  -7   3  188.34    7.15   0
  -3  -6   4   29.44    5.53   0
  -3  -4   6    9.96    5.46   0
  -3  -3  25   16.73    6.22   0
  -3  -2  22   14.48    6.13   0
  -3  -2  23  302.54    9.37   0
  -2 -16   0  206.82    6.91   0
  -2 -14  -1  109.81    5.93   0
  -2  -8  -1    2.35    4.62   0
  -2  -6   0  218.44    8.35   0
  -2   0   9    0.46    8.27   0
  -2   1  14  131.97    9.19   0
  -2   1  15    0.75    6.33   0
  -2   1  16   18.25    7.35   0
  -2   1  17  112.54    8.64   0
  -2   1  18  281.68   11.20   0
  -1 -18  -2    4.41    5.06   0
  -1 -16  -3    3.21    5.86   0
  -1 -14  -4   83.80    5.75   0
  -1  -8  -4  125.53    7.09   0
  -1  -6  -3  183.68    9.57   0
  -1   1  26   53.57    8.33   0
   0 -17  -5   35.51    6.36   0
   0 -15  -6   18.49    5.85   0
   0  -7  -6 1790.32   22.89   0
   0  -5  -5    6.62    6.66   0
   0   2  27   52.11   12.09   0
   1  -1  -4  413.78   24.84   0
   1   4   5    3.45    6.41   0
   1   5   9  125.53   10.14   0
   2 -15 -10   15.94    6.61   0
   2   0  -5    1.62    5.90   0
   3  -9 -12   14.32   10.34   0
   3  -1  -8    2.57    7.04   0
   3   0  -7    2.63    6.48   0
   3   7   9    4.91    4.41   0
   3   7  21   73.72    9.21   0
   4 -15 -13    2.05    8.21   0
   4   5  -1   24.47    5.67   0
   4   7   5  105.21    5.95   0
   4   8  10   29.81    5.92   0
   4   8  11    3.01    4.49   0
   4   8  19    0.57    7.21   0
   5  -1 -11 1021.78   15.37   0
   5   0 -10 3268.72   24.92   0
   5   7   2   13.24    4.91   0
   5   8   6   50.60    5.38   0
   6  -2 -13   19.32    5.67   0
   6   2  -9   16.37    5.06   0
   6   7   0   84.94    5.42   0
   6   8   3    2.16    5.49   0
   6   9   8  201.57    8.04   0
   6   9   9  198.86    7.02   0
   7  -9 -17   31.78   11.57   0
   7  -2 -14  112.21    7.06   0
   7   3  -9  341.73    7.90   0
   7   6  -4   72.47    5.41   0
   7   9   6   81.36    5.75   0
   8  -6 -17    3.92    7.03   0
   8  -4 -16    1.20    5.89   0
   8  -1 -14  184.62    6.88   0
   8   3 -10   38.33    6.23   0
   8   5  -7   13.82    4.59   0
   8   6  -5   14.37    4.66   0
   8   7  -3    0.96    4.43   0
   8   8   0  646.58    9.75   0
   8   9   4    6.42    4.65   0
   8  10  10  170.04    7.77   0
   8  10  11   10.12    5.03   0
   8  10  12   65.74    5.82   0
   8  10  13   79.97    6.47   0
   8  10  14    2.95    5.40   0
   9  -7 -18   78.85    8.23   0
   9   0 -14  109.07    6.84   0
   9   1 -13  278.95    7.54   0
   9   2 -12  130.64    7.33   0
   9   8  -1   11.59    4.90   0
   9   9   2   85.69    5.79   0
   9  10   7    2.55    6.04   0
   9  10   8   48.01    5.73   0
   9  10   9    0.21    4.66   0
  10  -2 -16   13.98    4.99   0
  10   4 -10    6.67    4.65   0
  10   8  -2   56.24    5.42   0
  10   9   1   44.63    5.12   0
  10  10   6   -0.18    4.87   0
  10  10   7   27.06    5.41   0
  11   0 -15    4.15    6.25   0
  11   1 -14   37.31    5.31   0
  11   2 -13  162.43    6.26   0
  11   5  -9   23.29    5.15   0
  11   6  -7   19.89    4.86   0
  11   7  -5   21.22    4.78   0
  11   9   1   -0.62    4.91   0
  11  10   5    4.08    5.32   0
  12  -1 -16  140.08    6.90   0
  12   2 -13   70.78    6.02   0
  12   3 -12   20.82    5.31   0
  12   5  -9   14.81    4.98   0
  12   6  -7    0.18    4.83   0
  12   7  -5   14.94    4.99   0
  12   8  -3    3.67    4.82   0
  12   9   0    3.50    6.11   0
  12   9   1   46.69    5.60   0
  13   3 -12    8.51    5.32   0
  13   4 -11    5.64    6.36   0
  -4 -16  11   18.66    4.96   0
  -4 -16  12   34.33    5.28   0
  -4 -16  13    3.75    4.85   0
  -4 -15  10   33.09    4.85   0
  -4 -15  11   80.56    6.64   0
  -4 -14   9   -1.65    4.63   0
  -4 -12   8  192.65    6.40   0
  -4 -11   8   51.85    5.07   0
  -4 -10   8    4.77    4.57   0
  -4  -9   8    7.93    4.71   0
  -4  -8   9  175.35    6.36   0
  -4  -7  24    7.69    4.97   0
  -4  -6  22   28.56    6.15   0
  -4  -5  13  103.20    5.79   0
  -4  -5  14   80.13    5.60   0
  -4  -5  15  198.79    7.57   0
  -4  -5  16  149.83    7.72   0
  -4  -5  17    6.30    6.22   0
  -4  -5  18   95.08    6.79   0
  -4  -5  19    9.12    5.69   0
  -4  -5  20    6.32    4.54   0
  -3 -16   5   30.05    5.45   0
  -3 -15   4   70.65    5.40   0
  -3 -14   3   30.95    5.34   0
  -3 -13   3    2.70    4.92   0
  -3  -9   3   55.25    6.17   0
  -3  -8   3    2.73    4.78   0
  -3  -4  26   18.72    6.31   0
  -3  -3  24   16.79    6.50   0
  -3  -2  11  123.55    7.06   0
  -3  -2  21  748.70   12.83   0
  -2 -18   2   52.34    6.04   0
  -2 -17   1    9.97    5.47   0
  -2 -15   0  162.60    6.33   0
  -2 -13  -1   45.62    5.41   0
  -2 -12  -1   10.24    5.07   0
  -2 -11  -1   -0.16    5.67   0
  -2 -10  -1  172.96    7.71   0
  -2  -9  -1   36.59    5.22   0
  -2  -4   2 5050.27   33.21   0
  -2  -3   3 1171.08   17.33   0
  -2   0  23   -0.34    5.77   0
  -1 -18  -1    0.37    6.33   0
  -1 -15  -3   17.84    5.85   0
  -1 -13  -4    1.66    5.13   0
  -1 -12  -4  258.39    8.60   0
  -1 -11  -4   29.71    6.36   0
  -1 -10  -4   47.17    6.00   0
  -1  -9  -4   48.11    5.48   0
   0 -18  -4    3.59    5.10   0
   0 -14  -6   76.52    6.63   0
   0   3  24   62.09   11.83   0
   1 -15  -8    4.83    5.80   0
   1  -7  -8   36.71    7.97   0
   2 -17  -9   49.40    7.04   0
   2   6   8  190.12    9.09   0
   3 -16 -11   13.30    7.36   0
   3 -13 -12   56.76    8.19   0
   3  -2  -9  113.79   10.59   0
   3   1  -6   58.88    7.43   0
   3   3  -3   83.14    6.37   0
   3   5   1   53.39    6.16   0
   3   6   4  115.50    7.18   0
   3   7   8    0.54    5.35   0
   4   3  -5   98.42    6.75   0
   4   6   1   43.86    5.31   0
   4   7   4  605.90   10.99   0
   4   8   9   35.36    6.17   0
   4   8  20   25.09    7.43   0
   5  -2 -12   96.74    7.20   0
   5   4  -5  440.06    9.22   0
   5   6  -1   55.48    5.60   0
   5   8   5   80.61    5.61   0
   5   9  13    9.76    5.81   0
   5   9  14    6.65    5.73   0
   5   9  15   82.12    7.14   0
   5   9  16   21.62    6.46   0
   6   3  -8  648.15   10.21   0
   6   5  -5   17.18    4.86   0
   6   6  -3    5.99    4.76   0
   7   4  -8   21.53    5.81   0
   7   5  -6   77.27    5.34   0
   7   7  -2    6.40    4.70   0
   7   8   1  338.01    7.54   0
   7  10  12    5.76    6.17   0
   7  10  13   28.81    6.54   0
   7  10  14    2.07    6.19   0
   7  10  15   28.22    6.53   0
   8 -10 -18    7.97   11.93   0
   8  -2 -15    4.16    5.27   0
   8   4  -9    2.92    4.57   0
   8   8  -1   61.29    5.54   0
   8   9   3  114.26    6.34   0
   8  10   8  142.56    6.36   0
   8  10   9    6.08    4.82   0
   9  -4 -17   18.00    6.44   0
   9  -1 -15   49.85    5.12   0
   9   3 -11  387.73    8.19   0
   9   5  -8   10.43    4.97   0
   9   8  -2    1.90    4.30   0
   9  10   6    7.91    5.55   0
  10  -5 -18  300.99   10.03   0
  10  -3 -17   -0.05    6.35   0
  10   1 -14    4.08    5.68   0
  10   5  -9    1.21    4.70   0
  10   6  -7   -1.21    4.34   0
  10   7  -5    8.58    4.39   0
  10   8  -3   21.52    4.79   0
  10   9   0   21.96    4.84   0
  10  10   4    2.37    6.54   0
  10  10   5    5.26    5.17   0
  11  -4 -18   19.93    6.62   0
  11  -1 -16    5.27    5.08   0
  11   3 -12    4.08    4.76   0
  11   4 -11    7.60    4.60   0
  11   8  -3   71.33    5.38   0
  11   9   0   87.77    5.76   0
  11  10   4   -1.68    5.49   0
  12  -2 -17    1.45    5.35   0
  12   4 -11    2.47    5.10   0
  12   6  -8  105.26    6.08   0
  12   7  -6  171.86    6.06   0
  12   8  -4    9.19    5.83   0
  12   9  -1    5.66    5.03   0
  13   5 -10   10.26    5.48   0
  13   6  -8  312.02    7.60   0
  -4 -15  13    2.64    4.67   0
  -4 -15  14   22.47    4.89   0
  -4 -14  10   84.21    5.57   0
  -4 -14  11   11.17    4.91   0
  -4 -12   9  104.84    5.56   0
  -4 -11   9   16.96    4.64   0
  -4 -10   9    6.86    4.58   0
  -4  -9   9   93.23    5.57   0
  -4  -8  10   42.46    5.17   0
  -4  -8  23   19.08    5.03   0
  -4  -8  24   22.05    5.12   0
  -4  -7  11   77.23    5.28   0
  -4  -7  22    3.69    4.64   0
  -4  -7  23   33.10    5.44   0
  -4  -6  12   72.39    5.34   0
  -4  -6  13    0.71    4.53   0
  -4  -6  14  184.15    7.36   0
  -4  -6  19   16.63    5.93   0
  -4  -6  20   26.73    4.93   0
  -4  -6  21   -1.74    4.88   0
  -3 -17   7    6.46    5.20   0
  -3 -16   6   42.28    5.27   0
  -3 -15   5  162.15    6.82   0
  -3 -14   4  124.97    6.22   0
  -3 -13   4   94.47    6.96   0
  -3 -12   3   46.14    5.15   0
  -3 -11   3  467.93    8.59   0
  -3  -7   4   27.30    5.19   0
  -3  -6   5   44.82    5.77   0
  -3  -4  25    6.23    6.07   0
  -3  -3   9  113.07    7.35   0
  -3  -3  23   81.85    7.00   0
  -3  -2  12   93.78    6.41   0
  -3  -2  20    0.51    5.58   0
  -2 -18   3    3.84    5.44   0
  -2 -17   2    4.07    5.32   0
  -2 -16   1  289.24    7.71   0
  -2 -14   0  106.52    5.95   0
  -2  -7   0    0.74    5.24   0
  -2  -2  27    1.70    6.37   0
  -2  -1  25   95.60    7.60   0
  -2   0  22    4.38    7.26   0
  -1 -16  -2  175.54    7.54   0
  -1 -14  -3  218.34    7.91   0
  -1  -7  -3    7.92    7.19   0
  -1  -5  -2  190.10    9.55   0
  -1   1   6 2166.40   43.59   0
  -1   2  22   30.82    9.42   0
   0 -16  -5   -0.46    4.88   0
   0 -13  -6    5.25    5.89   0
   0  -8  -6 1240.49   17.73   0
   1 -18  -6   24.47    5.42   0
   1 -16  -7   23.85    6.51   0
   1 -14  -8   -0.35    5.90   0
   3 -12 -12  367.29   13.23   0
   3 -11 -12   10.85    8.02   0
   3   7   7   25.40    5.91   0
   3   7  22   55.03    9.80   0
   4 -14 -13   42.54    8.85   0
   4  -4 -12    2.77    7.55   0
   4   0  -9   -0.76    7.40   0
   4   8   8   27.33    6.00   0
   4   8  21   35.12    9.35   0
   5 -15 -14    0.61    8.67   0
   5   3  -7  256.77    7.78   0
   5   7   1  321.02    8.11   0
   5   9  10    4.56    6.00   0
   5   9  11   12.37    4.28   0
   5   9  17   16.00    6.22   0
   5   9  18    2.62    7.19   0
   6  -8 -16   23.05   12.59   0
   6  -5 -15    3.34    7.00   0
   6  -3 -14  108.91    7.47   0
   6   4  -7    6.58    4.54   0
   6   7  -1   28.25    5.10   0
   6   8   2    3.50    4.59   0
   6   9   6  106.10    6.17   0
   7  -8 -17    0.24    9.58   0
   7  -5 -16   31.21    7.79   0
   7  -3 -15    5.73    5.41   0
   7   8   0    6.82    4.75   0
   7   9   4   19.46    5.19   0
   7  10   9  477.53    9.96   0
   7  10  10  103.34    6.49   0
   7  10  11  209.23    7.48   0
   7  10  16    4.45    5.36   0
   8  -9 -18   15.90   10.39   0
   8   6  -6   33.30    4.85   0
   8   7  -4    9.79    4.64   0
   8  10   6    3.66    5.67   0
   8  10   7   11.61    4.84   0
   9  -6 -18   34.10    7.83   0
   9  -2 -16   19.64    5.75   0
   9   6  -7   14.19    5.22   0
   9   7  -5   85.43    5.32   0
   9   9   0    6.55    4.89   0
   9  10   4   17.41    6.24   0
   9  10   5   25.62    5.10   0
  10  -1 -16   80.97    6.88   0
  10   0 -15   -0.22    4.82   0
  10   3 -12   29.16    4.87   0
  10   4 -11   48.06    6.84   0
  10   9  -1  175.96    6.39   0
  10  10   3   11.95    5.36   0
  11  -2 -17   16.87    5.22   0
  11   7  -6   60.68    5.25   0
  11   8  -4    5.78    4.50   0
  11   9  -1    4.85    4.90   0
  11  10   2   16.39    5.72   0
  11  10   3   20.19    5.57   0
  12   0 -16    6.54    5.16   0
  12   1 -15  345.34    8.38   0
  12   2 -14   58.86    5.67   0
  12   3 -13   39.50    5.59   0
  12   5 -10   14.89    5.45   0
  12   7  -7   18.51    4.96   0
  12   9  -2    2.43    5.42   0
  13   3 -13    5.04    5.38   0
  13   4 -12   23.88    5.52   0
  13   6  -9    1.11    5.03   0
  -4 -15  15  117.07    6.06   0
  -4 -14  12   27.43    5.20   0
  -4 -14  13   38.73    5.28   0
  -4 -14  14    6.06    4.63   0
  -4 -14  15  105.54    5.90   0
  -4 -14  16   18.00    5.17   0
  -4 -14  17   13.42    5.19   0
  -4 -13  11   28.76    5.03   0
  -4 -13  12  297.73    7.09   0
  -4 -13  13    9.59    5.01   0
  -4 -12  10   23.37    4.44   0
  -4 -12  11    3.88    4.50   0
  -4 -11  10    2.39    4.44   0
  -4 -11  11   57.56    5.16   0
  -4 -10  10   39.55    4.85   0
  -4 -10  22   10.47    5.18   0
  -4  -9  10    0.53    4.53   0
  -4  -9  22   93.85    5.93   0
  -4  -9  23   20.38    5.03   0
  -4  -8  11   59.21    5.22   0
  -4  -8  21  200.16    6.97   0
  -4  -8  22   51.99    5.22   0
  -4  -7  12   -1.05    4.33   0
  -4  -7  13   18.93    4.79   0
  -4  -7  14    5.14    6.06   0
  -4  -7  19   32.89    6.02   0
  -4  -7  20   11.81    4.87   0
  -4  -7  21   27.40    5.16   0
  -4  -6  15   -4.87    4.98   0
  -4  -6  16  642.91   10.22   0
  -4  -6  17  114.80    6.29   0
  -4  -6  18  244.80    7.20   0
  -3 -17   8    7.30    5.10   0
  -3 -17   9    1.45    5.05   0
  -3 -16   7   10.43    5.04   0
  -3 -15   6   90.47    5.88   0
  -3 -12   4   19.76    5.10   0
  -3 -11   4    1.25    4.66   0
  -3 -10   4   76.70    5.39   0
  -3  -9   4   21.79    4.84   0
  -3  -8   4   23.97    4.88   0
  -3  -7   5   17.52    4.99   0
  -3  -5  26    8.57    5.28   0
  -3  -4   8   50.30    5.89   0
  -3  -4  24    3.07    6.28   0
  -3  -3  10  223.41    8.21   0
  -3  -3  22    9.96    5.73   0
  -3  -2  13   41.75    5.45   0
  -3  -2  14    0.24    5.57   0
  -3  -2  15   63.08    6.27   0
  -3  -2  16   24.76    5.74   0
  -3  -2  17   33.45    6.09   0
  -3  -2  18    1.20    5.56   0
  -2 -18   4   44.78    5.79   0
  -2 -17   3   73.49    6.21   0
  -2 -16   2   48.23    5.28   0
  -2 -15   1   14.33    5.52   0
  -2 -13   0    4.22    5.12   0
  -2 -12   0  295.74    7.91   0
  -2  -8   0   28.81    5.52   0
  -2  -6   1 2166.78   19.90   0
  -2  -2   5  687.34   14.40   0
  -2  -1   7 2208.75   25.64   0
  -2   0  10    2.51    7.25   0
  -1 -18   0    5.05    4.86   0
  -1 -17  -1    3.49    4.66   0
  -1 -13  -3   30.19    6.66   0
  -1   0  27    1.38    7.65   0
  -1   1  25    6.99    7.14   0
   0 -18  -3   15.90    5.29   0
   0 -17  -4   -2.83    5.08   0
   0 -15  -5    8.78    4.70   0
   0 -12  -6   32.59    5.16   0
   0 -11  -6    9.47    5.87   0
   0 -10  -6   10.98    5.84   0
   0  -9  -6 1348.09   17.49   0
   0  -4  -4  188.49   12.08   0
   0   4  10   10.75   12.01   0
   1 -13  -8  165.17    8.21   0
   1  -5  -7  170.78   14.07   0
   1   3   2  327.09   12.92   0
   1   5   8  111.41    9.39   0
   2 -16  -9   52.41    5.85   0
   2 -13 -10   12.38    6.38   0
   2  -8 -10  126.62   10.44   0
   2   3  -1   58.59    6.67   0
   2   4   1  191.55    8.54   0
   2   6   7  579.39   13.22   0
   3 -17 -10    3.73    6.55   0
   3 -15 -11   54.09    8.21   0
   3   2  -5   29.46    5.71   0
   3   6   3    3.81    5.67   0
   4  -6 -13    1.62   13.31   0
   4  -1 -10 1846.88   22.19   0
   4   1  -8 1853.72   20.17   0
   4   2  -7 1717.66   18.72   0
   4   4  -4  807.92   12.19   0
   4   5  -2  136.98    6.94   0
   4   6   0   35.72    5.46   0
   4   7   3   24.69    5.01   0
   5   5  -4 1503.92   14.74   0
   5   8   4   20.15    4.93   0
   5   9   9  272.55    8.15   0
   5   9  19   17.72    7.50   0
   6   0 -12   85.87    6.65   0
   6   1 -11   69.06    5.47   0
   6   2 -10  857.30   12.47   0
   6   6  -4   22.07    5.19   0
   6   8   1   22.19    4.68   0
   6   9   5   -2.39    5.13   0
   7   0 -13   -2.27    4.78   0
   7   1 -12   48.20    5.17   0
   7   3 -10   62.93    5.50   0
   7   5  -7  366.99    7.94   0
   7   7  -3   30.31    4.97   0
   7   8  -1  145.16    6.97   0
   7   9   3   62.50    5.74   0
   7  10   8   58.66    5.43   0
   8  -5 -17  104.41    7.77   0
   8  -3 -16  107.11    7.41   0
   8   0 -14    2.26    5.07   0
   8   1 -13   43.72    5.46   0
   8   2 -12   37.29    5.47   0
   8   3 -11  113.07    6.21   0
   8   5  -8    8.91    4.69   0
   8   8  -2   19.29    5.12   0
   9   1 -14   18.46    6.14   0
   9   2 -13   17.54    5.11   0
   9   5  -9   59.63    5.38   0
   9   8  -3    2.98    4.37   0
   9  10   3   14.86    5.23   0
   9  11  10   69.98    7.21   0
  10  -7 -19   39.23    8.30   0
  10  -4 -18   40.21    7.01   0
  10  -2 -17    2.50    6.41   0
  10   5 -10    4.24    5.04   0
  10   6  -8   -0.52    4.58   0
  10   8  -4    3.38    4.40   0
  10  10   2    1.58    5.07   0
  11  -3 -18   12.40    6.32   0
  11   0 -16    9.28    6.16   0
  11   1 -15    0.57    4.76   0
  11   2 -14    3.79    4.77   0
  11   3 -13   21.04    5.27   0
  11   4 -12    6.80    6.08   0
  11   6  -9    2.50    4.77   0
  11   7  -7   38.42    5.16   0
  11   8  -5  102.55    5.75   0
  11   9  -2   31.47    5.21   0
  11  10   1   25.07    5.46   0
  12  -1 -17   48.83    5.76   0
  12   4 -12   -3.09    5.56   0
  12   5 -11    5.84    5.07   0
  12   6  -9    3.80    4.99   0
  12   8  -5   28.67    5.10   0
  12   9  -3   10.37    4.97   0
  13   5 -11   13.73    5.23   0
  -4 -13  14   53.31    5.20   0
  -4 -13  15   23.10    5.15   0
  -4 -13  16    9.07    4.67   0
  -4 -13  17    1.34    5.06   0
  -4 -13  18    0.87    5.04   0
  -4 -13  19   12.06    5.38   0
  -4 -12  12   43.71    4.96   0
  -4 -12  13    2.24    5.01   0
  -4 -12  14    5.46    4.97   0
  -4 -12  15   -3.25    4.90   0
  -4 -12  16   19.52    5.30   0
  -4 -12  17   44.93    5.35   0
  -4 -12  18   44.40    5.78   0
  -4 -12  19   -1.99    5.38   0
  -4 -12  20    9.42    5.06   0
  -4 -11  12   37.15    5.36   0
  -4 -11  13  733.05    9.76   0
  -4 -11  14    0.99    5.04   0
  -4 -11  18   -6.04    6.27   0
  -4 -11  19   35.78    5.58   0
  -4 -11  20    3.94    5.29   0
  -4 -11  21  145.15    6.70   0
  -4 -10  12    5.96    4.98   0
  -4 -10  19   36.53    6.63   0
  -4 -10  20   50.90    5.54   0
  -4 -10  21   42.26    5.36   0
  -4  -9  12  431.34    8.50   0
  -4  -9  13    7.71    5.20   0
  -4  -9  14  969.39   11.27   0
  -4  -9  19   30.22    5.20   0
  -4  -9  20    9.67    4.89   0
  -4  -9  21   13.14    5.25   0
  -4  -8  13   52.54    5.28   0
  -4  -8  14  118.98    6.00   0
  -4  -8  15  305.45    7.61   0
  -4  -8  16  172.82    6.62   0
  -4  -8  17  250.35    7.13   0
  -4  -8  18   26.26    5.00   0
  -4  -8  19    5.45    4.98   0
  -4  -8  20   70.14    5.63   0
  -4  -7  15    7.90    4.99   0
  -4  -7  16   75.94    6.02   0
  -4  -7  17   37.84    5.35   0
  -4  -7  18    4.99    4.93   0
  -3 -17  10   11.59    4.95   0
  -3 -16   8   25.80    5.23   0
  -3 -15   7   51.54    5.33   0
  -3 -14   6  381.72    7.89   0
  -3 -13   5   12.66    5.31   0
  -3 -12   5  217.31    6.96   0
  -3  -8   5    1.53    4.82   0
  -3  -6   6   56.09    5.83   0
  -3  -6  26    6.90    5.52   0
  -3  -5   7  198.76    7.31   0
  -3  -5  25   -0.41    5.06   0
  -3  -4  23    4.00    5.99   0
  -3  -3  11   70.17    6.29   0
  -3  -3  21  313.68    8.91   0
  -2 -18   5   26.79    5.76   0
  -2 -17   4   -4.39    5.60   0
  -2 -16   3   48.29    5.64   0
  -2 -15   2    5.54    4.89   0
  -2 -14   1  141.09    6.44   0
  -2 -13   1  135.52    7.17   0
  -2 -11   0    2.19    4.91   0
  -2 -10   0  325.26    8.21   0
  -2  -9   0    3.91    4.60   0
  -2  -5   2  155.28    7.52   0
  -2  -2  26    7.09    6.44   0
  -2  -1  24    4.13    6.03   0
  -2   0  21   -1.93    6.40   0
  -1 -18   1   -0.12    5.07   0
  -1 -17   0  141.72    6.35   0
  -1 -12  -3   21.35    5.24   0
  -1 -11  -3  520.60   10.33   0
  -1 -10  -3    5.81    5.55   0
  -1  -9  -3   88.49    6.90   0
  -1  -8  -3  247.27    8.41   0
  -1  -4  -1  568.79   14.40   0
  -1   0   4  225.34   15.02   0
  -1   2  21  340.93   14.43   0
   0 -16  -4    4.92    4.88   0
   0 -14  -5  124.12    7.05   0
   0  -6  -5   38.64    8.11   0
   0   3   6   53.58   11.06   0
   1 -18  -5   33.44    7.01   0
   1 -17  -6    8.89    5.25   0
   1 -15  -7    0.45    5.60   0
   1  -8  -8   18.63    6.13   0
   2 -17  -8    9.26    6.59   0
   2 -15  -9   68.10    7.11   0
   2 -12 -10   17.84    6.80   0
   2   5   3  734.19   14.61   0
   2   7  14    0.94    6.21   0
   2   7  15   15.75    8.00   0
   2   7  16   26.60    8.46   0
   3  -3 -10  228.44   14.52   0
   3   4  -2    3.56    5.13   0
   3   7   6   -3.11    5.91   0
   3   7  23   37.54   11.56   0
   4 -16 -12   44.24    8.37   0
   4 -13 -13   13.78    8.33   0
   4  -2 -11  285.36   11.45   0
   4   8   6  105.64    6.68   0
   4   8  22   17.66    9.17   0
   5  -5 -14   13.59    7.41   0
   5  -3 -13   14.90    5.71   0
   5   4  -6   14.50    5.14   0
   5   7   0   32.68    5.02   0
   5   9   8   31.08    5.40   0
   5   9  20   15.98    7.46   0
   6  -1 -13  233.27    8.44   0
   6   3  -9   27.01    5.16   0
   6   5  -6   49.85    5.33   0
   6   9   4   -0.35    5.14   0
   6  10  11   -5.39    5.83   0
   6  10  12   34.15    6.39   0
   6  10  13   31.72    5.46   0
   6  10  14   11.35    6.42   0
   6  10  15    6.13    6.27   0
   6  10  16   19.68    6.29   0
   7  -1 -14    3.46    4.79   0
   7   6  -6  339.15    8.50   0
   7   7  -4   40.83    5.24   0
   7   9   2  883.78   11.22   0
   7  10   6    4.17    5.79   0
   7  10   7   -3.19    4.71   0
   8  -8 -18   40.17    9.64   0
   8  -1 -15  164.80    6.84   0
   8   4 -10   78.70    5.71   0
   8   6  -7   29.54    5.22   0
   8   9   0   58.96    5.76   0
   8  10   4    2.75    4.86   0
   8  11  12   37.71    7.07   0
   8  11  13  153.28    8.27   0
   9  -5 -18   50.16    8.26   0
   9  -3 -17   79.91    7.05   0
   9   0 -15   -0.49    4.75   0
   9   4 -11  109.62    6.13   0
   9   7  -6   70.79    5.60   0
   9   8  -4   29.03    4.79   0
   9   9  -1    6.01    4.66   0
   9  11   8    7.76    5.10   0
   9  11   9   18.34    5.19   0
  10  -6 -19   13.37    7.91   0
  10   1 -15   44.42    6.51   0
  10   2 -14    2.23    4.68   0
  10   6  -9   24.51    4.86   0
  10   7  -7   19.91    4.60   0
  10   8  -5    2.07    4.24   0
  10   9  -2   26.18    5.12   0
  10  10   1   20.68    4.87   0
  10  11   6   80.92    6.38   0
  11  -1 -17    2.06    5.09   0
  11   5 -11   -3.43    4.81   0
  11  10   0   22.79    5.40   0
  12   1 -16  126.53    7.45   0
  12   2 -15    3.76    5.25   0
  12   3 -14   37.52    5.82   0
  12   6 -10   48.05    5.76   0
  12   8  -6    4.49    4.99   0
  -4 -11  15  470.20    8.52   0
  -4 -11  16   -1.01    5.00   0
  -4 -11  17   36.66    5.42   0
  -4 -10  14    1.74    5.31   0
  -4 -10  15   40.02    5.50   0
  -4 -10  16    1.37    4.92   0
  -4 -10  17    7.16    4.98   0
  -4 -10  18    8.25    5.21   0
  -4  -9  15   23.22    5.37   0
  -4  -9  16  154.95    6.27   0
  -4  -9  17    1.64    5.04   0
  -4  -9  18   30.51    5.24   0
  -3 -16  10  132.94    6.26   0
  -3 -16  11    6.86    4.92   0
  -3 -15   8   93.68    5.67   0
  -3 -15   9   73.52    5.61   0
  -3 -13   6  346.97    7.84   0
  -3 -12   6   82.73    6.19   0
  -3 -11   5   29.31    5.00   0
  -3 -10   5   38.56    4.97   0
  -3  -9   5    4.08    4.93   0
  -3  -7   6   20.56    4.88   0
  -3  -6   7  247.42    7.65   0
  -3  -6  25    1.16    4.99   0
  -3  -5   8   -0.63    4.79   0
  -3  -5  24   -3.34    5.06   0
  -3  -4   9   99.13    6.46   0
  -3  -4  22   58.41    6.40   0
  -3  -3  12    5.75    4.90   0
  -3  -3  19  422.23    9.85   0
  -3  -3  20  342.43    8.65   0
  -2 -18   6    8.14    5.40   0
  -2 -17   5   12.60    5.35   0
  -2 -16   4   43.11    5.47   0
  -2 -15   3    2.22    4.84   0
  -2 -14   2    1.70    4.85   0
  -2 -12   1  419.68    8.49   0
  -2  -8   1   58.85    6.54   0
  -2  -7   1    7.09    5.36   0
  -2  -4   3    4.26    4.74   0
  -2  -3  27   28.39    5.93   0
  -2  -2  25   19.32    6.46   0
  -2  -1  23    5.16    6.15   0
  -2   0  11    1.36    7.06   0
  -2   0  20    4.36    5.85   0
  -1 -18   2    4.97    6.38   0
  -1 -14  -2   11.03    5.02   0
  -1  -6  -2  437.61   11.12   0
  -1  -3   0  344.22   12.58   0
  -1   0  26  134.12    9.42   0
   0 -18  -2    7.59    5.07   0
   0 -17  -3    5.76    4.88   0
   0 -15  -4   35.08    6.20   0
   0   2  26    5.27    9.50   0
   1 -16  -6   37.68    6.78   0
   1 -14  -7   37.62    6.41   0
   1 -11  -8   63.64    6.77   0
   1 -10  -8   20.97    5.87   0
   1  -9  -8  215.11    9.20   0
   1   4   4    1.05    6.58   0
   2 -11 -10    2.60    6.26   0
   2 -10 -10   42.12    7.18   0
   2  -9 -10  110.84    8.96   0
   2   2  -3  256.37   10.22   0
   2   6   6  430.07   12.01   0
   2   7  12   11.44    6.71   0
   2   7  13   92.31    8.14   0
   2   7  17    0.26    8.63   0
   3 -14 -11  511.66   12.97   0
   3   6   2 1782.27   18.09   0
   3   8  12   82.89    6.87   0
   3   8  13   10.73    6.05   0
   3   8  14   12.16    5.95   0
   3   8  15    1.28    6.46   0
   3   8  16   50.76    8.41   0
   3   8  17   13.38    7.61   0
   4   3  -6   83.30    6.64   0
   5 -14 -14    2.32    8.07   0
   5   0 -11    0.22    5.10   0
   5   1 -10  302.54    8.82   0
   5   2  -9  639.78   10.96   0
   5   6  -3  604.52   10.07   0
   5   8   2   84.82    6.80   0
   5   9   7   29.91    5.67   0
   6   4  -8   21.64    4.93   0
   6   9   3    7.68    5.13   0
   6  10   9    2.05    4.93   0
   6  10  10   26.44    4.93   0
   6  10  17   21.87    6.52   0
   6  10  18   23.84    6.79   0
   7  -7 -17   13.40    9.09   0
   7  -4 -16  243.86    9.87   0
   7  -2 -15   49.30    6.28   0
   7   5  -8   11.71    4.81   0
   7   8  -2   57.44    5.28   0
   7   9   1  196.76    6.97   0
   8  -4 -17  100.08    8.18   0
   8  -2 -16  278.86    9.14   0
   8   5  -9    2.51    4.65   0
   8   9  -1  189.01    6.72   0
   8  10   3   94.29    6.06   0
   8  11   9  105.41    6.26   0
   8  11  10   72.25    5.93   0
   8  11  11   15.17    5.38   0
   9  -9 -19  131.32   12.74   0
   9  -1 -16    5.09    4.69   0
   9   5 -10   33.81    5.31   0
   9   7  -7   69.48    6.76   0
   9  10   1   -1.88    5.04   0
   9  11   6   13.33    5.56   0
   9  11   7    4.20    5.20   0
  10  -3 -18   90.76    7.52   0
  10   0 -16   31.87    5.13   0
  10   4 -12   35.06    5.27   0
  10   5 -11   87.52    6.66   0
  10   9  -3   75.31    5.70   0
  10  10   0    5.37    4.93   0
  10  11   4   48.34    5.68   0
  11  -4 -19    1.64    6.70   0
  11   1 -16    7.00    6.26   0
  11   2 -15    6.58    5.78   0
  11   3 -14   76.77    5.74   0
  11   6 -10    1.65    4.88   0
  11   8  -6   16.50    4.95   0
  11   9  -4   -0.64    4.98   0
  12   0 -17    0.43    5.23   0
  12   4 -13    7.85    5.17   0
  12   5 -12    1.97    5.41   0
  12   7  -9   12.56    6.15   0
  12   9  -4    7.08    5.16   0
  -3 -16  12   47.48    5.46   0
  -3 -16  13   11.43    4.95   0
  -3 -15  10  118.10    5.78   0
  -3 -15  11   52.64    5.31   0
  -3 -14   8  152.96    6.26   0
  -3 -13   7  491.42    8.73   0
  -3 -12   7  717.94    9.59   0
  -3 -11   6   59.05    5.33   0
  -3 -10   6  216.75    6.68   0
  -3  -9   6   26.57    5.04   0
  -3  -8   6   25.39    4.81   0
  -3  -7   7   27.88    5.04   0
  -3  -7  25   37.71    5.41   0
  -3  -6  24    5.69    5.19   0
  -3  -5   9   12.08    5.75   0
  -3  -5  23   21.99    5.36   0
  -3  -4  21    7.16    5.66   0
  -3  -3  13    5.54    4.71   0
  -3  -3  14  113.72    5.97   0
  -3  -3  15   43.02    6.06   0
  -3  -3  16   19.61    5.88   0
  -3  -3  17   69.94    6.59   0
  -3  -3  18  264.59    7.89   0
  -2 -17   6    5.21    5.36   0
  -2 -16   5   -0.02    5.04   0
  -2 -14   3   36.11    6.40   0
  -2 -13   2    7.20    5.21   0
  -2 -11   1   41.39    5.59   0
  -2 -10   1 2071.58   16.87   0
  -2  -9   1    2.55    4.57   0
  -2  -6   2    6.57    5.55   0
  -2  -4  27    7.05    6.25   0
  -2  -3  26    6.05    6.50   0
  -2  -2   6 2035.00   22.77   0
  -2  -1   8  128.43    8.03   0
  -2  -1  22   59.26    7.53   0
  -2   0  12   11.50    6.72   0
  -2   0  18   33.22    6.96   0
  -2   0  19    1.86    6.01   0
  -1 -18   3   19.67    6.77   0
  -1 -16   0  128.85    6.17   0
  -1 -14  -1  149.99    7.28   0
  -1 -12  -2   12.54    6.05   0
  -1   2  10  810.54   27.87   0
  -1   2  20  104.43   10.58   0
   0 -18  -1    3.02    4.85   0
   0 -17  -2    5.11    5.91   0
   0 -16  -3    4.06    4.99   0
   0 -12  -5  227.91    8.24   0
   0  -7  -5  914.57   16.56   0
   0   3  23   15.33   10.57   0
   1 -18  -4    2.76    5.16   0
   1 -17  -5   20.91    5.38   0
   1   5   7  280.42   12.05   0
   2 -16  -8   11.70    6.38   0
   2 -14  -9   25.06    6.18   0
   2   7  11  108.07    8.16   0
   2   7  18   38.06   10.25   0
   3 -16 -10  152.89    8.12   0
   3   7   5  482.63   10.26   0
   3   8  10  214.76    8.48   0
   3   8  11    6.36    5.80   0
   3   8  18  226.33   11.56   0
   4 -15 -12   35.37    7.63   0
   4 -12 -13    3.15    8.44   0
   4   4  -5   24.90    6.82   0
   4   5  -3  186.41    7.46   0
   4   6  -1 2427.63   19.42   0
   4   8   5    1.36    4.57   0
   4   9  11   40.66    5.97   0
   4   9  13    8.43    5.60   0
   4   9  14   50.06    6.53   0
   4   9  15   20.57    6.28   0
   4   9  16    4.89    6.92   0
   5  -1 -12    6.87    5.69   0
   5   3  -8 1098.54   13.41   0
   5   5  -5   22.40    5.22   0
   5   7  -1  100.86    5.83   0
   5   9   6    0.97    4.71   0
   6  -7 -16    0.85    9.47   0
   6  -4 -15  144.72    8.69   0
   6  -2 -14    4.78    5.83   0
   6   5  -7    4.39    4.40   0
   6   6  -5    3.05    4.84   0
   6   7  -3  425.94    8.39   0
   6   8  -1   74.86    5.40   0
   6  10   7   37.48    6.14   0
   6  10   8    8.74    4.90   0
   7   1 -13  201.89    7.73   0
   7   2 -12  167.45    6.61   0
   7   3 -11   56.65    5.48   0
   7   7  -5  271.19    7.13   0
   7  10   4   45.03    5.27   0
   7  11  13   10.32    6.39   0
   8  -7 -18    6.01    7.97   0
   8   1 -14  188.20    6.83   0
   8   2 -13   23.09    5.48   0
   8   6  -8   19.50    5.44   0
   8  10   2  186.69    6.83   0
   8  11   7   48.32    5.38   0
   8  11   8    0.06    4.72   0
   9  -8 -19   -0.26    8.70   0
   9  -4 -18  318.32   10.09   0
   9  -2 -17  171.64    7.83   0
   9   1 -15   50.27    6.08   0
   9   6  -9   16.45    5.17   0
   9   8  -5  131.75    5.74   0
   9   9  -3    1.98    4.32   0
   9  11   4    2.07    5.35   0
   9  11   5   32.84    5.61   0
  10  -5 -19   44.62    7.08   0
  10  -1 -17   36.70    5.57   0
  10   6 -10    4.92    4.85   0
  10   7  -8    6.13    4.96   0
  10   8  -6   12.26    4.41   0
  10   9  -4    0.19    4.69   0
  10  10  -1   23.58    5.23   0
  10  11   3    5.64    5.38   0
  11   0 -17   -0.71    6.14   0
  11   4 -13   22.72    5.09   0
  11   5 -12    9.70    5.08   0
  11   7  -9    0.26    4.64   0
  11   8  -7  184.83    6.30   0
  11  10  -2    0.21    4.88   0
  12   6 -11   -1.35    5.11   0
  -3 -15  12  127.18    5.98   0
  -3 -15  13   25.89    5.11   0
  -3 -15  14   40.27    5.28   0
  -3 -15  15   26.14    5.23   0
  -3 -15  16   11.13    4.94   0
  -3 -14  10   10.51    4.88   0
  -3 -14  11  511.50    8.45   0
  -3 -13   9  730.65    9.52   0
  -3 -12   8   11.72    4.90   0
  -3 -11   7   35.57    5.00   0
  -3 -11   8  298.30    7.90   0
  -3  -9   7   -2.97    4.74   0
  -3  -9  24   42.84    5.84   0
  -3  -8   7  202.17    6.86   0
  -3  -8  24   28.83    5.19   0
  -3  -7  23    2.53    5.79   0
  -3  -7  24    0.47    5.02   0
  -3  -6  22    3.35    5.97   0
  -3  -6  23    2.12    4.95   0
  -3  -5  10    7.85    4.69   0
  -3  -5  21    5.26    5.60   0
  -3  -5  22    5.29    4.72   0
  -3  -4  11   20.92    5.12   0
  -3  -4  12  384.02    8.67   0
  -3  -4  19   -1.10    5.74   0
  -3  -4  20  112.61    6.15   0
  -2 -17   7  140.50    6.57   0
  -2 -17   8    8.27    5.19   0
  -2 -16   6   12.31    5.15   0
  -2 -15   4    5.97    5.05   0
  -2 -15   5   62.96    6.53   0
  -2 -13   3  123.14    6.16   0
  -2 -12   2  628.93    9.64   0
  -2 -11   2  324.53    7.71   0
  -2  -7   2  130.71    6.67   0
  -2  -5   3    3.86    4.66   0
  -2  -4   4  151.12    7.08   0
  -2  -3   5   72.91    6.44   0
  -2  -3  25   31.17    6.39   0
  -2  -2  24   95.67    7.54   0
  -2   0  13   -0.40    5.89   0
  -2   0  14    2.96    6.44   0
  -2   0  16    1.27    6.10   0
  -2   0  17    0.23    5.41   0
  -1 -18   4    7.38    6.71   0
  -1 -17   2   30.62    5.34   0
  -1 -16   1   36.28    5.41   0
  -1 -15   0    3.26    4.86   0
  -1 -13  -1   11.11    6.30   0
  -1 -11  -2   63.38    5.61   0
  -1 -10  -2    3.33    5.44   0
  -1  -8  -2  136.56    8.01   0
  -1  -7  -2    0.76    5.77   0
  -1  -5  -1  219.79    9.71   0
  -1  -1  27   10.60    6.58   0
  -1   1  23    8.65    7.10   0
   0 -14  -4    2.96    4.75   0
   0 -11  -5  167.42    7.02   0
   0 -10  -5  630.14   11.65   0
   0  -3  -3   79.26   10.25   0
   1 -15  -6    1.66    4.71   0
   1 -13  -7    1.60    4.40   0
   1   6  13   78.91    9.74   0
   1   6  14    8.20    7.89   0
   1   6  15    1.76    7.96   0
   1   6  16    1.66    9.86   0
   2 -18  -6   11.79    6.58   0
   2 -13  -9  104.77    8.36   0
   2   4   0 1975.21   21.83   0
   2   5   2  675.67   13.67   0
   2   6   5 1252.64   17.96   0
   2   7  10  106.96    7.40   0
   3 -17  -9   -0.73    5.91   0
   3 -13 -11  153.49    9.31   0
   3   0  -8  399.98   12.53   0
   3   1  -7  159.25    8.93   0
   3   4  -3 3705.17   26.15   0
   3   5  -1 1875.36   18.86   0
   3   8   9    4.78    5.42   0
   3   8  19  168.75   11.19   0
   4   7   1   10.89    4.69   0
   4   9  17    2.68    6.33   0
   4   9  18   24.89    7.65   0
   5   4  -7  663.59   10.39   0
   5   8   1   76.81    5.80   0
   5   9   5    7.74    4.73   0
   5  10  12   76.01    6.71   0
   5  10  13    8.56    5.70   0
   5  10  14   48.61    6.80   0
   6   1 -12   73.53    6.42   0
   6   2 -11   28.04    5.06   0
   6   3 -10  262.24    7.64   0
   6  10   6   10.45    4.99   0
   7  -6 -17   81.66    9.70   0
   7   0 -14   13.75    4.90   0
   7   6  -7   31.39    5.01   0
   7   8  -3  369.27    7.78   0
   7  10   3   17.38    5.20   0
   7  11  10   -0.91    4.88   0
   7  11  11   83.39    5.95   0
   7  11  14    2.46    5.13   0
   7  11  15   33.60    5.57   0
   8  -6 -18  105.80    9.50   0
   8   0 -15    0.37    4.75   0
   8   8  -5   28.24    5.61   0
   8   9  -2    0.46    4.61   0
   8  10   1  762.82   10.50   0
   8  11   5    3.23    4.79   0
   8  11   6   22.11    5.14   0
   9  -7 -19    4.47    8.46   0
   9   0 -16   24.99    5.77   0
   9   4 -12  664.48    9.76   0
   9   5 -11   58.06    5.59   0
   9   7  -8   68.12    5.70   0
   9  10  -1    7.07    4.98   0
   9  11   3   21.05    5.61   0
  10   1 -16   78.92    6.89   0
  10   2 -15    0.69    4.86   0
  10   3 -14   26.61    5.10   0
  10   4 -13  126.85    6.15   0
  10   8  -7   38.91    4.87   0
  10   9  -5   39.94    4.84   0
  10  11   1   18.85    6.94   0
  10  11   2    5.17    5.35   0
  11  -3 -19   45.23    6.99   0
  11  -1 -18    7.47    6.24   0
  11   6 -11   25.08    5.31   0
  11  10  -3   15.17    4.98   0
  11  11   0    5.75    5.04   0
  11  11   1  242.60    7.48   0
  12   1 -17   62.99    5.84   0
  12   2 -16   75.19    5.73   0
  12   3 -15   31.44    5.04   0
  12   4 -14    5.55    4.97   0
  12   5 -13   12.90    5.37   0
  12   7 -10   53.71    5.58   0
  12   9  -6    9.75    4.62   0
  -3 -14  13   20.55    5.01   0
  -3 -14  14   17.70    4.76   0
  -3 -14  15   27.71    4.81   0
  -3 -14  16   12.52    4.99   0
  -3 -14  17    6.30    4.88   0
  -3 -13  11  147.52    5.84   0
  -3 -13  12   53.36    5.15   0
  -3 -13  18    7.03    6.18   0
  -3 -13  19  164.32    6.60   0
  -3 -12   9  385.43    7.52   0
  -3 -11   9  125.76    5.91   0
  -3 -11  22   15.32    5.54   0
  -3 -10   8  172.50    6.38   0
  -3 -10  22   18.39    6.54   0
  -3 -10  23   12.83    5.50   0
  -3  -9  22    4.28    6.08   0
  -3  -9  23   57.10    5.40   0
  -3  -8   8  429.26    8.37   0
  -3  -8  22    0.52    5.78   0
  -3  -8  23   18.74    5.05   0
  -3  -7  22  230.70    6.93   0
  -3  -6   9    2.37    4.49   0
  -3  -6  10  228.77    7.78   0
  -3  -6  21    6.97    5.95   0
  -3  -5  11  204.04    6.99   0
  -3  -5  19  226.05    7.87   0
  -3  -5  20   45.07    5.32   0
  -3  -4  13   15.65    4.87   0
  -3  -4  14 1412.29   14.73   0
  -3  -4  15   35.54    5.82   0
  -3  -4  16  242.15    7.41   0
  -3  -4  17   19.63    4.95   0
  -3  -4  18  136.39    6.64   0
  -2 -17   9   55.27    5.41   0
  -2 -16   7    9.43    4.89   0
  -2 -16   8    8.92    5.74   0
  -2 -15   6   12.05    4.99   0
  -2 -14   4   78.10    5.68   0
  -2 -12   3  655.60    9.74   0
  -2 -10   2 1189.15   12.98   0
  -2  -9   2    6.91    4.86   0
  -2  -8   2   22.49    5.12   0
  -2  -4  26   90.12    6.47   0
  -2  -2   7  733.86   14.53   0
  -2  -2  23    0.93    5.80   0
  -2  -1  21   13.24    6.08   0
  -2   0  15   -0.27    5.36   0
  -1 -18   5   38.06    5.79   0
  -1 -17   3    5.77    5.17   0
  -1 -16   2   16.12    4.81   0
  -1 -14   0   14.82    4.98   0
  -1 -12  -1    4.96    5.82   0
  -1  -9  -2    6.35    4.71   0
  -1   0  25   -0.28    7.23   0
  -1   2  19  118.90   10.44   0
   0 -18   0   10.06    4.86   0
   0 -17  -1    4.16    4.79   0
   0 -16  -2   31.23    5.11   0
   0 -15  -3    6.29    4.68   0
   0 -13  -4    4.59    4.63   0
   0  -5  -4    0.54    6.49   0
   1 -18  -3   20.03    4.79   0
   1 -17  -4    0.64    4.91   0
   1 -14  -6    3.84    5.43   0
   1 -12  -7    2.65    5.50   0
   1   6  12   59.23    9.12   0
   1   6  17  115.71   14.74   0
   2 -15  -8   44.87    6.32   0
   2   3  -2  808.77   14.96   0
   2   7   9   95.79    7.23   0
   2   7  19    7.76    9.42   0
   3 -15 -10  119.54    8.01   0
   3   2  -6   27.18    5.72   0
   3   7   4   67.76    5.97   0
   3   8   8   67.29    6.21   0
   4 -16 -11   15.49    7.40   0
   4 -11 -13  710.41   19.70   0
   4  -3 -12  162.82   10.32   0
   4   0 -10 1320.60   18.30   0
   4   2  -8  172.67    8.04   0
   4   5  -4   24.44    5.50   0
   4   6  -2  421.91    9.52   0
   4   9   8   65.46    6.41   0
   4   9   9   22.96    4.92   0
   4   9  19   10.08    7.75   0
   5 -13 -14    0.78    7.52   0
   5  -4 -14   50.22    8.17   0
   5  -2 -13  188.15    8.49   0
   5   5  -6   32.91    5.39   0
   5   6  -4 2340.65   17.79   0
   5   7  -2    9.29    4.96   0
   5   9   4   74.19    5.78   0
   5  10  10  129.05    7.23   0
   5  10  11   53.15    5.58   0
   5  10  15  135.87    7.81   0
   5  10  16   67.00    7.00   0
   5  10  17  158.25    9.02   0
   6 -14 -15   12.56    9.09   0
   6   0 -13    0.87    4.40   0
   6   4  -9  131.45    6.18   0
   6   6  -6    0.67    4.74   0
   6  10   5   36.03    5.37   0
   7  -3 -16  280.08    9.79   0
   7  -1 -15    7.07    5.53   0
   7   5  -9  329.62    7.63   0
   7   7  -6    0.96    4.48   0
   7   8  -4    2.19    4.64   0
   7   9  -1   -5.55    5.33   0
   7  10   2   83.71    5.86   0
   7  11   7    9.57    4.96   0
   7  11   8   87.12    5.80   0
   8  -3 -17  166.72    8.23   0
   8  -1 -16   35.66    5.92   0
   8   7  -7   -1.39    4.64   0
   8  11   4   12.40    5.24   0
   9  -3 -18  169.70    8.21   0
   9  -1 -17   26.80    6.09   0
   9   9  -4    9.67    4.36   0
   9  10  -2   19.54    4.96   0
   9  11   2    6.43    4.91   0
   9  12   8   51.55    5.72   0
  10  -4 -19  164.43    8.55   0
  10   0 -17    5.28    6.04   0
  10   6 -11   12.07    5.06   0
  10  10  -3    5.35    4.91   0
  10  11   0   12.36    5.51   0
  11   1 -17    0.22    6.00   0
  11   2 -16   22.05    5.09   0
  11   4 -14   41.42    5.48   0
  11   5 -13   53.88    5.85   0
  11   7 -10    9.94    4.75   0
  11   8  -8   84.91    5.33   0
  11   9  -6    9.26    4.89   0
  11  10  -4   21.03    5.11   0
  11  11  -1  111.29    6.04   0
  12   0 -18    5.91    5.50   0
  12   6 -12   11.23    5.39   0
  12   9  -7  130.47    6.05   0
  -3 -13  13   25.16    5.01   0
  -3 -13  14   10.61    4.79   0
  -3 -13  15   14.22    4.73   0
  -3 -13  16    0.20    4.81   0
  -3 -13  17    1.44    4.94   0
  -3 -12  11    0.98    4.20   0
  -3 -12  12  345.80    7.19   0
  -3 -12  13   18.86    4.74   0
  -3 -12  14    2.04    4.67   0
  -3 -12  15    4.98    5.97   0
  -3 -12  16   10.01    5.81   0
  -3 -12  17    4.76    4.73   0
  -3 -12  18   -1.98    5.01   0
  -3 -12  19    1.92    5.26   0
  -3 -12  20   16.39    5.30   0
  -3 -11  10   12.52    4.44   0
  -3 -11  11    4.61    4.79   0
  -3 -11  19   32.78    6.60   0
  -3 -11  20   28.00    5.57   0
  -3 -11  21   -0.13    5.14   0
  -3 -10  10   10.92    4.75   0
  -3 -10  20    4.19    6.30   0
  -3 -10  21   11.73    5.75   0
  -3  -9   9   40.16    5.14   0
  -3  -9  10  185.84    6.40   0
  -3  -9  21  108.76    6.04   0
  -3  -8  10   21.37    4.78   0
  -3  -8  21   12.60    4.75   0
  -3  -7  10  547.90    9.11   0
  -3  -7  20   46.61    6.14   0
  -3  -7  21   58.96    5.46   0
  -3  -6  11   78.67    5.86   0
  -3  -6  19    6.30    5.86   0
  -3  -6  20    2.80    4.66   0
  -3  -5  12   61.93    5.69   0
  -3  -5  13    0.11    4.77   0
  -3  -5  14  130.55    7.26   0
  -3  -5  15  210.05    7.86   0
  -3  -5  16  108.67    7.02   0
  -3  -5  17  339.88    9.29   0
  -3  -5  18   49.71    5.78   0
  -2 -17  11    5.36    4.81   0
  -2 -16   9   48.66    5.28   0
  -2 -16  10    3.47    6.04   0
  -2 -15   7   -0.91    4.76   0
  -2 -14   5  150.93    6.30   0
  -2 -14   6   31.23    6.21   0
  -2 -12   4  307.62    8.47   0
  -2 -11   3   10.11    4.76   0
  -2 -10   3  715.32   10.27   0
  -2  -7   3   21.90    5.44   0
  -2  -6   3  113.13    6.81   0
  -2  -5   4    7.37    4.94   0
  -2  -5  26  108.53    7.55   0
  -2  -4  25   54.37    6.59   0
  -2  -3  24   24.60    6.35   0
  -2  -2  22    3.89    5.75   0
  -2  -1  10   76.61    8.60   0
  -2  -1  20    6.91    5.54   0
  -1 -18   6   24.09    5.64   0
  -1 -17   4    4.42    5.15   0
  -1 -16   3    1.87    5.99   0
  -1 -13   0   11.58    6.00   0
  -1 -11  -1  141.17    7.15   0
  -1  -6  -1   83.51    6.68   0
  -1  -4   0   66.79    7.06   0
  -1  -1  26   58.74    7.75   0
  -1   1  22  137.04   10.45   0
  -1   2  18   16.61    8.63   0
   0 -18   1    7.49    4.39   0
   0 -17   0    5.84    5.81   0
   0 -15  -2   18.19    5.82   0
   0 -14  -3    6.31    4.68   0
   0 -12  -4   11.07    5.89   0
   0   1  27    3.60    7.32   0
   0   2  25   30.45    8.63   0
   0   4   9    1.59   10.80   0
   0   4  18   99.65   17.36   0
   1 -15  -5   16.64    5.62   0
   1 -11  -7   78.90    6.68   0
   1   3   1    3.90    6.44   0
   1   4   3  714.99   16.48   0
   1   5   6  160.26   10.22   0
   2 -18  -5   28.13    6.83   0
   2 -17  -6    8.26    6.22   0
   2 -16  -7    5.24    5.06   0
   2 -12  -9  173.12    8.36   0
   2   0  -6  591.51   16.26   0
   2   1  -5 1365.53   21.70   0
   3 -16  -9   34.75    6.53   0
   3 -12 -11    3.55    7.58   0
   3  -1  -9    4.82    7.27   0
   3   3  -5    2.54    5.13   0
   3   7   3   77.48    7.06   0
   3   8   7    8.12    5.38   0
   3   8  20  224.10   12.12   0
   4 -14 -12   31.20    7.69   0
   4   3  -7  712.41   11.90   0
   4   7   0  312.53    7.83   0
   4   8   3   13.97    4.69   0
   4   9   7    1.44    5.54   0
   5 -15 -13   -0.34    7.45   0
   5   1 -11 1060.34   14.41   0
   5   2 -10  669.62   10.97   0
   5   3  -9   13.74    5.05   0
   5   8   0   42.00    5.01   0
   5   9   3   57.02    5.28   0
   5  10   8  211.63    8.03   0
   5  10   9   13.80    5.07   0
   5  10  18   69.82    8.00   0
   6  -6 -16   20.88    9.11   0
   6  -3 -15  159.33    8.17   0
   6  -1 -14  598.98   11.88   0
   6   5  -8  167.46    6.36   0
   6   9   0   10.03    4.59   0
   6  10   4    2.87    4.91   0
   6  11  11   -0.83    6.18   0
   6  11  12    7.32    6.10   0
   6  11  13   52.14    6.86   0
   6  11  14    7.32    6.13   0
   7   2 -13    5.96    5.70   0
   7   3 -12  505.86    9.86   0
   7   9  -2    5.21    5.03   0
   7  10   1   20.91    5.38   0
   7  11   5   44.85    5.99   0
   7  11   6    5.83    4.65   0
   8  -5 -18   25.32    7.08   0
   8   2 -14   77.67    5.67   0
   8   3 -13   19.23    5.14   0
   8   4 -12   24.15    5.43   0
   8   7  -8   59.65    6.68   0
   8   8  -6    6.63    4.27   0
   8   9  -4    0.75    4.50   0
   8  10  -1  287.88    7.25   0
   8  12   9   23.19    6.22   0
   8  12  10    5.40    6.25   0
   8  12  11  127.33    6.57   0
   9  -6 -19   89.54    7.76   0
   9   2 -15   22.05    5.02   0
   9   3 -14  198.15    6.63   0
   9   4 -13    8.03    4.93   0
   9   5 -12  367.18    8.72   0
   9   7  -9    9.51    4.83   0
   9   8  -7  281.70    6.78   0
   9   9  -5   21.65    4.70   0
   9  11   1  100.85    5.89   0
   9  12   6   19.73    5.22   0
  10  -3 -19   37.75    6.65   0
  10  -1 -18    7.19    6.35   0
  10   3 -15  157.68    7.30   0
  10   4 -14   13.98    5.82   0
  10   7 -10    9.35    4.85   0
  10   8  -8   71.83    5.37   0
  10   9  -6   36.79    4.98   0
  10  10  -4   25.82    4.72   0
  10  11  -1   13.73    5.12   0
  10  12   3   16.35    6.42   0
  10  12   4  126.15    6.74   0
  11  -2 -19   47.56    5.95   0
  11   0 -18   81.07    6.87   0
  11   6 -12   25.71    5.39   0
  11   8  -9   30.41    4.98   0
  11  10  -5    4.02    4.77   0
  11  11  -2   -1.24    5.17   0
  12   2 -17   -3.04    4.86   0
  12   3 -16   74.66    5.62   0
  12   4 -15   75.38    5.91   0
  12   7 -11   82.28    5.84   0
  -3 -11  12    9.42    4.78   0
  -3 -11  13   15.93    4.90   0
  -3 -11  14    7.84    4.98   0
  -3 -11  15   -0.59    4.51   0
  -3 -11  16   -0.32    4.78   0
  -3 -11  17   -3.07    4.82   0
  -3 -11  18    7.19    4.96   0
  -3 -10  11   46.96    5.08   0
  -3 -10  12   79.20    5.66   0
  -3 -10  13   50.30    5.20   0
  -3 -10  14    4.09    6.04   0
  -3 -10  15   11.55    6.11   0
  -3 -10  16   63.91    6.55   0
  -3 -10  17   49.96    5.21   0
  -3 -10  18   47.00    5.70   0
  -3 -10  19   36.22    5.04   0
  -3  -9  11  151.70    6.05   0
  -3  -9  12    9.73    4.61   0
  -3  -9  18    4.18    4.66   0
  -3  -9  19   36.78    5.64   0
  -3  -9  20   35.17    4.98   0
  -3  -8  11    6.26    4.60   0
  -3  -8  12    4.08    4.44   0
  -3  -8  18  226.46    7.61   0
  -3  -8  19   26.88    5.13   0
  -3  -8  20   51.60    5.23   0
  -3  -7  11    6.12    4.67   0
  -3  -7  12    6.90    4.71   0
  -3  -7  13    4.41    5.53   0
  -3  -7  17   49.69    6.72   0
  -3  -7  18   83.69    5.62   0
  -3  -7  19    3.66    4.70   0
  -3  -6  12    3.52    4.91   0
  -3  -6  13  809.56   10.73   0
  -3  -6  14   25.07    4.96   0
  -3  -6  15 1127.85   12.56   0
  -3  -6  16   62.54    6.08   0
  -3  -6  17  283.70    7.72   0
  -3  -6  18   14.53    5.09   0
  -2 -16  11   54.15    5.36   0
  -2 -16  12    8.12    4.96   0
  -2 -16  13   11.08    4.87   0
  -2 -16  14   23.06    5.20   0
  -2 -15   8   46.14    5.14   0
  -2 -15   9   61.00    5.40   0
  -2 -14   7   49.12    5.08   0
  -2 -13   5   15.27    5.19   0
  -2 -11   4  119.27    5.79   0
  -2  -9   3   33.08    5.30   0
  -2  -8   3  300.33    8.09   0
  -2  -6  26    6.01    5.44   0
  -2  -5  25   18.25    6.44   0
  -2  -4   5   93.99    6.57   0
  -2  -4  24    4.28    6.30   0
  -2  -3  23   59.01    6.55   0
  -2  -2  21    6.82    6.07   0
  -2  -1  11    7.84    7.26   0
  -2  -1  19  161.81    7.80   0
  -1 -18   7   19.34    5.48   0
  -1 -17   5   25.92    5.55   0
  -1 -16   4   33.41    6.27   0
  -1 -15   2   14.56    4.93   0
  -1 -14   1  146.09    6.19   0
  -1 -12   0   70.03    6.51   0
  -1 -10  -1    6.45    4.79   0
  -1  -9  -1   28.50    6.07   0
  -1  -8  -1   19.70    6.74   0
  -1  -7  -1  200.37    8.36   0
  -1  -2  27    1.53    6.21   0
  -1   0  24  139.79    8.86   0
  -1   1   7  169.74   13.38   0
  -1   2  11    5.87   10.39   0
   0 -18   2    1.48    5.24   0
   0 -16  -1   29.48    5.17   0
   0 -13  -3    4.44    6.20   0
   0 -11  -4  474.00   10.09   0
   0  -2  -2    6.02   10.38   0
   1 -18  -2    0.23    4.78   0
   1 -17  -3    9.38    4.84   0
   1 -16  -4   33.11    5.27   0
   1 -13  -6   14.13    5.44   0
   1 -10  -7  223.54    8.59   0
   1  -7  -7  144.77   10.09   0
   1   6  11  385.02   13.71   0
   2 -14  -8   71.68    6.76   0
   2 -11  -9   31.79    7.05   0
   2   6   4  158.52    8.31   0
   2   7   8  332.62   10.17   0
   3 -17  -8    3.11    6.23   0
   3 -14 -10    5.49    6.13   0
   3   5  -2 4449.23   27.58   0
   3   6   0 1018.80   13.81   0
   4 -10 -13  255.39   14.62   0
   4  -1 -11  472.53   12.41   0
   4   4  -6  326.87    8.60   0
   4   9   6   88.72    6.61   0
   4   9  20   -1.48    7.50   0
   5   0 -12  222.81    8.44   0
   5   4  -8   21.44    4.96   0
   5   7  -3  394.77    8.53   0
   5   8  -1   15.92    4.71   0
   5   9   2   38.44    4.96   0
   5  10   7   96.43    6.30   0
   5  10  19   31.71    7.84   0
   6   6  -7   10.10    4.72   0
   6   7  -5   17.27    5.09   0
   6   8  -3    6.64    4.80   0
   6  11   8   26.21    6.04   0
   6  11   9   10.83    4.55   0
   6  11  10    1.19    4.73   0
   6  11  15   87.28    6.38   0
   6  11  16    5.07    6.25   0
   7  -5 -17   19.44    7.39   0
   7  -2 -16   16.75    5.56   0
   7   1 -14    1.32    4.64   0
   7   4 -11  145.13    6.09   0
   7   5 -10  168.27    6.19   0
   7   7  -7   34.44    4.98   0
   7   9  -3  106.06    6.73   0
   7  10   0  353.64    8.01   0
   7  11   4    3.49    5.05   0
   8  -2 -17   43.63    6.33   0
   8   1 -15  162.52    6.74   0
   8   5 -11  178.16    6.86   0
   8   6 -10    6.75    5.08   0
   8  11   2    2.18    5.11   0
   8  12   7    5.71    4.56   0
   8  12   8   14.86    5.11   0
   9  -5 -19   42.08    7.70   0
   9  -2 -18   -1.01    6.04   0
   9   1 -16    9.46    4.70   0
   9   6 -11  479.26    8.43   0
   9   8  -8   45.78    5.07   0
   9   9  -6   -1.30    4.32   0
   9  10  -3   -2.79    4.55   0
   9  11   0    6.31    5.22   0
   9  12   4    6.16    5.31   0
  10  -6 -20   16.40    7.88   0
  10   1 -17   33.62    6.44   0
  10   2 -16   15.67    4.73   0
  10   5 -13  132.72    6.21   0
  10   6 -12   24.21    5.31   0
  10   8  -9   11.33    4.89   0
  10   9  -7  107.71    5.46   0
  10  11  -2    0.41    4.84   0
  10  12   2   14.97    5.52   0
  11   3 -16   59.29    5.31   0
  11   4 -15   22.60    5.19   0
  11   5 -14    1.25    5.14   0
  11   7 -11    3.31    4.71   0
  11   9  -8  100.32    5.56   0
  11  11  -3   61.65    5.39   0
  12   6 -13   37.86    5.40   0
  12   7 -12    5.68    5.26   0
  12   8 -10   38.93    5.60   0
  12   9  -8   25.24    5.37   0
  -3  -9  13   10.88    4.92   0
  -3  -9  14    3.52    4.95   0
  -3  -9  15  209.47    6.80   0
  -3  -9  16   39.89    5.19   0
  -3  -9  17   31.45    5.16   0
  -3  -8  13   24.39    4.64   0
  -3  -8  14   86.09    5.62   0
  -3  -8  15    1.67    5.08   0
  -3  -8  16  129.57    6.23   0
  -3  -8  17  108.18    5.85   0
  -3  -7  14   73.04    5.49   0
  -3  -7  15  184.62    6.82   0
  -3  -7  16  723.70   10.27   0
  -2 -15  10   15.09    4.99   0
  -2 -15  11    7.44    4.69   0
  -2 -15  12   11.23    5.01   0
  -2 -15  13  110.43    6.83   0
  -2 -15  16   -0.94    6.45   0
  -2 -14   8   67.52    5.24   0
  -2 -14   9   31.92    6.09   0
  -2 -13   6   54.19    5.26   0
  -2 -12   5  306.43    7.49   0
  -2 -12   6   77.24    6.80   0
  -2 -11   5   55.01    5.37   0
  -2 -10   4  386.67    8.03   0
  -2  -9   4   63.38    5.39   0
  -2  -8   4  729.04   10.96   0
  -2  -8  25    5.13    6.30   0
  -2  -7   4  160.51    6.80   0
  -2  -7  25   16.04    6.35   0
  -2  -6   4   24.64    5.72   0
  -2  -6  25   50.50    5.52   0
  -2  -5  24   44.29    6.45   0
  -2  -3  22   -1.29    5.58   0
  -2  -1  12   71.40    7.59   0
  -2  -1  17  111.56    7.26   0
  -2  -1  18  272.59    9.23   0
  -1 -17   6    3.32    5.43   0
  -1 -17   7   76.38    5.95   0
  -1 -16   5    2.38    4.73   0
  -1 -15   3   -2.41    5.18   0
  -1 -14   2  105.13    5.87   0
  -1 -13   1   28.31    5.38   0
  -1 -11   0    9.61    6.16   0
  -1  -3   1 1104.12   19.29   0
  -1  -1  25    8.74    7.18   0
  -1   1  21  164.08   10.05   0
  -1   2  17   24.73    7.69   0
   0 -18   3   21.01    5.44   0
   0 -17   1    6.81    5.34   0
   0 -16   0   61.86    5.41   0
   0 -15  -1    0.27    4.61   0
   0 -14  -2    3.33    4.81   0
   0 -10  -4   18.12    4.96   0
   0  -6  -4   11.27    7.60   0
   0   3  22    8.11    9.42   0
   1 -18  -1    1.78    4.68   0
   1 -14  -5   88.33    6.69   0
   1 -12  -6   17.54    5.72   0
   1  -9  -7  317.70   10.11   0
   1   6  10  112.38    9.12   0
   2 -18  -4   51.26    6.87   0
   2 -17  -5    7.53    6.11   0
   2 -16  -6   11.06    6.22   0
   2 -15  -7   -0.79    5.85   0
   2   2  -4   41.07    6.53   0
   2   4  -1  196.29    8.44   0
   2   7   7  120.29    7.90   0
   2   7  20   18.65   11.01   0
   3 -15  -9   71.90    7.83   0
   3 -11 -11    2.37    6.86   0
   3   4  -4   32.69    5.41   0
   3   7   2    5.96    6.25   0
   3   8   6   11.06    4.69   0
   3   8  21   36.89    9.74   0
   4 -15 -11   83.54    8.20   0
   4 -13 -12  299.48   11.94   0
   4  -5 -13   96.14   13.17   0
   4   5  -5   96.47    6.19   0
   4   6  -3 2922.38   20.52   0
   4   7  -1   81.42    6.03   0
   4   9   5   17.04    5.74   0
   5 -12 -14   54.50   10.26   0
   5   5  -7  376.80    8.14   0
   5  10   6   12.71    4.81   0
   6  -5 -16  148.34   10.53   0
   6   1 -13  226.66    8.01   0
   6   2 -12   83.31    5.59   0
   6   3 -11   30.49    5.21   0
   6   4 -10   75.71    5.68   0
   6   9  -1  457.11    8.52   0
   6  10   2   28.97    5.24   0
   6  11   7    0.77    4.62   0
   7   0 -15    1.06    5.55   0
   7   6  -9  127.70    5.76   0
   7  10  -1  151.24    7.62   0
   7  11   3  573.10    9.26   0
   7  12  10  105.89    7.15   0
   7  12  11   20.26    6.23   0
   7  12  12    0.88    6.37   0
   7  12  13    3.42    6.52   0
   8  -4 -18   -1.16    6.79   0
   8   0 -16    5.92    4.14   0
   8   7  -9  562.06    9.98   0
   8   9  -5   42.95    4.80   0
   8  11   1   56.23    5.40   0
   8  12   5   15.64    5.05   0
   8  12   6    3.05    5.07   0
   9   0 -17   -2.85    4.62   0
   9  10  -4   52.63    5.36   0
   9  11  -1  214.15    6.76   0
   9  12   3   53.95    5.83   0
  10  -5 -20   22.93    7.80   0
  10  -2 -19    5.77    6.28   0
  10   0 -18   15.90    6.42   0
  10  10  -5  132.89    5.94   0
  10  11  -3    0.94    4.70   0
  10  12   1   -1.52    5.04   0
  11  -1 -19   18.25    5.29   0
  11   1 -18    4.78    6.26   0
  11   2 -17   15.12    4.98   0
  11   6 -13    6.83    5.66   0
  11   7 -12    9.44    6.26   0
  11   8 -10    9.12    5.22   0
  11  10  -6   19.44    4.92   0
  11  11  -4    6.11    4.44   0
  12   3 -17   16.28    6.70   0
  12   4 -16   -3.12    5.07   0
  12   5 -15   12.58    5.52   0
  12   8 -11   50.81    5.61   0
  -2 -15  14    1.34    4.88   0
  -2 -15  15   25.10    5.08   0
  -2 -14  10   84.63    5.59   0
  -2 -14  11   17.70    4.77   0
  -2 -14  12    6.42    5.81   0
  -2 -14  17  220.41    6.79   0
  -2 -14  18  185.50    6.74   0
  -2 -13   8    4.92    4.93   0
  -2 -12   7    6.21    4.45   0
  -2 -11   6   55.45    5.17   0
  -2 -10   5    1.08    4.78   0
  -2  -9  24   14.40    5.15   0
  -2  -8  24    0.18    5.84   0
  -2  -7  24   15.77    6.03   0
  -2  -6   5  173.08    7.32   0
  -2  -6  24   37.65    5.43   0
  -2  -5   5   24.92    5.32   0
  -2  -5  23    6.79    5.93   0
  -2  -4  23   40.24    5.39   0
  -2  -3   7  451.94   10.84   0
  -2  -3  21   13.51    5.55   0
  -2  -2   9  539.12   12.12   0
  -2  -2  19   44.46    6.25   0
  -2  -2  20  348.09    8.85   0
  -2  -1  13   75.40    7.14   0
  -2  -1  14  127.31    7.54   0
  -2  -1  15    0.51    5.39   0
  -2  -1  16   19.98    5.63   0
  -1 -17   8   -1.18    5.24   0
  -1 -17   9    0.73    5.00   0
  -1 -15   4    5.52    4.45   0
  -1 -14   3  179.43    6.80   0
  -1 -13   2  171.94    6.47   0
  -1 -12   1  169.83    6.36   0
  -1 -10   0  157.54    6.86   0
  -1  -5   0  650.00   12.85   0
  -1  -3  27   21.98    6.90   0
  -1  -2  26    4.18    6.00   0
  -1   0   5    1.87    8.30   0
  -1   0  23    5.77    6.36   0
  -1   2  12   36.07   10.14   0
  -1   2  16    2.18    7.40   0
   0 -18   4    3.09    5.15   0
   0 -17   2   -0.24    5.31   0
   0 -16   1   28.36    6.08   0
   0 -12  -3    1.11    4.66   0
   0  -9  -4  835.15   12.98   0
   0  -8  -4 1992.55   20.42   0
   0   1  26    0.91    7.22   0
   0   2   3  200.57   18.01   0
   0   2  24    1.31    7.84   0
   1 -18   0    6.37    6.02   0
   1 -17  -2   22.92    5.19   0
   1 -16  -3    4.63    4.83   0
   1 -15  -4    4.56    4.72   0
   1   3  26   10.00   10.50   0
   1   4  24  142.10   14.97   0
   1   5   5   27.10    7.74   0
   2 -13  -8    5.45    4.99   0
   2   6   3  405.00   10.84   0
   3 -16  -8   22.58    6.48   0
   3 -13 -10   51.00    7.81   0
   3 -10 -11   46.59    8.39   0
   3  -2 -10  168.83   11.44   0
   3   8   5  426.89    9.23   0
   4 -16 -10    1.90    7.18   0
   4  -9 -13   11.69   10.84   0
   4   2  -9 1330.93   16.51   0
   4   3  -8   53.92    7.34   0
   4   8   1   70.31    5.59   0
   4   9  21    6.02    7.55   0
   4  10  12    3.10    5.58   0
   4  10  13    4.34    5.83   0
   5  -3 -14    3.83    6.41   0
   5  -1 -13    5.72    5.44   0
   5   6  -6  378.44    8.29   0
   5   7  -4   63.63    5.94   0
   5   9   1    9.18    4.75   0
   6 -13 -15    1.32    9.03   0
   6  -2 -15   60.61    6.75   0
   6   0 -14   53.48    6.56   0
   6   5  -9    3.77    4.35   0
   6   7  -6   15.36    4.99   0
   6   8  -4  126.49    5.99   0
   6   9  -2  183.70    6.61   0
   6  10   1   69.55    5.80   0
   6  11   5    1.52    5.74   0
   6  11   6    0.61    4.60   0
   7  -4 -17   19.40    6.65   0
   7   3 -13   22.19    6.37   0
   7   7  -8  222.21    6.62   0
   7   9  -4  316.80    7.37   0
   7  12   8    0.09    4.82   0
   7  12   9   56.03    5.60   0
   8  -1 -17    8.05    5.99   0
   8   2 -15    3.17    6.11   0
   8   3 -14   75.67    5.83   0
   8   4 -13    3.26    5.01   0
   8   5 -12  967.91   11.26   0
   8  10  -3    5.40    4.49   0
   8  11   0  117.56    6.29   0
   8  12   4    7.38    5.16   0
   9  -4 -19    7.14    6.26   0
   9  -1 -18   94.47    7.41   0
   9   2 -16   19.98    4.96   0
   9   3 -15   63.87    5.42   0
   9   4 -14  233.49    7.01   0
   9   5 -13   53.40    5.59   0
   9   6 -12   38.89    5.60   0
   9   8  -9    1.78    4.44   0
   9   9  -7   31.43    4.78   0
   9  10  -5   14.73    4.53   0
   9  11  -2   15.56    5.01   0
   9  12   1   58.26    5.88   0
   9  12   2   61.13    6.23   0
  10   3 -16   22.36    4.98   0
  10   4 -15   72.92    5.56   0
  10   5 -14  112.78    6.16   0
  10   6 -13    1.92    5.18   0
  10  10  -6   27.55    4.97   0
  10  11  -4   -1.53    5.80   0
  10  12   0   -2.12    4.95   0
  11  -2 -20    5.47    6.30   0
  11   0 -19   -1.62    6.24   0
  11   4 -16    0.56    5.93   0
  11   8 -11    0.20    5.00   0
  11   9  -9   22.94    4.99   0
  11  10  -7   38.66    4.97   0
  11  11  -5    4.00    4.95   0
  12   6 -14    4.45    5.39   0
  12   7 -13   80.88    6.00   0
  -2 -14  13   -2.11    4.69   0
  -2 -14  14    6.42    4.65   0
  -2 -14  15   40.35    4.91   0
  -2 -14  16  100.36    5.88   0
  -2 -13   9  104.12    5.30   0
  -2 -13  10   10.24    4.20   0
  -2 -13  11   -2.01    4.23   0
  -2 -13  17   -3.57    5.01   0
  -2 -13  18   67.80    5.90   0
  -2 -13  19   10.61    5.29   0
  -2 -12   8   34.32    4.82   0
  -2 -12  20   83.55    6.23   0
  -2 -12  21  169.93    6.81   0
  -2 -11  21   21.73    6.87   0
  -2 -11  22   13.73    5.43   0
  -2 -10   6   17.37    4.84   0
  -2 -10  22   20.13    6.53   0
  -2 -10  23    6.12    5.24   0
  -2  -9  23   24.02    4.94   0
  -2  -8   5  148.78    6.43   0
  -2  -8  23   31.30    5.34   0
  -2  -7   5   50.50    5.75   0
  -2  -7  23   14.30    5.95   0
  -2  -6  23   21.39    5.38   0
  -2  -5   6   64.00    6.09   0
  -2  -4  22    9.48    4.91   0
  -2  -3  20   44.93    6.10   0
  -2  -2  10   29.87    7.91   0
  -2  -2  18   86.46    6.70   0
  -1 -17  10  102.20    5.93   0
  -1 -17  11   14.71    5.42   0
  -1 -16   7   15.84    4.89   0
  -1 -16   8   23.14    5.35   0
  -1 -14   4   21.18    5.04   0
  -1 -11   1 1258.25   13.02   0
  -1  -9   0  888.12   11.83   0
  -1  -8   0    5.66    5.10   0
  -1  -7   0   95.31    6.79   0
  -1  -6   0  425.33   10.44   0
  -1  -3  26    7.92    6.25   0
  -1  -1  24  113.45    7.77   0
  -1   1  20    9.63    7.23   0
  -1   2  13  256.74   13.92   0
  -1   2  14   34.53    8.87   0
  -1   2  15  291.76   13.37   0
   0 -18   5   30.34    5.72   0
   0 -18   6   30.10    5.69   0
   0 -17   3    1.73    5.21   0
   0 -15   0    5.52    4.74   0
   0 -14  -1   12.98    4.93   0
   0 -13  -2   43.98    5.50   0
   0 -11  -3   77.99    5.57   0
   0  -4  -3   16.61    7.52   0
   0   0  27    3.03    7.34   0
   0   3   5   56.78   10.80   0
   1 -17  -1    0.19    4.57   0
   1 -13  -5    4.57    4.89   0
   1 -11  -6   24.82    6.08   0
   1  -4  -6  829.99   27.48   0
   1   6   9  319.59   11.92   0
   2 -18  -3    2.79    5.06   0
   2 -17  -4   -0.89    6.11   0
   2 -14  -7   44.14    6.27   0
   2 -12  -8   37.88    6.11   0
   2  -9  -9   81.50    8.08   0
   2  -6  -9    6.00   10.10   0
   2   7   6 1269.69   16.51   0
   3 -17  -7    5.31    4.96   0
   3   1  -8    1.52    6.88   0
   3   2  -7   77.40    6.69   0
   3   3  -6   40.68    6.79   0
   3   5  -3  707.70   12.02   0
   3   6  -1   19.59    5.70   0
   3   7   1  357.95    9.67   0
   3   9  10  105.76    7.15   0
   3   9  11   22.65    5.96   0
   3   9  12   88.41    7.14   0
   3   9  13   18.68    5.90   0
   3   9  14    2.02    6.22   0
   3   9  16   -0.29    6.84   0
   4 -17  -9    4.40    6.62   0
   4  -2 -12   40.62    6.63   0
   4   1 -10 1843.36   19.20   0
   4   4  -7   61.89    5.78   0
   4   6  -4  647.92   10.63   0
   4   9   4  216.20    7.03   0
   4  10   9   24.49    6.03   0
   4  10  10   27.93    5.83   0
   4  10  11   47.65    5.39   0
   4  10  14    0.95    5.57   0
   4  10  15   23.26    6.40   0
   4  10  16   15.42    7.08   0
   5 -14 -13   54.14    7.66   0
   5   2 -11  994.55   12.92   0
   5   3 -10 1431.71   14.70   0
   5  10   4    0.00    5.08   0
   5  11  10    9.45    5.73   0
   5  11  11    9.61    5.85   0
   5  11  12    8.42    6.18   0
   5  11  13    3.69    6.06   0
   5  11  14    4.18    6.24   0
   6   8  -5   21.40    4.78   0
   6  10   0   48.80    5.44   0
   6  11   4   50.31    5.39   0
   7  -1 -16   62.92    6.40   0
   7   6 -10  340.62    8.35   0
   7  10  -2  506.96    8.90   0
   7  11   1  619.88    9.86   0
   7  12   6   30.55    5.08   0
   7  12   7   72.85    5.53   0
   8  -3 -18    2.87    5.85   0
   8   1 -16   40.07    6.16   0
   8   7 -10    1.62    6.54   0
   8   9  -6    7.08    4.36   0
   8  10  -4    4.69    4.60   0
   8  11  -1   17.02    5.02   0
   8  12   2   23.34    6.31   0
   9  -3 -19  143.78    8.20   0
   9   1 -17   25.62    4.87   0
   9   7 -11   25.64    5.23   0
   9  11  -3    6.82    4.98   0
   9  13   5   16.18    6.43   0
  10  -4 -20    0.73    6.02   0
  10  -1 -19    1.68    6.08   0
  10   1 -18    3.14    6.23   0
  10   2 -17    3.31    4.85   0
  10   7 -12   16.93    4.99   0
  10  10  -7   70.98    5.32   0
  10  12  -1    3.88    4.92   0
  11   2 -18   12.55    6.11   0
  11   3 -17    2.58    4.82   0
  11   5 -15   52.49    6.09   0
  11   7 -13   -2.47    5.06   0
  11   9 -10   36.28    6.30   0
  11  10  -8   -3.92    4.80   0
  -2 -13  12    3.43    4.32   0
  -2 -13  13   23.83    4.84   0
  -2 -13  14   18.56    4.75   0
  -2 -13  15   11.60    4.78   0
  -2 -13  16    9.28    4.76   0
  -2 -12  10   20.16    4.69   0
  -2 -12  11    2.55    4.39   0
  -2 -12  17   62.76    5.35   0
  -2 -12  18  182.51    7.21   0
  -2 -12  19  282.50    7.97   0
  -2 -11   8  120.07    5.86   0
  -2 -11   9   33.88    5.73   0
  -2 -11  19   -0.17    6.21   0
  -2 -11  20   20.49    5.24   0
  -2 -10   7   65.19    5.28   0
  -2 -10  21    9.99    5.52   0
  -2  -9  22   63.72    5.57   0
  -2  -8  22   38.93    5.29   0
  -2  -7   6  211.12    7.12   0
  -2  -7  22   48.85    5.26   0
  -2  -6   6   74.87    6.13   0
  -2  -6  22  114.98    6.13   0
  -2  -5  21    0.63    5.70   0
  -2  -5  22   10.71    4.67   0
  -2  -4   7  923.91   13.54   0
  -2  -4  21   36.74    4.95   0
  -2  -3   9  458.01   12.56   0
  -2  -3  19  140.68    7.36   0
  -2  -2  11  178.58    8.16   0
  -2  -2  12    4.02    6.64   0
  -2  -2  16  232.90    8.18   0
  -2  -2  17   24.42    5.88   0
  -1 -16   9   21.77    5.16   0
  -1 -16  10   25.30    5.27   0
  -1 -16  11  285.56    7.10   0
  -1 -15   6    5.22    4.62   0
  -1 -15   7    7.41    4.78   0
  -1 -14   5   83.83    5.76   0
  -1 -13   3    0.85    4.91   0
  -1 -12   2  390.67    8.04   0
  -1  -4  26  211.07    8.60   0
  -1  -2  25   10.20    5.02   0
  -1   0  22  147.63    8.26   0
   0 -18   7   12.10    5.59   0
   0 -17   4   -1.50    5.19   0
   0 -17   5   38.30    6.87   0
   0 -16   2   31.98    5.26   0
   0 -15   1    0.07    4.55   0
   0 -14   0   33.28    6.13   0
   0 -12  -2   30.83    5.23   0
   0 -10  -3  159.34    6.62   0
   0   4   8    9.79   11.11   0
   1 -18   1    4.14    4.70   0
   1 -17   0  144.83    7.17   0
   1 -16  -2   16.65    4.90   0
   1 -15  -3   -0.97    4.64   0
   1 -14  -4   24.89    5.17   0
   1 -10  -6  174.43    7.92   0
   1   4   2  123.21    8.43   0
   1   6   8  281.09   12.14   0
   2 -18  -2   47.20    6.49   0
   2 -16  -5   -0.45    5.23   0
   2 -15  -6   18.08    4.98   0
   2  -8  -9   91.07    8.59   0
   2  -7  -9    0.40    7.67   0
   2   4  -2 4990.95   32.09   0
   2   5   0  218.99    8.39   0
   2   6   2    2.71    7.09   0
   2   8  12    8.09    6.29   0
   2   8  13   38.06    7.35   0
   3 -18  -5   12.45    6.52   0
   3 -14  -9  218.38    8.73   0
   3  -9 -11  174.70   10.74   0
   3  -4 -11   27.51   12.70   0
   3   0  -9    0.39    7.36   0
   3   8   4   71.97    5.63   0
   3   9   9    1.56    5.62   0
   3   9  17   90.87    9.22   0
   4 -14 -11   11.02    6.33   0
   4 -12 -12   40.29    8.14   0
   4  -8 -13   51.15   13.47   0
   4   0 -11    2.33    6.39   0
   4   8   0  110.88    6.27   0
   4  10   8  119.68    6.08   0
   4  10  17   26.92    7.76   0
   5   1 -12    4.81    4.63   0
   5   5  -8   -2.68    4.44   0
   5   7  -5 1152.80   12.64   0
   5  10   3   27.98    5.20   0
   5  11   8   22.17    5.95   0
   5  11   9   -1.46    4.38   0
   5  11  15    3.24    5.96   0
   5  11  16   15.84    6.36   0
   6  -4 -16   49.61    7.89   0
   6   2 -13   22.51    5.69   0
   6   3 -12   56.49    5.38   0
   6   4 -11   88.63    5.67   0
   6   5 -10  150.02    6.27   0
   6   7  -7   85.20    5.43   0
   6   9  -3  498.40    8.72   0
   6  11   3   14.95    4.97   0
   6  12  10   16.66    6.45   0
   6  12  11   11.89    6.23   0
   6  12  12   26.94    6.39   0
   6  12  13   21.82    6.11   0
   7  -3 -17  149.82    8.34   0
   7   1 -15    5.71    4.67   0
   7   7  -9    7.93    4.87   0
   7   9  -5   28.08    5.04   0
   7  11   0    1.46    5.08   0
   7  12   4    6.64    4.74   0
   7  12   5   51.34    5.20   0
   8   4 -14   15.01    6.23   0
   8   9  -7    1.01    4.42   0
   8  10  -5    2.62    4.19   0
   8  12   1  127.59    6.09   0
   8  13   7  152.25    7.33   0
   8  13   9    3.33    5.03   0
   9   0 -18  425.94    9.87   0
   9   3 -16  117.08    6.84   0
   9   4 -15    3.10    4.69   0
   9   5 -14  226.86    6.79   0
   9   6 -13  552.85    9.96   0
   9   8 -10   34.65    4.84   0
   9   9  -8   12.81    4.87   0
   9  10  -6    8.66    4.57   0
   9  11  -4   15.47    4.78   0
   9  12  -1   15.30    5.29   0
   9  13   3    3.83    6.36   0
   9  13   4   23.62    5.28   0
  10   4 -16   52.67    6.09   0
  10   5 -15   54.90    5.53   0
  10   6 -14  300.68    8.03   0
  10   8 -11   15.34    4.87   0
  10  11  -5    9.30    4.61   0
  10  12  -2    8.49    5.15   0
  11  -1 -20    0.43    6.02   0
  11   1 -19   16.84    6.23   0
  11  11  -6    1.22    4.56   0
  -2 -12  12   12.06    4.48   0
  -2 -12  14    0.97    4.60   0
  -2 -12  15    1.30    4.90   0
  -2 -12  16   27.50    4.93   0
  -2 -11  10    2.46    4.44   0
  -2 -11  11  107.44    5.57   0
  -2 -11  12    1.93    5.68   0
  -2 -11  16    1.00    4.65   0
  -2 -11  17   14.08    5.19   0
  -2 -11  18    1.36    4.84   0
  -2 -10   8    3.64    4.68   0
  -2 -10   9   86.03    5.58   0
  -2 -10  19    1.81    4.86   0
  -2 -10  20   14.49    5.33   0
  -2  -9   7   52.29    5.35   0
  -2  -9   8   70.73    5.62   0
  -2  -9  20   -2.11    4.46   0
  -2  -9  21    0.71    4.71   0
  -2  -8  20   61.80    6.30   0
  -2  -8  21  132.53    5.94   0
  -2  -7   7   13.80    4.89   0
  -2  -7  21    2.71    4.78   0
  -2  -6   7   83.96    6.09   0
  -2  -6  21   46.89    5.42   0
  -2  -5   7  415.26    9.51   0
  -2  -5  20    6.72    5.72   0
  -2  -4  19  210.49    8.13   0
  -2  -4  20    8.87    4.93   0
  -2  -3  10  590.06   12.46   0
  -2  -3  18  214.52    7.23   0
  -2  -2  13   13.23    5.03   0
  -2  -2  14  159.67    6.83   0
  -2  -2  15   -2.59    4.65   0
  -1 -16  13  216.32    6.89   0
  -1 -16  14   31.90    4.97   0
  -1 -15   9    6.41    4.75   0
  -1 -14   6   -0.21    4.95   0
  -1 -13   4  247.33    7.21   0
  -1 -12   3  237.08    7.11   0
  -1 -11   2   23.29    5.24   0
  -1  -9   1   48.38    5.31   0
  -1  -6  26   14.90    6.94   0
  -1  -5   1  272.08    8.97   0
  -1  -5  26  164.29    8.24   0
  -1  -3   2  652.86   14.66   0
  -1  -3  25    1.36    5.92   0
  -1  -2  24    6.50    6.10   0
  -1  -1  23    4.74    5.77   0
  -1   1  19  296.47   11.17   0
   0 -17   6   -3.65    5.03   0
   0 -16   3    0.99    4.89   0
   0 -16   4    5.10    5.95   0
   0 -15   2   23.90    4.92   0
   0 -11  -2  357.13    8.93   0
   0  -9  -3  757.10   12.02   0
   0  -5  -3  106.75    8.50   0
   0  -1  27    0.51    7.36   0
   0   0  26    8.95    6.63   0
   0   1  25    3.19    7.07   0
   0   3  21  488.13   17.40   0
   1 -18   2    3.75    5.17   0
   1 -16  -1   33.60    5.25   0
   1 -13  -4  257.23    8.76   0
   1 -12  -5    7.74    4.64   0
   1   3   0  345.82   12.41   0
   1   5   4  295.03   11.19   0
   1   5  21   26.59   14.20   0
   2 -17  -3   75.99    6.87   0
   2 -13  -7  145.69    7.37   0
   2 -11  -8  129.86    7.50   0
   2   7   5   17.86    5.61   0
   2   8  10   43.60    6.83   0
   2   8  11  103.61    7.37   0
   2   8  15  400.42   13.79   0
   3 -17  -6   11.80    5.07   0
   3 -16  -7   16.54    6.20   0
   3 -15  -8  101.26    7.11   0
   3 -12 -10  299.77   10.31   0
   3   4  -5   32.14    5.65   0
   3   7   0  124.86    7.31   0
   3   8   3   19.65    5.01   0
   3   8  22   41.79   12.09   0
   3   9   8   37.64    5.17   0
   4 -15 -10   29.16    6.63   0
   4  -4 -13   87.60   10.51   0
   4   7  -3    7.67    5.01   0
   4   8  -1   53.04    6.15   0
   4   9   2   47.73    5.33   0
   4  10   6  327.61    9.19   0
   4  10   7   21.60    4.95   0
   4  10  18    2.10    6.80   0
   5 -15 -12    6.69    6.45   0
   5 -11 -14  422.79   16.67   0
   5  -6 -15    7.24   11.62   0
   5  -2 -14    1.14    5.29   0
   5   0 -13    0.95    5.51   0
   5   6  -7   32.74    5.04   0
   5   9  -1  105.45    5.75   0
   5  10   2    1.30    4.55   0
   5  11   6   57.60    6.46   0
   5  11   7   33.38    5.24   0
   5  11  17    4.31    6.09   0
   6  -1 -15  646.02   12.36   0
   6   1 -14  594.26   11.14   0
   6   8  -6    0.06    4.65   0
   6  10  -1  203.49    6.97   0
   6  11   2    6.36    4.92   0
   6  12   8   37.16    5.41   0
   6  12  14   63.35    6.01   0
   6  12  15  102.99    7.73   0
   7   0 -16 1270.68   15.20   0
   7   4 -13    6.90    6.37   0
   7   5 -12   52.86    6.55   0
   7   9  -6    3.20    4.58   0
   7  11  -1   47.58    5.49   0
   7  12   3   12.47    5.02   0
   8  -8 -19  178.37   16.17   0
   8  -7 -19   28.07    9.84   0
   8  -6 -19   50.08    9.00   0
   8  -2 -18  197.49    8.40   0
   8   0 -17   -0.98    4.31   0
   8   2 -16  274.75    8.35   0
   8   3 -15  532.28    9.21   0
   8   5 -13   77.68    5.78   0
   8   6 -12    4.02    5.29   0
   8   8  -9   10.33    5.18   0
   8  11  -3    1.64    4.88   0
   8  12   0  205.62    6.89   0
   8  13   5   56.94    5.53   0
   8  13   6    3.86    4.88   0
   9  -8 -20    1.73   10.26   0
   9  -7 -20   31.06    9.22   0
   9  -6 -20   15.83    8.40   0
   9  -2 -19  252.65    9.02   0
   9   2 -17  169.04    7.68   0
   9   7 -12    9.80    5.11   0
   9   9  -9    0.44    4.80   0
   9  10  -7   80.31    5.30   0
   9  11  -5   10.46    4.75   0
   9  12  -2   35.03    5.51   0
   9  13   2    4.09    5.29   0
  10  -2 -20  255.03    8.93   0
  10   0 -19    3.49    5.08   0
  10   2 -18  272.41    8.38   0
  10   3 -17    5.80    4.77   0
  10  10  -8   27.49    4.87   0
  10  11  -6   11.76    4.74   0
  10  12  -3    2.69    4.79   0
  10  13   0    2.76    5.25   0
  11   3 -18   10.15    5.91   0
  11   4 -17    3.49    4.78   0
  11   5 -16   47.63    5.72   0
  11   6 -15   53.51    5.80   0
  11   7 -14   57.12    5.70   0
  11   9 -11   27.33    5.26   0
  11  10  -9  122.21    6.12   0
  11  11  -7   -0.85    4.42   0
  -2 -11  13   57.60    5.51   0
  -2 -11  14    4.08    4.93   0
  -2 -11  15    4.40    4.71   0
  -2 -10  10   44.00    5.01   0
  -2 -10  11   18.63    4.69   0
  -2 -10  12   37.42    5.14   0
  -2 -10  13  104.87    5.85   0
  -2 -10  14    1.74    4.97   0
  -2 -10  15   33.43    5.17   0
  -2 -10  16   -3.54    4.67   0
  -2 -10  17    4.44    4.62   0
  -2 -10  18    0.23    5.05   0
  -2  -9  10  106.22    5.70   0
  -2  -9  17    9.07    6.05   0
  -2  -9  18   26.91    5.01   0
  -2  -9  19    2.47    4.80   0
  -2  -8   8   22.08    5.10   0
  -2  -8   9   88.32    6.54   0
  -2  -8  19   57.99    5.45   0
  -2  -7   8    3.03    4.63   0
  -2  -7  19   -1.37    4.53   0
  -2  -7  20   34.89    4.97   0
  -2  -6   8  125.08    6.29   0
  -2  -6  19   38.01    5.12   0
  -2  -6  20   44.47    5.14   0
  -2  -5   8   47.14    5.89   0
  -2  -5  19   71.84    5.55   0
  -2  -4   9 1416.78   15.94   0
  -2  -4  18    0.80    5.07   0
  -2  -3  11  190.12    8.00   0
  -2  -3  12   13.70    6.49   0
  -2  -3  15  930.92   12.96   0
  -2  -3  16   64.43    5.67   0
  -2  -3  17   13.62    4.88   0
  -1 -15  10   27.89    4.99   0
  -1 -15  11   41.40    5.16   0
  -1 -15  13    8.02    4.79   0
  -1 -15  14   15.46    5.03   0
  -1 -15  15   -3.12    4.80   0
  -1 -15  16  138.30    6.37   0
  -1 -14   7   45.99    5.18   0
  -1 -14   8    3.16    4.49   0
  -1 -14  18   33.76    5.48   0
  -1 -13   5    9.00    5.16   0
  -1 -13   6   13.83    5.16   0
  -1 -11   3 1112.81   12.07   0
  -1 -10   2  507.72    9.22   0
  -1  -7   1  354.52    9.23   0
  -1  -6   1  197.22    7.92   0
  -1  -5  25    6.60    6.30   0
  -1  -4  25   17.03    5.17   0
  -1  -2   3  108.71    8.60   0
  -1  -1   4  398.42   14.36   0
  -1   0  21    3.24    6.09   0
  -1   1   8  716.87   21.36   0
  -1   1  18  155.90    9.20   0
   0 -17   7    5.28    4.95   0
   0 -17   8   53.13    5.53   0
   0 -16   5   -4.75    4.71   0
   0 -15   3    5.83    4.60   0
   0 -14   1   13.16    4.90   0
   0 -13   0   -0.21    5.19   0
   0 -12  -1   -1.28    4.77   0
   0  -8  -3   36.66    6.01   0
   0  -7  -3   38.01    7.91   0
   0  -6  -3 1341.10   19.44   0
   0   2  23   10.21    7.42   0
   0   4  17  406.32   22.28   0
   1 -18   3    8.74    5.04   0
   1 -18   4   67.77    6.04   0
   1 -16   0  126.40    6.96   0
   1 -15  -2   13.27    4.83   0
   1  -9  -6  575.25   11.68   0
   1   6   7  316.45   12.93   0
   2 -18  -1    6.84    4.88   0
   2 -16  -4   41.84    5.60   0
   2 -15  -5   56.75    5.30   0
   2 -14  -6   34.10    5.18   0
   2  -2  -8 2091.95   38.10   0
   2   1  -6  625.60   15.00   0
   2   2  -5  694.59   14.14   0
   2   7   4  227.93    9.23   0
   2   8   9   59.28    6.55   0
   2   8  16  131.47   11.11   0
   3 -18  -4    7.68    6.59   0
   3 -13  -9  820.13   14.35   0
   3  -8 -11    4.05    8.13   0
   3   5  -4  131.99    6.97   0
   3   9   7    6.78    4.43   0
   3   9  18    0.84    7.12   0
   4 -17  -8    1.89    5.12   0
   4 -16  -9    0.60    6.06   0
   4   3  -9 1205.04   14.53   0
   4   4  -8  212.11    8.19   0
   4   6  -5  263.09    7.61   0
   4  10   5  223.72    8.02   0
   4  10  19   -0.18    8.12   0
   5 -16 -11    5.74    6.40   0
   5 -13 -13  141.56    9.26   0
   5   3 -11   94.48    5.96   0
   5   4 -10    6.13    5.14   0
   5   7  -6   53.53    5.52   0
   5   8  -4  709.71   10.17   0
   5  11   5   22.83    5.34   0
   5  11  18   33.95    6.82   0
   6 -14 -14    4.32    8.48   0
   6  -3 -16   37.13    6.43   0
   6   7  -8  228.15    6.73   0
   6  10  -2  452.30    8.62   0
   6  11   1    7.35    5.08   0
   6  12   6   26.67    5.06   0
   6  12   7    3.39    4.89   0
   7 -13 -16    8.25    9.99   0
   7  -2 -17  343.87   10.28   0
   7   2 -15   51.52    6.44   0
   7   3 -14   23.52    5.07   0
   7   6 -11  334.97    7.63   0
   7   8  -8    2.48    4.67   0
   7  10  -4  212.86    6.64   0
   7  11  -2   50.37    5.37   0
   7  12   2    2.41    4.83   0
   7  13   8   14.18    5.99   0
   7  13   9   46.40    5.24   0
   7  13  10   31.54    5.38   0
   7  13  11    1.09    5.13   0
   8  -5 -19   -2.27    7.68   0
   8   7 -11  888.25   10.78   0
   8   8 -10  375.68    7.99   0
   8  10  -6    2.23    4.31   0
   8  11  -4   30.20    4.97   0
   8  12  -1  163.44    6.51   0
   8  13   3   38.25    7.08   0
   8  13   4    5.39    5.21   0
   9  -5 -20   17.85    7.20   0
   9  -1 -19   31.60    6.40   0
   9   1 -18   87.89    6.96   0
   9   8 -11    7.29    4.67   0
   9  10  -8   23.53    5.64   0
   9  12  -3   92.51    5.78   0
   9  13   1    1.24    5.47   0
  10  12  -4    4.45    4.92   0
  11   0 -20   68.15    6.18   0
  11   2 -19   46.88    6.59   0
  11   8 -13    7.84    5.53   0
  11  10 -10   45.26    5.15   0
  11  11  -8    4.14    4.61   0
  -2  -9  11    1.27    4.52   0
  -2  -9  12   52.87    5.15   0
  -2  -9  13    7.96    4.72   0
  -2  -9  14    8.06    4.51   0
  -2  -9  15   -3.51    4.88   0
  -2  -9  16    3.60    4.87   0
  -2  -8  11   11.53    4.54   0
  -2  -8  16    7.26    4.86   0
  -2  -8  17   -2.19    4.73   0
  -2  -8  18   15.86    5.10   0
  -2  -7   9    3.85    4.58   0
  -2  -7  10   39.15    5.10   0
  -2  -7  17    8.81    4.96   0
  -2  -7  18    1.05    4.72   0
  -2  -6   9   -1.89    4.77   0
  -2  -6  10  362.25    8.84   0
  -2  -6  17    0.39    6.27   0
  -2  -6  18    6.75    4.86   0
  -2  -5   9 1183.78   13.60   0
  -2  -5  10  -10.23    5.03   0
  -2  -5  17    2.25    5.01   0
  -2  -5  18  211.73    7.11   0
  -2  -4  10  481.20    9.94   0
  -2  -4  11  219.43    7.82   0
  -2  -4  12  497.28   10.23   0
  -2  -4  15  247.20    8.39   0
  -2  -4  16    9.38    4.87   0
  -2  -4  17   43.45    5.29   0
  -2  -3  13  328.82    8.53   0
  -2  -3  14  202.03    7.18   0
  -1 -14   9    7.74    4.39   0
  -1 -14  10    7.12    4.48   0
  -1 -14  11   23.32    4.82   0
  -1 -14  12   84.41    5.35   0
  -1 -14  13   37.11    5.02   0
  -1 -14  14   15.51    4.87   0
  -1 -14  15   -2.71    4.50   0
  -1 -14  16   20.67    5.07   0
  -1 -14  17  146.93    6.26   0
  -1 -13   7    4.22    4.89   0
  -1 -13  19  203.42    6.91   0
  -1 -12   5    4.03    4.96   0
  -1 -12  21   21.27    5.50   0
  -1 -11   4   10.00    5.00   0
  -1 -11  22   -8.04    6.64   0
  -1 -10   3  446.31    8.65   0
  -1 -10  23    6.61    6.44   0
  -1  -9   2  452.42    8.74   0
  -1  -9  24    8.16    4.84   0
  -1  -7  25  176.91    6.78   0
  -1  -6  25  258.86    7.75   0
  -1  -4   2   15.40    5.27   0
  -1  -4  24   82.34    6.97   0
  -1  -3  24   30.97    5.34   0
  -1  -1  22  135.01    7.62   0
  -1   0   6  340.61   14.41   0
  -1   0  20  119.24    8.59   0
   0 -17  10  268.06    7.12   0
   0 -17  11   50.00    5.43   0
   0 -16   6    9.87    5.00   0
   0 -16   7   32.33    5.17   0
   0 -15   4   38.93    5.21   0
   0 -14   2    2.47    4.81   0
   0 -13   1   55.20    6.44   0
   0 -11  -1   12.58    5.82   0
   0 -10  -2    3.60    4.42   0
   0  -2  27   53.96    6.96   0
   0   1  24    2.06    6.93   0
   1 -18   5   27.42    5.51   0
   1 -18   6   34.25    6.82   0
   1 -17   2  261.15    7.72   0
   1 -17   3   10.93    6.52   0
   1 -15  -1  284.19    7.29   0
   1 -12  -4  500.81   10.30   0
   1  -8  -6   30.65    6.58   0
   1  -7  -6  696.86   15.92   0
   1  -5  -6  384.34   15.90   0
   2 -18   0  157.81    6.57   0
   2 -16  -3   46.38    6.43   0
   2 -12  -7    1.34    5.62   0
   2 -10  -8    1.64    5.55   0
   2   3  -4  106.74    7.21   0
   2   5  -1  396.36   10.11   0
   2   5  25    4.49   13.14   0
   2   6   1   17.19    5.99   0
   2   8   8  419.56   10.85   0
   2   8  17  508.87   17.19   0
   3 -17  -5   10.58    4.92   0
   3 -16  -6   48.44    6.74   0
   3 -14  -8  165.99    7.91   0
   3 -11 -10   14.74    7.08   0
   3  -7 -11    3.49    9.56   0
   3  -1 -10    2.52    8.44   0
   3   9   6   54.23    5.21   0
   3   9  19  178.09   11.76   0
   4 -13 -11   31.47    7.31   0
   4 -11 -12   43.12    9.09   0
   4  -1 -12    4.98    5.82   0
   4   2 -10  105.35    6.82   0
   4   5  -7   -0.59    4.74   0
   4   8  -2   86.97    5.75   0
   4   9   1   50.95    5.41   0
   4  10   4  139.97    7.36   0
   5  -5 -15  130.35   11.94   0
   5   5  -9   18.83    4.61   0
   5   6  -8   21.24    4.78   0
   5  11   4   59.01    5.60   0
   6 -12 -15   -0.53    8.24   0
   6   0 -15    7.88    5.82   0
   6   3 -13  301.44    7.71   0
   6   4 -12  139.00    6.18   0
   6   5 -11    5.57    4.57   0
   6   8  -7   49.28    5.05   0
   6   9  -5   82.89    5.52   0
   6  10  -3 1590.00   14.01   0
   6  11   0  366.04    7.95   0
   6  12   4   32.73    6.11   0
   6  12   5   66.50    5.41   0
   7  -7 -18  164.94   14.75   0
   7  -6 -18    3.46    8.81   0
   7   7 -10  324.16    7.56   0
   7   9  -7   81.08    5.27   0
   7  10  -5   -0.25    4.66   0
   7  13   6    3.48    4.42   0
   7  13   7   79.26    5.95   0
   8  -4 -19   -0.78    6.93   0
   8  -1 -18   62.42    6.59   0
   8   1 -17    4.35    4.52   0
   8   4 -15   57.51    5.44   0
   8   5 -14    4.01    4.85   0
   8   6 -13  187.54    6.53   0
   8  10  -7   26.77    4.55   0
   8  12  -2  128.54    6.00   0
   8  13   2    0.37    5.19   0
   9  -4 -20  102.80    8.61   0
   9   3 -17   77.81    6.65   0
   9   4 -16   16.68    4.86   0
   9   5 -15  332.07    7.67   0
   9   6 -14    5.25    4.97   0
   9   7 -13   30.54    5.01   0
   9   9 -10    3.12    4.87   0
   9  11  -6   36.24    5.16   0
   9  12  -4   65.61    5.55   0
   9  13  -1   11.03    6.24   0
   9  13   0    2.79    5.10   0
  10  -1 -20   12.88    6.17   0
  10   1 -19   -2.27    4.92   0
  10   4 -17   65.00    5.62   0
  10   5 -16   12.06    5.00   0
  10   6 -15   25.91    5.34   0
  10   7 -14   15.19    5.15   0
  10   9 -11   -0.75    4.52   0
  10  12  -5   21.95    5.07   0
  11   1 -20    0.25    6.41   0
  11   4 -18   23.03    6.26   0
  11   5 -17   48.69    5.35   0
  11   6 -16    9.00    5.58   0
  11   7 -15    5.83    4.97   0
  11   9 -12   29.60    5.37   0
  -2  -8  12  143.52    5.94   0
  -2  -8  13   78.54    5.46   0
  -2  -8  14   -1.57    4.76   0
  -2  -8  15   51.65    5.27   0
  -2  -7  11  513.83    8.94   0
  -2  -7  12   -6.85    4.72   0
  -2  -7  13 1139.15   12.06   0
  -2  -7  14   44.81    5.38   0
  -2  -7  15  518.79    8.90   0
  -2  -7  16   48.19    5.55   0
  -2  -6  11  325.46    8.23   0
  -2  -6  12  268.40    7.71   0
  -2  -6  13  529.08    9.29   0
  -2  -6  14    3.11    5.08   0
  -2  -6  15   83.57    5.59   0
  -2  -6  16   10.45    5.33   0
  -2  -5  11   93.70    5.93   0
  -2  -5  12 1393.00   14.19   0
  -2  -5  13  208.58    7.90   0
  -2  -5  14 2326.67   17.83   0
  -2  -5  15  351.80    8.40   0
  -2  -5  16  318.09    8.01   0
  -2  -4  13  233.26    7.57   0
  -2  -4  14  586.99   10.26   0
  -1 -13   8  156.02    6.46   0
  -1 -13   9   14.04    4.75   0
  -1 -13  10    8.93    4.39   0
  -1 -13  15    8.68    5.78   0
  -1 -13  16    0.57    4.72   0
  -1 -13  17  123.82    6.08   0
  -1 -13  18    8.12    4.78   0
  -1 -12   6   17.63    5.23   0
  -1 -12   7    6.24    4.74   0
  -1 -12  19   14.36    5.25   0
  -1 -12  20    7.59    5.12   0
  -1 -11   5   92.85    5.68   0
  -1 -11  21    9.96    5.55   0
  -1 -10   4  649.87    9.76   0
  -1 -10  22    7.20    5.18   0
  -1  -9   3    1.35    4.93   0
  -1  -9  23    0.99    4.82   0
  -1  -8  23   11.40    6.03   0
  -1  -8  24   45.50    4.94   0
  -1  -7  24    2.96    4.73   0
  -1  -6   2 1064.75   14.56   0
  -1  -6  24    0.53    4.92   0
  -1  -5   2   49.04    5.82   0
  -1  -5  24  134.56    6.43   0
  -1  -3  23   26.57    6.35   0
  -1  -2  22   30.99    6.35   0
  -1  -1  21  155.46    8.10   0
  -1   1  17    5.98    6.50   0
   0 -16   8   14.88    5.36   0
   0 -16   9   29.97    5.20   0
   0 -15   5    2.85    4.82   0
   0 -12   0   17.50    4.86   0
   0  -9  -2   27.11    5.21   0
   0  -3  -2  177.58   12.66   0
   0  -1  26    4.52    5.78   0
   0   0  25    0.56    6.15   0
   0   3  20    5.87    9.91   0
   1 -16   1   48.85    5.36   0
   1 -15   0    4.72    5.82   0
   1 -13  -3    1.16    5.21   0
   1 -10  -5   59.83    6.47   0
   1   2  -2  682.84   16.92   0
   1   3  25   40.09    9.00   0
   1   4   1  581.13   14.18   0
   1   5   3   64.95    7.75   0
   1   6   6 1451.60   20.76   0
   2 -18   1   37.98    5.36   0
   2 -17  -1    7.52    4.89   0
   2 -15  -4   10.90    4.90   0
   2 -14  -5  153.51    7.25   0
   2 -13  -6   48.36    6.12   0
   2   0  -7   -0.93    6.64   0
   2   4  -3    6.32    4.75   0
   2   7   3   21.80    7.18   0
   2   8   7 1026.66   15.01   0
   3 -18  -3   66.86    6.05   0
   3   2  -8  744.42   13.17   0
   3   4  -6    7.78    5.53   0
   3   6  -3    9.26    5.28   0
   3   8   1  624.27   10.76   0
   3   9   5   53.86    5.19   0
   4 -17  -7    3.93    6.30   0
   4 -14 -10   90.51    7.43   0
   4  -3 -13   13.15    7.43   0
   4   1 -11  485.00   10.67   0
   4   6  -6  106.25    6.09   0
   4   9   0    6.44    4.76   0
   4  10   3  340.49    8.68   0
   4  10  20    4.99    8.12   0
   4  11  10    4.80    5.66   0
   4  11  11  234.03    8.41   0
   4  11  12    1.19    5.82   0
   5 -14 -12    6.78    7.39   0
   5  -4 -15   25.23    8.12   0
   5  -1 -14  103.19    7.12   0
   5   1 -13    2.20    5.45   0
   5   7  -7   78.63    5.46   0
   5   8  -5  960.11   11.60   0
   5   9  -3  123.61    6.10   0
   5  11   3  165.00    6.63   0
   5  12  10  167.17    7.60   0
   5  12  11   11.73    6.16   0
   5  12  12   19.01    6.43   0
   6 -15 -13   30.41    7.79   0
   6  -2 -16  222.03    9.01   0
   6   2 -14    4.52    4.64   0
   6   7  -9   62.06    5.33   0
   6  11  -1   30.48    5.42   0
   6  12   3   71.43    5.48   0
   7  -5 -18    2.84    7.33   0
   7  -1 -17   36.12    6.85   0
   7   4 -14  111.11    6.19   0
   7   5 -13   46.97    5.47   0
   7   6 -12   32.52    5.35   0
   7   8  -9  438.96    8.23   0
   7  10  -6   -3.51    5.37   0
   7  11  -3  132.36    6.12   0
   7  12   0  129.70    6.13   0
   7  13   4   15.74    4.93   0
   7  13   5   13.35    4.76   0
   8  -3 -19   26.61    6.86   0
   8   3 -16  105.01    5.96   0
   8   7 -12   24.87    5.28   0
   8   8 -11    1.21    5.18   0
   8   9  -9  156.21    6.12   0
   8  11  -5   31.74    5.17   0
   8  12  -3  106.58    5.87   0
   8  13   1   85.08    6.11   0
   9  -3 -20   52.16    6.85   0
   9   0 -19    2.49    6.32   0
   9   2 -18   -0.30    5.71   0
   9   8 -12   36.37    5.38   0
   9  10  -9   33.62    4.93   0
   9  11  -7   50.49    5.29   0
   9  12  -5  264.35    6.99   0
   9  13  -2   34.04    5.37   0
  10  -4 -21   82.61    7.63   0
  10   0 -20    5.39    5.96   0
  10   3 -18   92.20    5.87   0
  10   8 -13    0.69    5.18   0
  10  10 -10    1.16    4.83   0
  10  11  -8   -1.68    4.70   0
  10  12  -6    2.58    4.76   0
  10  13  -3   11.92    5.22   0
  11   3 -19   50.50    5.60   0
  11   8 -14   16.47    5.23   0
  11   9 -13    1.82    5.15   0
  11  10 -11   16.70    5.01   0
  -1 -13  11   -0.13    4.35   0
  -1 -13  12    6.25    4.39   0
  -1 -13  13   12.16    4.61   0
  -1 -13  14   30.22    5.03   0
  -1 -12   8   56.16    5.20   0
  -1 -12  16  103.23    6.73   0
  -1 -12  17   91.47    5.57   0
  -1 -12  18   73.63    5.83   0
  -1 -11   6   29.54    4.94   0
  -1 -11  19   23.49    5.63   0
  -1 -11  20  161.55    6.99   0
  -1 -10   5   62.88    6.69   0
  -1 -10  21   36.62    5.22   0
  -1  -9  22    5.98    4.91   0
  -1  -8   3    0.97    4.93   0
  -1  -8  22   52.85    6.71   0
  -1  -7  23   87.74    6.06   0
  -1  -6  23   88.75    6.03   0
  -1  -5  23   14.09    5.03   0
  -1  -4  23   13.73    5.01   0
  -1  -3   3  949.95   16.59   0
  -1  -3  22   35.13    6.32   0
  -1   0  19   -2.50    5.37   0
  -1   1   9 1137.50   24.95   0
  -1   1  16    1.30    6.16   0
   0 -16  11    5.07    4.94   0
   0 -16  12  160.86    6.32   0
   0 -16  13    5.80    4.80   0
   0 -16  14   17.53    5.02   0
   0 -15   6   13.79    4.90   0
   0 -15   7    6.23    4.96   0
   0 -14   4    4.27    4.96   0
   0 -13   2   45.55    5.36   0
   0 -12   1   -0.08    4.54   0
   0 -11   0    1.95    4.85   0
   0 -10  -1   20.26    5.30   0
   0  -8  -2   38.98    6.16   0
   0  -2  26    4.32    5.96   0
   0   2  22  234.15   11.38   0
   1 -17   5    4.03    5.41   0
   1 -17   6   27.76    6.57   0
   1 -16   2  166.34    6.53   0
   1 -14  -1  145.61    6.31   0
   1 -11  -4    6.92    6.02   0
   1   0  -4  236.68   14.89   0
   1   2  26    7.75    7.67   0
   1   4  23   21.45   10.21   0
   2 -18   2  316.70    8.12   0
   2 -17   0    1.31    6.10   0
   2 -16  -2   41.14    5.21   0
   2 -11  -7  177.82    7.91   0
   2  -9  -8   75.12    7.61   0
   2   6   0  213.35    9.17   0
   2   8   6  475.66   11.03   0
   2   8  18   35.97   10.87   0
   3 -18  -2    5.31    4.90   0
   3 -17  -4    9.80    5.12   0
   3 -12  -9  378.78   11.09   0
   3  -6 -11   74.97   15.59   0
   3   1  -9    5.76    6.28   0
   3   5  -5   54.85    6.06   0
   3   9   4   39.69    5.12   0
   3  10  11  769.17   13.18   0
   3  10  12  313.69   10.20   0
   4 -16  -8    3.30    5.11   0
   4 -15  -9   46.29    6.46   0
   4   7  -5   39.60    6.10   0
   4  11   8    2.46    5.80   0
   4  11   9  419.37    9.13   0
   4  11  14    4.75    5.90   0
   4  11  15   31.91    7.33   0
   5 -16 -10    3.53    6.31   0
   5 -15 -11    8.03    6.19   0
   5   4 -11  206.39    7.85   0
   5   5 -10   54.48    6.29   0
   5   9  -4   61.09    6.45   0
   5  10  -1   11.51    4.74   0
   5  11   2   13.45    5.05   0
   5  12   7   12.78    6.02   0
   5  12   9   17.78    4.84   0
   5  12  13   15.70    5.06   0
   5  12  14    4.97    6.00   0
   5  12  15    4.89    6.18   0
   6   1 -15  668.52   11.71   0
   6   9  -6    6.25    4.53   0
   6  10  -4  321.07    7.68   0
   6  12   2   59.51    5.70   0
   6  13   8    3.14    6.05   0
   6  13   9   65.92    6.88   0
   6  13  10   12.38    6.16   0
   6  13  11   25.67    6.38   0
   6  13  12    6.61    5.95   0
   6  13  13   13.08    6.64   0
   7  -4 -18   -0.62    7.16   0
   7   3 -15    2.01    5.06   0
   7   7 -11    7.14    5.32   0
   7   8 -10   39.76    6.19   0
   7   9  -8   63.44    5.24   0
   7  11  -4   16.14    4.71   0
   7  12  -1  165.67    6.62   0
   7  13   3    4.36    4.89   0
   8   0 -18    5.52    4.68   0
   8   2 -17   44.95    4.94   0
   8   9 -10  145.06    6.07   0
   8  10  -8    0.71    4.41   0
   8  11  -6  109.44    5.72   0
   8  12  -4   90.32    6.86   0
   8  14   4    7.87    6.08   0
   8  14   5    3.81    5.00   0
   8  14   6   29.89    5.51   0
   9  -2 -20   15.23    6.27   0
   9   5 -16  111.39    6.10   0
   9   6 -15   28.57    5.72   0
   9   9 -11    6.72    4.87   0
   9  11  -8    3.13    4.97   0
   9  13  -3   17.80    5.34   0
   9  14   1   15.46    5.38   0
  10  -3 -21   13.00    6.63   0
  10   2 -19    7.43    5.21   0
  10   5 -17   15.84    4.80   0
  10   6 -16   44.51    5.83   0
  10   7 -15   -0.69    5.42   0
  10   8 -14   20.99    6.46   0
  10  10 -11  114.82    6.11   0
  10  11  -9  132.17    5.95   0
  10  12  -7   64.64    5.59   0
  10  13  -4   13.31    5.31   0
  11   2 -20    3.06    5.04   0
  11   5 -18   15.11    6.29   0
  11   7 -16   70.79    6.14   0
  -1 -12  10   17.18    4.44   0
  -1 -12  11   92.11    5.21   0
  -1 -12  12   64.25    5.13   0
  -1 -12  13   92.01    5.45   0
  -1 -12  14  302.58    7.11   0
  -1 -12  15  126.14    5.87   0
  -1 -11   7   80.80    5.36   0
  -1 -11   8   64.62    5.18   0
  -1 -11  17   -2.31    4.97   0
  -1 -11  18   79.97    5.59   0
  -1 -10   6  164.72    6.58   0
  -1 -10  19   17.13    4.66   0
  -1 -10  20   13.67    5.35   0
  -1  -9   4   31.62    5.34   0
  -1  -9  20   19.48    6.03   0
  -1  -9  21    8.08    5.18   0
  -1  -8  21   28.33    5.98   0
  -1  -7   3  282.75    8.35   0
  -1  -7  22   29.44    4.93   0
  -1  -6   3   89.46    6.53   0
  -1  -6  22    5.18    4.66   0
  -1  -5  22    6.25    5.87   0
  -1  -4   3  471.48   11.01   0
  -1  -4  22   93.08    5.62   0
  -1  -2   4   10.63    6.59   0
  -1  -1  20   11.00    5.42   0
  -1   0  18    0.48    5.57   0
  -1   1  15   36.50    7.09   0
   0 -15   9   34.16    5.08   0
   0 -15  10   94.45    5.52   0
   0 -15  11  254.40    6.77   0
   0 -15  12   12.83    5.05   0
   0 -15  13  116.14    5.89   0
   0 -15  14    9.67    4.83   0
   0 -15  15    2.24    4.56   0
   0 -14   6   73.26    5.75   0
   0 -13   3    2.01    4.85   0
   0 -12   2   38.58    5.95   0
   0  -9  -1   37.66    6.31   0
   0  -7  -2  690.58   13.03   0
   0  -4  -2 1767.37   25.98   0
   0  -3  26   18.68    6.37   0
   0  -1  25   -0.28    6.01   0
   0   0  24   14.95    6.99   0
   0   1  23    1.95    6.94   0
   0   4   7   57.27   10.51   0
   1 -17   7   -0.76    5.00   0
   1 -17   8   92.80    5.97   0
   1 -16   3    5.89    4.97   0
   1 -15   1  257.56    6.97   0
   1 -13  -2  159.34    6.94   0
   1 -12  -3  253.79    7.82   0
   1  -9  -5  616.64   11.65   0
   1   3  -1 1126.45   19.32   0
   1   7  12   71.16    8.78   0
   2 -18   3  130.99    6.58   0
   2 -17   1   36.96    6.28   0
   2 -16  -1  263.96    8.20   0
   2 -15  -3   -0.42    4.67   0
   2 -14  -4   74.94    6.62   0
   2 -12  -6   79.44    6.63   0
   2   5  -2  162.23    7.51   0
   2   7   2   35.38    6.24   0
   3 -18  -1   16.70    6.39   0
   3 -17  -3   43.13    6.31   0
   3 -15  -6   81.42    6.90   0
   3 -14  -7   67.15    6.78   0
   3 -13  -8   77.62    6.97   0
   3 -10 -10   12.94    5.99   0
   3   6  -4   33.35    5.64   0
   3   7  -2    8.21    5.56   0
   3   8   0   29.17    5.07   0
   3   9   3   10.12    4.57   0
   3   9  20    3.62    9.01   0
   3  10   9   53.33    6.39   0
   3  10  10  788.95   12.61   0
   3  10  14    0.11    5.79   0
   3  10  15  143.65    9.11   0
   4 -17  -6    3.86    6.08   0
   4 -12 -11    7.83    6.98   0
   4   0 -12  102.68    7.22   0
   4   3 -10   57.77    5.74   0
   4   4  -9   36.41    5.26   0
   4   5  -8   27.96    4.84   0
   4   9  -1   22.21    4.62   0
   4  10   2   21.18    4.91   0
   4  11   6  193.05    7.90   0
   4  11   7   30.99    5.10   0
   4  11  16    0.91    7.18   0
   5 -12 -13  213.62   10.76   0
   5 -10 -14  298.49   15.44   0
   5  -3 -15   29.14    6.88   0
   5   0 -14 1198.54   15.77   0
   5   3 -12  411.71    8.59   0
   5   6  -9   48.19    5.13   0
   5   8  -6  255.11    7.13   0
   5  10  -2  104.81    5.69   0
   5  11   1    0.51    4.58   0
   5  12   5  319.13    8.68   0
   5  12   6  251.24    7.33   0
   5  12  16   41.70    7.02   0
   6 -13 -14   34.24    8.50   0
   6  -1 -16  648.41   12.44   0
   6   4 -13   46.63    5.16   0
   6   5 -12   15.72    4.63   0
   6   6 -11    8.87    4.60   0
   6   7 -10  351.55    7.56   0
   6   9  -7   47.54    4.82   0
   6  10  -5  374.53    7.53   0
   6  11  -2  136.70    6.41   0
   6  12   1    3.48    4.75   0
   6  13   6    6.06    5.75   0
   6  13   7    3.86    4.93   0
   7  -3 -18  160.26    9.40   0
   7   0 -17    2.61    4.55   0
   7   2 -16   17.53    5.43   0
   7   9  -9   82.58    6.34   0
   7  10  -7   47.18    4.85   0
   7  11  -5  149.09    6.07   0
   7  12  -2   80.65    5.57   0
   7  13   1    0.82    6.03   0
   7  13   2   21.95    5.08   0
   7  14   8    7.83    6.07   0
   7  14   9   36.29    6.81   0
   8  -2 -19    9.87    5.94   0
   8   1 -18   61.17    6.18   0
   8   4 -16    0.22    4.92   0
   8   5 -15  113.49    5.90   0
   8   6 -14    5.33    4.98   0
   8   7 -13  280.99    7.26   0
   8   8 -12  107.24    5.81   0
   8  11  -7    3.63    4.46   0
   8  13  -1   16.42    5.14   0
   8  14   3   17.64    5.56   0
   9   1 -19   31.17    5.47   0
   9   4 -17   20.36    5.10   0
   9   8 -13   -2.02    4.87   0
   9   9 -12   11.00    4.84   0
   9  10 -10   15.26    4.83   0
   9  12  -6  301.44    7.09   0
   9  13  -4   25.37    5.18   0
   9  14   0   23.11    5.57   0
  10  -2 -21    4.24    6.11   0
  10   1 -20   11.72    6.19   0
  10   4 -18   44.41    5.69   0
  10   9 -13   22.74    5.40   0
  10  11 -10   20.27    4.99   0
  10  12  -8   21.80    4.91   0
  10  13  -5  101.40    5.65   0
  11   4 -19    2.86    5.13   0
  11   8 -15    9.30    5.21   0
  11   9 -14   27.39    5.59   0
  -1 -11   9   77.09    5.33   0
  -1 -11  10   23.17    4.62   0
  -1 -11  11   26.07    4.56   0
  -1 -11  12   89.54    5.40   0
  -1 -11  13  209.58    6.89   0
  -1 -11  14   11.78    4.94   0
  -1 -11  15   18.30    4.79   0
  -1 -11  16    8.47    4.83   0
  -1 -10   7  206.03    6.76   0
  -1 -10  17   21.40    5.12   0
  -1 -10  18   46.88    5.10   0
  -1  -9   5  618.92    9.78   0
  -1  -9  19   45.66    5.14   0
  -1  -8   4   -0.89    5.00   0
  -1  -8  20   36.87    5.10   0
  -1  -7   4   21.94    5.53   0
  -1  -7  21    3.78    4.84   0
  -1  -6  21   46.02    5.27   0
  -1  -5   3  424.18   10.04   0
  -1  -5  21   68.73    5.88   0
  -1  -4  21   33.06    5.98   0
  -1  -3  21   19.91    5.11   0
  -1  -2  20  102.19    6.99   0
  -1  -1  19  278.70    9.07   0
  -1   0   7    1.88    6.71   0
  -1   0  17    1.32    6.24   0
  -1   1  11    2.53    8.30   0
  -1   1  12   32.28    8.31   0
  -1   1  13    0.24    6.94   0
  -1   1  14   21.85    6.16   0
   0 -14   7   25.92    5.01   0
   0 -14   8   34.54    4.88   0
   0 -14  16   -4.98    4.72   0
   0 -14  17    9.69    4.84   0
   0 -14  18   18.93    5.18   0
   0 -13   4    6.60    4.95   0
   0 -13  19    2.35    4.85   0
   0 -11   1   10.46    4.93   0
   0 -10   0    7.81    4.93   0
   0  -6  -2   88.18    7.09   0
   0  -5  -2  413.67   11.69   0
   0  -5  26   69.93    6.35   0
   0  -4  26  127.42    6.81   0
   0  -2  25   30.78    6.22   0
   0   4  16   37.03   12.44   0
   1 -17   9    0.50    5.00   0
   1 -17  10    9.82    4.93   0
   1 -16   5    1.49    4.60   0
   1 -15   2   48.90    5.65   0
   1 -14   0   16.02    5.00   0
   1 -10  -4  684.61   11.78   0
   1  -8  -5 1075.43   16.04   0
   1   5   2  193.25    9.38   0
   1   6   5  351.34   11.21   0
   1   7  10  109.46    8.65   0
   1   7  11    2.41    6.32   0
   1   7  13    1.35    7.02   0
   1   7  14   58.55    9.65   0
   2 -18   5   34.19    5.43   0
   2 -17   2   12.22    5.62   0
   2 -15  -2    9.27    5.80   0
   2 -13  -5   14.58    5.05   0
   2   2  -6 2013.56   22.55   0
   2   3  -5   71.58    6.47   0
   2   8   5  671.46   11.67   0
   3 -16  -4  134.33    7.33   0
   3   0 -10  185.06    9.91   0
   3   4  -7  399.44   10.23   0
   3   9   2  269.80    8.39   0
   3  10   7   36.34    6.12   0
   3  10  16    2.92    6.98   0
   4 -16  -7    5.64    5.95   0
   4 -13 -10  144.05    8.71   0
   4 -10 -12    1.74    7.74   0
   4  -2 -13   10.57    6.56   0
   4   6  -7   50.55    5.26   0
   4   9  -2    6.47    4.67   0
   4  10   1    7.21    4.62   0
   4  11   5  112.05    6.35   0
   4  11  17   18.81    7.22   0
   5   7  -8  138.35    5.96   0
   5   9  -5   25.45    4.96   0
   5  10  -3    1.81    4.72   0
   5  11   0    6.43    5.01   0
   5  12   4  298.85    7.72   0
   6   3 -14  106.92    5.94   0
   6  12   0    9.83    4.87   0
   6  13   4   12.97    6.01   0
   6  13   5   53.86    5.38   0
   7  -2 -18    3.03    7.20   0
   7   4 -15    5.29    5.21   0
   7   5 -14    5.82    5.15   0
   7   6 -13   10.08    4.99   0
   7   7 -12  439.87    8.16   0
   7  12  -3   63.14    5.31   0
   7  13   0   25.57    5.21   0
   7  14   5   67.92    6.29   0
   7  14   6   43.60    5.20   0
   7  14   7  100.10    5.91   0
   8  -1 -19   31.41    6.11   0
   8   3 -17  161.84    6.49   0
   8   9 -11    2.36    4.58   0
   8  12  -5   27.66    4.98   0
   8  14   1    4.71    5.05   0
   8  14   2    0.22    5.23   0
   9  -1 -20   45.61    6.65   0
   9   6 -16   44.98    6.22   0
   9   7 -15   18.31    6.21   0
   9  10 -11    7.64    4.59   0
   9  11  -9  104.58    5.54   0
   9  12  -7   36.36    5.21   0
   9  14  -1   84.21    5.97   0
  10  -1 -21    8.24    6.08   0
  10   6 -17    6.89    4.70   0
  10   7 -16    6.43    4.74   0
  10   8 -15    5.83    5.10   0
  10  10 -12    4.75    4.71   0
  11   6 -18    5.11    6.65   0
  -1 -10   8   26.15    5.15   0
  -1 -10   9    7.54    4.62   0
  -1 -10  10   93.51    5.47   0
  -1 -10  11    1.28    4.64   0
  -1 -10  12  107.82    5.82   0
  -1 -10  13  643.03    9.52   0
  -1 -10  14  310.41    7.58   0
  -1 -10  15  425.73    8.11   0
  -1 -10  16  237.57    6.91   0
  -1  -9   6  558.96    9.41   0
  -1  -9   7  299.50    7.71   0
  -1  -9  17   47.61    5.41   0
  -1  -9  18    8.51    4.86   0
  -1  -8   5 1013.88   12.09   0
  -1  -8  19   16.11    5.01   0
  -1  -7  19    8.29    5.77   0
  -1  -7  20   41.36    5.11   0
  -1  -6   4   22.53    5.56   0
  -1  -6  20   20.69    4.89   0
  -1  -5   4   36.94    5.26   0
  -1  -5  20    2.11    5.88   0
  -1  -4   4    5.09    4.68   0
  -1  -4  20   81.03    6.60   0
  -1  -3   4 1295.65   18.32   0
  -1  -3  20  498.42    9.66   0
  -1  -2  19  117.70    7.03   0
  -1  -1  18  160.08    7.74   0
  -1   0  16  113.21    7.91   0
   0 -14   9   18.94    4.66   0
   0 -14  11  126.81    5.76   0
   0 -14  12    4.79    4.71   0
   0 -14  14   15.46    4.72   0
   0 -14  15   23.17    4.74   0
   0 -13   5  440.92    8.21   0
   0 -13   6    4.47    5.12   0
   0 -13  17    8.93    4.87   0
   0 -13  18   25.57    5.06   0
   0 -12   3    0.62    4.56   0
   0 -12   4    8.61    5.76   0
   0 -12  20   29.48    5.24   0
   0 -11   2  385.12    7.99   0
   0 -11  22   -1.25    5.27   0
   0 -10   1   16.13    6.15   0
   0 -10  23   -0.59    5.18   0
   0  -9   0    0.07    6.00   0
   0  -8  -1    1.67    5.54   0
   0  -8  24   -2.01    5.80   0
   0  -7  25   47.50    5.71   0
   0  -6  25   67.70    6.96   0
   0  -5  25  285.81    8.81   0
   0  -4  25   64.65    6.95   0
   0  -3  25   56.59    6.65   0
   0  -1  24    1.06    5.82   0
   0   3   4  413.08   18.59   0
   0   3  19   67.89   10.53   0
   1 -16   7    8.09    4.80   0
   1 -16   8    6.38    4.69   0
   1 -16   9   68.87    6.70   0
   1 -15   3   17.76    5.02   0
   1 -15   4   73.42    5.57   0
   1 -14   1  155.36    6.24   0
   1   1  26    2.48    7.20   0
   1   3  24   51.84    8.68   0
   1   4   0   75.65    7.19   0
   1   7   9  354.78   11.85   0
   2 -17   3    7.27    5.52   0
   2 -16   0  203.02    6.74   0
   2 -14  -3   28.13    6.26   0
   2 -10  -7   70.81    6.51   0
   2  -8  -8   22.87    6.03   0
   2  -1  -8  134.92   10.80   0
   2   4  -4  154.19    7.15   0
   2   7   1   22.79    6.10   0
   2   8   4   62.51    5.85   0
   2   9  10   43.49    6.96   0
   2   9  11   26.52    6.92   0
   2   9  12  290.68   10.96   0
   3 -18   1    4.95    5.20   0
   3 -17  -2   11.54    4.75   0
   3 -15  -5  165.05    7.52   0
   3 -11  -9  124.55    7.79   0
   3   2  -9  114.25    8.62   0
   3   3  -8  391.19    9.74   0
   3   5  -6    1.67    5.36   0
   3   7  -3  213.55    7.38   0
   3   8  -1   68.79    5.30   0
   3  10   6   38.96    5.17   0
   4 -17  -5   26.90    5.28   0
   4 -15  -8   42.09    5.70   0
   4 -14  -9    1.60    6.13   0
   4   1 -12    5.54    5.80   0
   4   7  -6  173.68    6.51   0
   4  10   0    7.76    4.66   0
   4  11   4  285.51    7.76   0
   4  11  18    8.12    7.36   0
   5 -16  -9   35.29    6.75   0
   5 -15 -10   33.28    6.51   0
   5 -14 -11    1.90    6.76   0
   5 -13 -12    4.22    5.96   0
   5  -2 -15  379.89   11.10   0
   5   1 -14  106.48    6.80   0
   5   4 -12    6.48    5.90   0
   5   5 -11  125.15    6.22   0
   5   6 -10    3.82    4.57   0
   5   8  -7   12.37    4.91   0
   5  11  -1  356.63    7.68   0
   5  12   3  408.58    8.40   0
   6 -14 -13   10.40    7.53   0
   6 -11 -15   63.04   10.21   0
   6  -6 -17    5.96   11.04   0
   6  -5 -17   10.00    9.02   0
   6  -4 -17  710.96   17.43   0
   6   0 -16   75.84    6.63   0
   6   2 -15   57.09    5.50   0
   6   6 -12   14.19    5.47   0
   6   9  -8    2.88    4.36   0
   6  10  -6   75.92    5.20   0
   6  11  -4   98.66    5.96   0
   6  12  -1   95.76    5.76   0
   6  13   3   14.48    4.96   0
   7 -12 -16    8.62    9.47   0
   7 -10 -17   25.77   12.89   0
   7   1 -17   35.14    5.21   0
   7   3 -16  292.43    7.78   0
   7   8 -11  134.04    6.38   0
   7   9 -10  194.66    6.62   0
   7  10  -8    6.75    4.57   0
   7  11  -6   13.67    4.56   0
   7  12  -4   11.57    4.60   0
   7  13  -1    1.29    4.66   0
   7  14   4    7.96    4.71   0
   8   2 -18  203.95    7.58   0
   8   5 -16  145.62    6.93   0
   8   6 -15   10.49    5.14   0
   8   7 -14   11.97    5.32   0
   8   8 -13   28.13    5.12   0
   8  10 -10   14.89    5.08   0
   8  11  -8   74.20    5.09   0
   8  12  -6   44.06    5.20   0
   8  13  -3   74.45    5.70   0
   8  14   0   -0.57    5.23   0
   9   0 -20  232.95    8.56   0
   9   2 -19  252.75    7.66   0
   9   4 -18  317.02    8.32   0
   9   5 -17  259.47    7.12   0
   9   8 -14   19.03    4.97   0
   9   9 -13  106.17    5.51   0
   9  12  -8  325.56    7.47   0
   9  14  -3   90.39    6.77   0
   9  14  -2   18.83    5.38   0
  10   0 -21    5.80    6.09   0
  10   2 -20  248.11    7.45   0
  10   5 -18  286.47    7.35   0
  10   9 -14  103.45    6.31   0
  10  10 -13   68.73    6.84   0
  10  11 -11  340.95    7.64   0
  10  12  -9   56.59    5.78   0
  -1  -9   9  277.73    7.27   0
  -1  -9  10    8.94    4.73   0
  -1  -9  14   51.73    5.30   0
  -1  -9  15   30.51    5.01   0
  -1  -9  16   -0.60    4.86   0
  -1  -8   6   34.30    5.27   0
  -1  -8   7  955.88   11.53   0
  -1  -8  17   85.50    5.64   0
  -1  -8  18  259.78    7.29   0
  -1  -7   5  202.25    7.44   0
  -1  -7  18  166.19    6.35   0
  -1  -6   5   10.78    5.37   0
  -1  -6  19   47.30    5.24   0
  -1  -5  19   10.59    6.11   0
  -1  -4  19   23.86    5.96   0
  -1  -3  19  209.77    8.12   0
  -1  -2   5  128.85    8.58   0
  -1  -2  18   13.79    6.00   0
  -1  -1  17    7.25    5.59   0
  -1   0   8   93.84    8.77   0
  -1   0  15    4.75    6.95   0
   0 -13   8   28.39    5.09   0
   0 -13   9   44.71    5.04   0
   0 -13  14   62.48    5.40   0
   0 -13  15   20.80    4.71   0
   0 -13  16  227.40    6.71   0
   0 -12  18    2.82    4.77   0
   0 -12  19   49.43    5.69   0
   0 -11   3   88.05    5.62   0
   0 -11  20    2.25    5.29   0
   0 -11  21   71.30    5.88   0
   0 -10  22   37.50    5.43   0
   0  -9  23   53.69    5.29   0
   0  -7  -1  304.67    9.54   0
   0  -7  24  169.86    6.60   0
   0  -6  24  318.12    8.97   0
   0  -2  24    1.51    6.21   0
   0   0  23   -0.74    5.65   0
   0   1  22   84.47    7.56   0
   1 -16  10    6.49    4.72   0
   1 -16  11   76.44    5.36   0
   1 -16  12   12.80    4.95   0
   1 -16  13   -0.21    4.54   0
   1 -15   5    9.24    4.76   0
   1 -14   2   14.20    4.92   0
   1 -13   0   10.71    5.08   0
   1 -12  -1  174.34    7.61   0
   1  -9  -4   30.84    6.27   0
   1  -7  -5  216.70   10.04   0
   1   2  25    4.87    6.84   0
   1   7   8  344.87   11.23   0
   1   7  15    1.63    9.08   0
   2 -17   4   10.46    5.25   0
   2 -17   5   76.77    6.33   0
   2 -16   1  498.91    8.82   0
   2 -15  -1    9.71    4.78   0
   2 -13  -4   31.42    5.31   0
   2 -12  -5  322.53    9.01   0
   2 -11  -6   46.23    5.36   0
   2   5  -3    2.62    4.97   0
   2   8   3   23.96    6.33   0
   2   8  19  308.10   18.27   0
   2   9   8  127.43    7.46   0
   2   9  13    1.08    5.81   0
   2   9  14    8.16    7.35   0
   3 -18   2    7.85    5.09   0
   3 -17  -1    4.56    4.93   0
   3 -14  -6  380.74    8.86   0
   3 -13  -7  515.14   10.66   0
   3 -12  -8   11.76    5.87   0
   3  -2 -11  128.63   10.33   0
   3   6  -5   40.80    5.64   0
   3   9   1   21.22    4.87   0
   3  10   5   35.04    5.10   0
   3  10  17    2.87    6.92   0
   4 -16  -6    4.02    6.11   0
   4  -1 -13    8.60    6.43   0
   4   4 -10   19.14    4.88   0
   4   5  -9   10.50    4.50   0
   4   6  -8   84.34    5.59   0
   4   8  -5  511.13    9.13   0
   4   9  -3  621.75    9.47   0
   4  10  -1   -3.01    5.30   0
   4  11   3   24.92    5.18   0
   5 -17  -7   -5.14    6.40   0
   5   3 -13   13.97    5.54   0
   5   7  -9   74.58    5.29   0
   5   9  -6   95.17    5.56   0
   5  10  -4   96.86    5.61   0
   5  12   2   97.70    5.84   0
   5  13   8   25.33    5.99   0
   5  13   9   79.48    6.95   0
   5  13  10   86.62    7.16   0
   5  13  11   10.17    6.06   0
   5  13  12   21.38    6.10   0
   6  -3 -17  108.56    8.82   0
   6   4 -14   10.69    4.92   0
   6   7 -11   65.65    5.15   0
   6   8 -10   11.26    4.88   0
   6  12  -2  184.33    6.86   0
   6  13   2    4.64    4.59   0
   7  -1 -18   27.18    6.02   0
   7   2 -17  349.78    8.96   0
   7   5 -15   27.01    6.21   0
   7   6 -14   31.97    5.18   0
   7   7 -13   -1.28    5.03   0
   7  10  -9    6.96    4.62   0
   7  11  -7   37.90    4.59   0
   7  12  -5   44.49    4.94   0
   7  13  -2   16.31    5.01   0
   7  14   2    3.15    5.32   0
   7  14   3   49.48    5.49   0
   8   0 -19    2.79    4.59   0
   8   4 -17   97.78    5.67   0
   8   9 -12   35.78    4.95   0
   8  12  -7   77.37    5.35   0
   8  13  -4   17.82    4.86   0
   8  14  -1   32.40    5.49   0
   9  -5 -21    8.23    7.43   0
   9  -4 -21    1.34    7.07   0
   9  -3 -21    8.71    7.26   0
   9   1 -20   47.67    6.70   0
   9   3 -19  141.47    7.42   0
   9  10 -12   17.35    4.65   0
   9  13  -6   45.62    5.31   0
   9  14  -4   90.83    5.85   0
  10   1 -21    9.05    5.80   0
  10   3 -20   29.90    6.28   0
  10   7 -17   26.29    5.02   0
  10   8 -16   15.64    5.58   0
  10  11 -12    9.68    5.05   0
  10  12 -10   86.36    5.71   0
  -1  -9  11  183.21    6.30   0
  -1  -9  12   19.63    4.71   0
  -1  -9  13   16.57    4.98   0
  -1  -8   8   14.72    5.11   0
  -1  -8   9   14.60    4.82   0
  -1  -8  14    1.27    4.67   0
  -1  -8  15   33.29    5.23   0
  -1  -8  16   99.30    5.73   0
  -1  -7   6  676.01   10.69   0
  -1  -7   7  145.27    6.71   0
  -1  -7  16   72.48    6.56   0
  -1  -7  17   12.34    5.04   0
  -1  -6  17  209.21    7.87   0
  -1  -6  18    8.36    5.06   0
  -1  -5  18    7.17    5.13   0
  -1  -4   5 1483.23   17.33   0
  -1  -4  18   26.96    6.39   0
  -1  -3  18  199.74    7.80   0
  -1  -2  17   21.89    5.98   0
  -1  -1  16    0.54    5.39   0
  -1   0   9    3.07    7.93   0
  -1   0  14 1097.22   17.59   0
   0 -13  10   -1.77    4.21   0
   0 -13  11   37.63    4.65   0
   0 -13  12    4.17    4.52   0
   0 -13  13    0.58    4.33   0
   0 -12   6   27.96    5.00   0
   0 -12  16   49.32    5.42   0
   0 -12  17    6.95    4.78   0
   0 -11   4  459.29    8.43   0
   0 -11  19   11.34    5.22   0
   0 -10   2    1.32    4.73   0
   0 -10  20   30.91    6.40   0
   0 -10  21   50.97    5.70   0
   0  -9   1   37.22    5.11   0
   0  -9  22    4.66    5.36   0
   0  -8   0 2329.73   19.44   0
   0  -8  23  219.93    6.93   0
   0  -7  23   25.41    6.21   0
   0  -6  -1   69.47    6.66   0
   0  -5  24  123.09    6.56   0
   0  -4  24  135.93    6.69   0
   0  -3  24   61.07    5.83   0
   0  -1  23    5.34    5.77   0
   0   2  20 1131.41   20.58   0
   0   4   6   23.42    8.97   0
   1 -15   6   27.15    4.98   0
   1 -15   7   23.82    5.04   0
   1 -15   8   27.97    5.07   0
   1 -15   9   53.70    5.13   0
   1 -15  13    8.17    4.74   0
   1 -15  14    3.82    4.62   0
   1 -15  15    4.82    4.67   0
   1 -14   4   78.10    6.59   0
   1 -13   1   15.05    5.06   0
   1 -11  -2   20.88    5.12   0
   1 -10  -3  443.87    9.18   0
   1   0  26    2.58    6.83   0
   1   5   1  228.96    9.69   0
   1   7   7  652.16   14.38   0
   2 -17   6    7.14    5.42   0
   2 -17   7   53.83    5.87   0
   2 -17   8   13.06    5.01   0
   2 -17   9   -4.03    4.78   0
   2 -17  10   22.10    6.32   0
   2 -16   2   57.04    5.49   0
   2 -15   0  163.78    6.18   0
   2 -14  -2    2.46    4.74   0
   2  -9  -7   59.67    6.43   0
   2  -7  -8    8.18    7.06   0
   2   6  -2    4.35    5.63   0
   2   7   0    1.20    5.20   0
   2   9  15    1.51    8.34   0
   3 -18   3   36.39    5.58   0
   3 -17   0   14.40    4.87   0
   3 -16  -2   65.54    6.44   0
   3 -15  -4   76.14    5.79   0
   3   1 -10    5.41    7.35   0
   3   7  -4   24.56    5.52   0
   3   8  -2   19.26    5.11   0
   3   9   0   46.21    5.22   0
   3   9  21    3.94   10.84   0
   3  10   4   37.80    5.02   0
   4 -17  -4    1.13    4.81   0
   4 -15  -7    1.73    6.13   0
   4   3 -11  204.78    7.10   0
   4   7  -7   94.53    5.76   0
   4  11   2   19.47    5.26   0
   4  11  19   56.76    9.36   0
   4  12   7  204.84    7.91   0
   4  12   8   86.71    5.57   0
   4  12   9    5.15    4.81   0
   4  12  10   54.25    5.61   0
   4  12  11   11.38    4.67   0
   4  12  12    3.50    5.87   0
   4  12  13    3.72    5.81   0
   5 -16  -8    9.02    6.08   0
   5 -11 -13    3.66    8.41   0
   5  -1 -15   10.92    5.59   0
   5   8  -8    8.48    4.80   0
   5  10  -5   -5.04    5.65   0
   5  12   1    6.55    4.88   0
   5  13   7   -1.44    4.89   0
   5  13  13   17.16    6.26   0
   5  13  14    1.82    5.99   0
   6  -2 -17    2.42    5.75   0
   6   1 -16  657.17   10.92   0
   6   9  -9   55.33    5.10   0
   6  10  -7   65.12    5.05   0
   6  11  -5   17.05    5.05   0
   6  13   1   91.34    5.58   0
   6  14   6    6.09    5.56   0
   6  14   7   55.62    5.52   0
   6  14   8   27.11    5.11   0
   6  14   9   35.67    5.37   0
   6  14  10   38.82    5.77   0
   6  14  11   91.01    6.27   0
   7 -13 -15  199.99   12.05   0
   7   0 -18 1391.93   16.43   0
   7   4 -16  251.81    7.23   0
   7   9 -11  136.23    6.04   0
   7  13  -3    0.06    4.75   0
   7  14   1   18.67    5.16   0
   8  -5 -20    1.69    7.68   0
   8  -4 -20    8.63    6.81   0
   8  -3 -20    6.28    7.22   0
   8   1 -19   29.46    6.12   0
   8   3 -18    3.98    4.49   0
   8   6 -16    0.58    5.57   0
   8   7 -15   13.83    4.68   0
   8   8 -14   20.98    5.97   0
   8  13  -5  302.52    7.20   0
   8  14  -2   45.59    5.79   0
   9  -6 -21   10.48    8.85   0
   9  -2 -21    9.21    5.97   0
   9   5 -18   41.84    6.20   0
   9   6 -17  181.61    6.78   0
   9   7 -16   57.16    5.31   0
   9   8 -15    3.62    5.03   0
   9   9 -14   13.74    5.02   0
   9  11 -11   21.85    4.67   0
   9  12  -9   70.17    5.33   0
   9  13  -7   66.50    5.62   0
   9  14  -5   72.45    5.69   0
  10  -2 -22   25.96    6.74   0
  10   5 -19   40.13    5.36   0
  10   6 -18   21.67    4.81   0
  10   9 -15    3.07    4.94   0
  10  10 -14   18.32    5.01   0
  10  12 -11    6.42    4.82   0
  -1  -8  10    0.93    4.73   0
  -1  -8  11  131.70    6.00   0
  -1  -8  12    5.49    4.49   0
  -1  -8  13    8.99    4.75   0
  -1  -7   9  210.66    7.16   0
  -1  -7  14  122.93    5.82   0
  -1  -7  15    4.44    4.88   0
  -1  -6   6  538.28   10.19   0
  -1  -6   7  620.91   10.62   0
  -1  -6  16   16.79    5.12   0
  -1  -5   6  396.41    9.46   0
  -1  -5  17    5.42    4.63   0
  -1  -4  17    2.72    5.95   0
  -1  -3  17   18.54    5.99   0
  -1  -2   6 3112.63   28.90   0
  -1  -2  16    1.99    5.54   0
  -1  -1   7  171.06    9.06   0
  -1  -1  15   36.95    6.09   0
  -1   0  10   51.90    8.42   0
  -1   0  11    0.35    8.23   0
  -1   0  12   15.60    7.04   0
  -1   0  13    1.66    6.31   0
   0 -12   9   -1.15    4.56   0
   0 -12  10   63.34    4.91   0
   0 -12  11    5.43    4.45   0
   0 -12  12    0.24    4.20   0
   0 -12  13  144.45    5.93   0
   0 -12  14   29.01    5.29   0
   0 -12  15  296.92    7.42   0
   0 -11   5  173.53    6.32   0
   0 -11  17  118.41    6.11   0
   0 -11  18    4.87    5.05   0
   0 -10  19    4.09    4.91   0
   0  -9  21    0.39    4.93   0
   0  -8  22   36.24    5.33   0
   0  -7   0    0.02    6.96   0
   0  -7  22   61.81    6.32   0
   0  -6  23    5.12    4.57   0
   0  -5  -1    2.98    6.46   0
   0  -5  23  156.04    7.75   0
   0  -4  23   59.47    6.79   0
   0  -3  23   13.11    6.09   0
   0  -2  23    6.97    6.20   0
   0   0  22  107.82    7.44   0
   0   1  21   -0.70    7.22   0
   0   3  18   14.66    9.03   0
   1 -15  10   35.98    4.92   0
   1 -15  11   47.50    5.17   0
   1 -15  12   35.74    5.11   0
   1 -14   5  184.14    6.70   0
   1 -14  16   26.93    5.03   0
   1 -14  17   10.73    4.94   0
   1 -13   2   63.25    5.49   0
   1 -13  19  124.48    6.22   0
   1 -12   0   72.40    5.49   0
   1  -8  -4    1.39    6.53   0
   1  -6  -5   12.92    7.73   0
   1   1  25    3.54    6.87   0
   1   2  -3   94.45    8.41   0
   1   3  -2  660.35   14.67   0
   1   4  22   29.21    9.30   0
   1   6   3  185.17    8.80   0
   1   7   6 1017.12   16.56   0
   2 -16   4   31.49    5.18   0
   2 -16   5    2.59    6.07   0
   2 -15   1    8.65    5.06   0
   2 -13  -3  123.41    6.39   0
   2 -10  -6   20.60    5.81   0
   2   3  -6 2220.90   21.87   0
   2   4  -5   98.85    6.62   0
   2   8   2    6.57    5.07   0
   3 -17   1   -1.38    5.00   0
   3 -16  -1    0.11    5.79   0
   3 -14  -5  194.05    6.88   0
   3 -10  -9  208.65    9.34   0
   3  -1 -11   50.01    8.66   0
   3   3  -9  122.92    8.63   0
   3   4  -8   58.74    6.41   0
   3   6  -6   61.52    5.74   0
   3  10   3    2.13    4.48   0
   3  10  18   74.54    8.51   0
   3  11   9  184.71    7.80   0
   3  11  10  422.32   10.28   0
   3  11  11  325.99    9.83   0
   4 -17  -3   23.68    5.13   0
   4 -16  -5    9.30    5.04   0
   4 -14  -8   81.64    6.02   0
   4 -13  -9  354.90   10.03   0
   4 -12 -10   20.92    6.50   0
   4  -9 -12  419.04   14.76   0
   4   0 -13    2.20    5.58   0
   4   2 -12   40.38    5.37   0
   4   8  -6  210.69    6.76   0
   4   9  -4   19.98    5.05   0
   4  10  -2   94.34    5.61   0
   4  11   1   -2.89    4.72   0
   4  12   5  337.22    9.05   0
   4  12   6   93.74    6.13   0
   4  12  14   16.52    6.43   0
   4  12  15    0.11    7.08   0
   5 -17  -6   82.58    7.19   0
   5 -15  -9   28.50    6.48   0
   5   0 -15    1.16    5.42   0
   5   2 -14    0.49    4.41   0
   5   5 -12   49.28    5.17   0
   5   6 -11   18.15    4.72   0
   5   7 -10   77.82    5.25   0
   5   9  -7    9.02    4.64   0
   5  11  -3   52.53    5.44   0
   5  13   4    8.93    4.95   0
   5  13   5  230.33    7.14   0
   5  13  15  157.42    8.41   0
   6 -12 -14   36.72    8.53   0
   6  -1 -17  404.36   10.86   0
   6   2 -16  229.59    8.11   0
   6   5 -14    3.34    5.13   0
   6   6 -13   38.04    5.16   0
   6   7 -12   12.06    4.85   0
   6   8 -11  477.65    8.60   0
   6  10  -8   13.85    4.52   0
   6  11  -6   70.98    5.36   0
   6  12  -4  258.31    7.01   0
   6  13  -1   55.90    4.99   0
   6  14   4    6.56    4.69   0
   6  14   5   13.52    4.72   0
   7 -14 -14   50.42    8.12   0
   7   1 -18   24.76    6.06   0
   7   3 -17  142.87    7.18   0
   7   7 -14   12.48    6.01   0
   7  10 -10    2.24    4.42   0
   7  11  -8   10.78    4.59   0
   7  12  -6    4.11    4.73   0
   7  13  -4   -0.73    4.69   0
   7  14   0   12.35    5.36   0
   7  15   5   12.76    5.10   0
   7  15   6   37.97    5.44   0
   8  -6 -20  105.24   11.22   0
   8  -2 -20    8.96    6.24   0
   8   5 -17  102.88    5.80   0
   8   9 -13   23.92    5.05   0
   8  10 -12    2.52    5.93   0
   8  12  -8    0.38    4.90   0
   8  13  -6    2.97    4.92   0
   8  15   0  114.58    6.08   0
   8  15   1    0.90    5.30   0
   9  -7 -21    6.29   10.72   0
   9  -1 -21   10.02    6.10   0
   9   2 -20   19.72    5.30   0
   9   4 -19    7.46    4.83   0
   9  10 -13   16.71    5.06   0
   9  11 -12   17.36    4.97   0
   9  12 -10   58.73    5.34   0
   9  13  -8  260.56    7.17   0
  10  -1 -22   45.82    6.85   0
  10   2 -21    1.73    5.20   0
  10   4 -20   -1.01    4.85   0
  10   7 -18    4.26    5.99   0
  10   8 -17   86.95    7.37   0
  10  11 -13  191.16    6.68   0
  -1  -7  10  443.53    8.62   0
  -1  -7  11    0.29    4.64   0
  -1  -7  12  317.28    7.45   0
  -1  -7  13   -1.60    4.79   0
  -1  -6   9  171.08    6.91   0
  -1  -6  13  833.66   11.81   0
  -1  -6  14  113.14    6.42   0
  -1  -6  15  210.42    6.77   0
  -1  -5   7  172.41    7.81   0
  -1  -5  15  137.31    6.31   0
  -1  -5  16    8.36    4.93   0
  -1  -4   6  819.83   13.27   0
  -1  -4  16  107.34    6.04   0
  -1  -3   6  336.04   10.00   0
  -1  -2   7  640.80   14.95   0
  -1  -1  14   22.32    6.12   0
   0 -11   6    3.09    4.95   0
   0 -11   7   79.14    5.55   0
   0 -11  14  192.00    6.63   0
   0 -11  15  480.52    8.17   0
   0 -11  16   22.87    5.45   0
   0 -10   4   17.60    5.13   0
   0 -10  17   46.29    6.59   0
   0 -10  18   54.08    5.55   0
   0  -9   2   31.52    5.14   0
   0  -9  19   36.77    5.22   0
   0  -9  20   13.44    5.14   0
   0  -8   1   -4.01    5.03   0
   0  -8  21   30.56    5.27   0
   0  -7  21   10.60    5.97   0
   0  -6  22  186.97    6.58   0
   0  -4  -1   14.08    6.77   0
   0  -3  -1  360.57   15.17   0
   0  -1  22   88.57    7.00   0
   0   4  15   74.81   14.42   0
   1 -14   6  212.15    6.80   0
   1 -14   7  139.55    6.11   0
   1 -14   8   30.50    4.92   0
   1 -14   9   57.53    5.27   0
   1 -14  10   11.60    5.79   0
   1 -14  11   25.71    5.80   0
   1 -14  12   36.76    5.10   0
   1 -14  14    5.39    4.83   0
   1 -14  15   19.34    4.96   0
   1 -13   3   30.90    5.45   0
   1 -13  18    0.42    5.03   0
   1 -12   1    0.40    4.73   0
   1 -12  20    6.53    5.20   0
   1 -11  -1 1236.81   13.47   0
   1 -10  -2  504.23    9.63   0
   1  -9  -3   -0.05    4.95   0
   1  -2  26    7.24    6.41   0
   1  -1  -5  418.52   22.67   0
   1  -1  26    6.78    6.00   0
   1   2  24    5.33    7.29   0
   1   3  23   11.63    8.24   0
   1   4  -1  617.31   13.31   0
   1   7  16   24.95   12.41   0
   2 -16   6   30.73    5.30   0
   2 -16   8    4.78    4.62   0
   2 -16  12   -4.46    5.79   0
   2 -14   0  104.42    6.88   0
   2 -13  -2   12.39    6.44   0
   2 -11  -5   62.25    5.67   0
   2   0  -8  364.63   12.67   0
   2   2  -7  750.99   14.66   0
   2   5  -4   11.35    5.16   0
   2   7  -1    9.17    5.45   0
   2   9   5  308.27    8.31   0
   2   9  16  339.68   14.26   0
   3 -17   2    7.32    5.43   0
   3 -15  -3   12.65    4.88   0
   3 -13  -6  324.16    7.95   0
   3 -12  -7  692.39   12.13   0
   3 -11  -8  306.12    9.36   0
   3  -8 -10   25.53    8.03   0
   3   7  -5   16.88    5.06   0
   3   8  -3    4.69    4.73   0
   3   9  -1   13.32    4.98   0
   3  10   2   18.44    4.97   0
   3  11   6    0.96    5.96   0
   3  11   7  296.51    7.99   0
   3  11   8  161.49    6.96   0
   3  11  14   32.26    7.25   0
   4 -17  -2    4.42    5.91   0
   4 -15  -6   80.82    7.03   0
   4   4 -11    9.48    5.04   0
   4   9  -5  300.15    7.58   0
   4  10  -3   90.00    5.55   0
   4  11   0    8.68    5.04   0
   4  12   4   12.72    5.26   0
   4  12  16    5.09    6.84   0
   5 -14 -10   16.30    6.43   0
   5 -13 -11  127.54    8.63   0
   5 -12 -12  119.41    8.89   0
   5  -9 -14    4.57   10.31   0
   5   4 -13   -2.83    4.76   0
   5   8  -9  239.58    6.87   0
   5  10  -6   24.17    4.90   0
   5  11  -4   14.20    5.07   0
   5  12  -1   12.52    5.03   0
   5  13   3  127.66    6.14   0
   6 -15 -11   26.23    6.72   0
   6 -14 -12    2.18    6.89   0
   6 -13 -13    3.78    6.78   0
   6   0 -17    2.01    5.73   0
   6   4 -15  144.88    6.67   0
   6   9 -10  300.09    7.64   0
   6  11  -7   -0.62    4.13   0
   6  13  -2    8.66    5.28   0
   6  14   2   21.58    4.96   0
   6  14   3   22.89    5.11   0
   7  -4 -19    5.60    7.87   0
   7  -3 -19   14.35    7.42   0
   7   5 -16   26.09    5.22   0
   7   6 -15  362.87    7.89   0
   7   8 -13   15.93    5.10   0
   7  11  -9    4.54    4.36   0
   7  12  -7   28.42    4.91   0
   7  13  -5   29.55    5.28   0
   7  14  -2    2.78    5.00   0
   7  15   3   66.94    5.79   0
   7  15   4   22.32    5.04   0
   8  -1 -20  108.30    7.48   0
   8   4 -18    0.01    4.86   0
   8   8 -15   57.34    6.65   0
   8  11 -11   12.69    4.70   0
   8  14  -4   14.13    4.95   0
   8  15  -1    5.57    5.39   0
   9   0 -21   -1.86    6.07   0
   9   3 -20   47.92    6.86   0
   9   6 -18   27.56    5.32   0
   9   7 -17    9.55    5.39   0
   9  10 -14   -0.92    5.10   0
  10   0 -22   33.57    6.77   0
  10   3 -21   15.12    6.42   0
  10   6 -19   16.15    4.99   0
  10   9 -16    5.06    5.06   0
  10  10 -15    9.95    5.08   0
  -1  -6  10  545.59    9.34   0
  -1  -6  11   31.51    5.52   0
  -1  -6  12  397.38    8.45   0
  -1  -5   9   92.93    6.43   0
  -1  -5  10  278.16    8.52   0
  -1  -5  11  838.07   11.99   0
  -1  -5  12   32.87    5.43   0
  -1  -5  13  664.74   10.41   0
  -1  -5  14   -7.54    5.25   0
  -1  -4   7  973.75   14.01   0
  -1  -4   8  825.74   13.19   0
  -1  -4  14 1383.23   14.56   0
  -1  -4  15   71.41    5.89   0
  -1  -3   7 1710.80   19.16   0
  -1  -3  14  172.95    7.49   0
  -1  -3  15   83.03    5.97   0
  -1  -2   8 4949.96   34.04   0
  -1  -2  14   34.69    6.27   0
  -1  -1  11    2.89    7.49   0
  -1  -1  12   36.62    7.19   0
  -1  -1  13    0.97    6.16   0
   0 -11   8   46.86    5.19   0
   0 -11   9   12.60    4.71   0
   0 -11  10    5.49    4.83   0
   0 -11  11   76.41    5.34   0
   0 -11  12   10.12    4.80   0
   0 -11  13  647.75    9.39   0
   0 -10   6    9.72    6.39   0
   0 -10  16  107.71    6.00   0
   0  -9  18   32.05    5.59   0
   0  -8   2   42.24    6.57   0
   0  -8  19  318.99    8.84   0
   0  -8  20   -3.96    4.76   0
   0  -6   0  114.62    7.17   0
   0  -6  21   27.98    6.17   0
   0  -5  22   78.89    5.90   0
   0  -4  22   45.52    5.42   0
   0  -3  22    8.42    6.08   0
   0  -2  22  231.55    7.58   0
   0   0  21    3.39    6.14   0
   0   1  20   10.33    7.46   0
   0   5  10   90.27   14.09   0
   0   5  11  311.25   23.18   0
   1 -13   4   -1.22    5.04   0
   1 -13   5  168.34    6.64   0
   1 -13  15   38.33    5.11   0
   1 -13  16    2.75    4.80   0
   1 -13  17   62.07    5.31   0
   1 -12   2   16.09    4.74   0
   1 -12  19   26.16    5.81   0
   1 -11   0    9.94    5.02   0
   1 -11  21   16.70    5.33   0
   1 -10  22   22.27    5.17   0
   1  -9  23   54.39    5.83   0
   1  -8  24    1.26    5.01   0
   1  -7  -4   21.40    7.72   0
   1  -6  25   73.24    6.93   0
   1  -5  -5   95.34    9.49   0
   1  -4  26   21.16    5.43   0
   1  -3  26   11.74    4.86   0
   1   0  25   -0.47    6.02   0
   1   5   0  694.24   13.45   0
   1   5  20    6.55   11.55   0
   1   7   5   41.20    7.60   0
   2 -16   9    5.33    4.58   0
   2 -16  10    2.72    4.83   0
   2 -16  11   29.34    4.99   0
   2 -15   3   14.16    4.91   0
   2 -15   4    7.84    5.07   0
   2 -14   1  115.52    6.83   0
   2 -12  -3  658.65   11.48   0
   2  -6  -8  124.89   11.42   0
   2   3  26   39.63    9.05   0
   2   5  24   53.63   12.10   0
   2   8   1    2.58    4.87   0
   2   9   4    9.20    4.65   0
   3 -17   4    9.78    5.64   0
   3 -17   5   87.17    6.17   0
   3 -16   0    1.96    5.00   0
   3 -15  -2   20.13    5.13   0
   3 -14  -4  120.32    5.80   0
   3   0 -11    1.10    6.88   0
   3   9  -2  125.77    6.05   0
   3  10   1    3.66    4.65   0
   3  10  19  120.80   11.53   0
   3  11  15    3.05    6.85   0
   4 -17  -1   25.60    6.19   0
   4 -16  -4   13.57    5.26   0
   4 -14  -7  272.51    8.73   0
   4   1 -13    9.02    5.74   0
   4   3 -12  161.88    7.35   0
   4   8  -7    4.78    4.80   0
   4  11  -1    5.08    4.74   0
   4  12   3  102.60    6.16   0
   5 -17  -5   13.80    5.32   0
   5 -16  -7   16.34    5.11   0
   5   1 -15    9.73    5.80   0
   5   3 -14    0.86    4.54   0
   5   6 -12    1.95    5.54   0
   5   7 -11   25.29    5.85   0
   5   9  -8    1.66    4.60   0
   5  12  -2   35.46    5.30   0
   5  13   2  232.97    6.96   0
   6 -16  -9   25.03    6.63   0
   6   3 -16   41.96    6.76   0
   6   6 -14   20.24    6.35   0
   6   8 -12   67.20    5.83   0
   6  10  -9   39.43    4.88   0
   6  12  -5  148.27    6.12   0
   6  14   1   61.24    5.56   0
   7  -5 -19   18.22    9.18   0
   7  -2 -19  105.96    7.82   0
   7   2 -18    5.76    5.96   0
   7   4 -17   22.20    5.12   0
   7  12  -8   27.79    4.80   0
   7  14  -3    4.42    5.02   0
   7  15   1   27.58    5.72   0
   7  15   2    0.67    5.24   0
   8   0 -20   13.32    6.05   0
   8   3 -19   28.02    5.89   0
   8   6 -17   -0.34    4.66   0
   8   7 -16    7.73    4.98   0
   8   9 -14   31.76    5.20   0
   8  10 -13   14.48    4.80   0
   8  12 -10   53.89    4.99   0
   8  13  -8   55.29    5.25   0
   8  15  -2  135.16    6.59   0
   9   1 -21    5.21    5.98   0
   9   5 -19   39.03    5.43   0
   9  11 -13    0.11    4.73   0
   9  13 -10   30.42    6.47   0
  10   1 -22   43.92    6.90   0
  10   5 -20   21.65    4.91   0
  10   8 -18   46.00    7.05   0
  -1  -4   9  459.15   10.50   0
  -1  -4  10    2.39    5.85   0
  -1  -4  11   84.14    6.13   0
  -1  -4  12  447.31    9.21   0
  -1  -4  13  190.50    7.12   0
  -1  -3   8 1841.82   19.44   0
  -1  -3   9 1116.83   15.88   0
  -1  -3  10  686.27   13.44   0
  -1  -3  11   20.43    7.61   0
  -1  -3  12    3.98    5.24   0
  -1  -3  13   55.16    5.69   0
  -1  -2  11   11.89    7.97   0
  -1  -2  12   30.09    6.91   0
   0 -10   8    2.06    4.93   0
   0 -10   9    5.24    5.90   0
   0 -10  12  209.27    6.55   0
   0 -10  13   -2.68    5.08   0
   0 -10  15   52.28    5.48   0
   0  -9  16   14.48    5.06   0
   0  -9  17   32.28    5.22   0
   0  -8  18   43.64    5.46   0
   0  -7   1  310.60    9.02   0
   0  -7  19    1.22    5.87   0
   0  -7  20   13.59    4.93   0
   0  -6  20   11.19    5.83   0
   0  -5  21    0.85    4.74   0
   0  -4  21  335.03    8.61   0
   0  -3  21  461.85   10.10   0
   0  -2  21   63.48    6.90   0
   0  -1  21    1.20    5.58   0
   0   3   3   82.44   10.58   0
   0   3  17   34.53    8.72   0
   0   4   5  114.68   10.71   0
   1 -13   6   10.04    5.25   0
   1 -13   7  192.54    6.51   0
   1 -13   8    4.25    4.94   0
   1 -13   9   12.96    4.78   0
   1 -13  10    3.70    4.42   0
   1 -13  11   13.32    4.54   0
   1 -13  12   76.22    5.29   0
   1 -13  13   50.80    5.12   0
   1 -12   3   20.46    5.04   0
   1 -12  17   21.26    5.16   0
   1 -12  18   14.66    5.34   0
   1 -11   1  138.56    7.21   0
   1 -11  19   43.97    5.61   0
   1 -11  20   43.97    5.64   0
   1 -10  -1  302.57    8.27   0
   1 -10  21   13.87    5.33   0
   1  -9  -2  472.10   10.26   0
   1  -9  22    4.40    6.33   0
   1  -8  -3    1.36    6.65   0
   1  -8  23   34.24    6.30   0
   1  -7  24   25.43    5.24   0
   1  -5  25   35.04    5.84   0
   1  -4  -5 1539.46   30.91   0
   1  -4  25    9.21    6.20   0
   1  -3  25   37.41    6.37   0
   1  -2  25    2.69    6.14   0
   1  -1  25    2.15    5.93   0
   1   1  24   11.80    7.14   0
   1   7   4   56.63    8.05   0
   2 -15   5    6.11    4.95   0
   2 -15   6   31.06    5.27   0
   2 -15   7    0.87    4.72   0
   2 -15  13   90.43    5.68   0
   2 -15  14    7.54    4.89   0
   2 -15  15    2.52    4.80   0
   2 -14   2   44.15    6.33   0
   2 -13  -1  157.88    6.53   0
   2 -11  -4  130.25    7.37   0
   2 -10  -5    1.95    5.52   0
   2  -9  -6  121.90    7.35   0
   2   4  25   16.01    9.09   0
   2   7  -2  129.74    6.77   0
   2   8   0   30.18    5.59   0
   2   9   3   51.55    5.24   0
   2   9  17   17.28    9.73   0
   2  10  10  101.36    7.27   0
   3 -17   6   -0.55    5.33   0
   3 -17   8   14.93    5.21   0
   3 -16   2    6.03    5.16   0
   3 -15  -1  229.11    7.07   0
   3 -14  -3   29.38    6.14   0
   3 -13  -5    6.45    4.84   0
   3   4  -9  105.10    6.74   0
   3   5  -8    1.60    4.91   0
   3   7  -6   24.51    5.94   0
   3   8  -4   23.68    4.76   0
   3  10   0   32.72    5.18   0
   3  11   4   11.27    4.79   0
   4 -17   0   -0.49    4.83   0
   4 -16  -3   26.91    5.10   0
   4 -15  -5    6.00    6.09   0
   4 -13  -8   58.07    6.82   0
   4 -10 -11   30.34    7.68   0
   4   6 -10  216.69    6.86   0
   4   9  -6   25.30    5.15   0
   4  10  -4  231.42    6.79   0
   4  11  -2    0.73    4.68   0
   4  12   1    1.62    6.10   0
   4  12   2  124.73    6.36   0
   4  12  17   13.81    6.55   0
   4  13   8  241.79    8.34   0
   4  13   9  110.27    7.05   0
   4  13  10   16.43    6.49   0
   4  13  11   18.91    6.21   0
   5 -17  -4  109.52    7.25   0
   5 -16  -6   -1.27    6.19   0
   5 -15  -8    2.11    6.09   0
   5   5 -13   25.06    5.01   0
   5   8 -10   90.92    5.66   0
   5   9  -9  213.20    6.66   0
   5  10  -7   54.00    5.15   0
   5  12  -3   14.87    5.11   0
   5  13   0  254.55    6.95   0
   5  14   5  209.97    7.73   0
   5  14   6   21.55    5.38   0
   5  14   7  179.45    7.01   0
   5  14   8   -1.85    5.09   0
   5  14   9   16.62    5.29   0
   5  14  10    5.77    5.14   0
   5  14  11   79.93    5.99   0
   5  14  12    4.18    6.07   0
   6   1 -17  381.78    8.90   0
   6   5 -15    3.73    5.21   0
   6  11  -8   60.47    4.99   0
   6  12  -6    4.86    4.78   0
   6  13  -4   12.23    4.80   0
   6  14   0   27.29    5.13   0
   6  15   5    4.47    6.16   0
   6  15   6    1.63    4.96   0
   6  15   7   11.66    5.08   0
   6  15   8   22.05    5.21   0
   6  15   9   60.75    6.09   0
   7  -1 -19   76.61    7.07   0
   7   0 -19   -2.88    5.87   0
   7   6 -16   20.14    5.00   0
   7   7 -15    1.37    4.80   0
   7   8 -14  115.93    6.04   0
   7   9 -13  164.81    6.48   0
   7  10 -12    8.12    5.92   0
   7  11 -10   33.48    4.91   0
   7  13  -6    4.86    4.70   0
   7  14  -4   44.16    5.30   0
   7  15   0   -1.81    5.42   0
   8  -7 -20    1.14   12.68   0
   8   1 -20  110.27    7.35   0
   8   5 -18   22.36    5.05   0
   8  11 -12    8.73    4.69   0
   8  14  -6   50.72    5.41   0
   8  15  -3    1.20    5.24   0
   9   2 -21   12.31    6.24   0
   9   4 -20  108.20    6.10   0
   9   8 -17    4.61    5.33   0
   9   9 -16   -6.30    5.47   0
   9  12 -12   -1.38    4.91   0
  10   2 -22   23.74    6.42   0
  10   4 -21   91.74    6.23   0
  10   7 -19   32.07    5.55   0
   0 -10  10  176.39    6.29   0
   0 -10  11   -5.59    4.78   0
   0  -9   5 2180.81   16.83   0
   0  -9   6 1342.22   13.34   0
   0  -9  14  345.86    7.99   0
   0  -9  15   18.97    5.20   0
   0  -8   3   37.50    5.36   0
   0  -8  17  138.08    6.17   0
   0  -7   2  709.93   11.67   0
   0  -7  18    1.91    5.98   0
   0  -6   1   75.44    7.45   0
   0  -6  19   -3.06    5.96   0
   0  -5   0    0.24    5.19   0
   0  -5  20  153.60    6.41   0
   0   0  20   -2.23    5.44   0
   0   5   9   -0.55    9.90   0
[truncated: 343,259 more chars]
