# Supplementary material for: Crystal structure of [tBuMgCl]2[MgCl2(Et2O)2]2
Source: Acta Crystallogr E Crystallogr Commun. 2023 Mar 15;79(Pt 4):341–4. doi: 10.1107/S2056989023002190 (PMC10088314; doi:10.1107/S2056989023002190)
Supplement: Supplementary file 2 [file e-79-00341-Isup2.hkl]

data_I                                                                          
_shelx_title ' wa2544 in P21/c'                                                 
_shelx_refln_list_code          4                                               
_shelx_F_calc_maximum      331.17                                               
_exptl_crystal_F_000      1536.00                                               
_reflns_d_resolution_high  0.8222                                               
                                                                                
loop_                                                                           
 _space_group_symop_operation_xyz                                               
 'x, y, z'                                                                      
 'x, -y+1/2, z+1/2'                                                             
 '-x, -y, -z'                                                                   
 '-x, y-1/2, -z-1/2'                                                            
                                                                                
_cell_length_a    11.5663                                                       
_cell_length_b    15.4045                                                       
_cell_length_c    22.8256                                                       
_cell_angle_alpha  90.000                                                       
_cell_angle_beta   99.209                                                       
_cell_angle_gamma  90.000                                                       
                                                                                
_shelx_F_squared_multiplier     1.000                                           
                                                                                
loop_                                                                           
 _refln_index_h                                                                 
 _refln_index_k                                                                 
 _refln_index_l                                                                 
 _refln_F_squared_calc                                                          
 _refln_F_squared_meas                                                          
 _refln_F_squared_sigma                                                         
 _refln_observed_status                                                         
   2   0   0      42882.27      41083.96       460.13 o                         
   3   0   0         74.87        129.60        75.08 o                         
   4   0   0         56.39        165.83        64.06 o                         
   5   0   0         52.36        103.25        65.65 o                         
   6   0   0        607.41        451.50        67.70 o                         
   7   0   0        306.53        354.61        65.77 o                         
   8   0   0      16528.85      14595.49       155.50 o                         
   9   0   0          4.20         62.81        56.22 o                         
  10   0   0       6750.69       6563.02       105.63 o                         
  11   0   0          0.30         23.51        52.02 o                         
  12   0   0       1013.83       1067.13        67.92 o                         
  13   0   0        196.96        161.63        62.24 o                         
   2   1   0         82.70         71.78        55.68 o                         
   3   1   0         23.09         16.92        45.82 o                         
   4   1   0       3026.54       3446.44       157.26 o                         
   5   1   0          7.24         13.14        46.00 o                         
   6   1   0        207.93        215.07        51.96 o                         
   7   1   0       3798.84       3442.36       365.06 o                         
   8   1   0         16.67         56.50        41.72 o                         
   9   1   0        604.12        572.89        44.41 o                         
  10   1   0         92.49        104.62        40.90 o                         
  11   1   0        231.26        194.74        39.37 o                         
  12   1   0        218.41        267.07        43.09 o                         
  13   1   0       3970.87       3937.04        69.84 o                         
   2   2   0        316.16        338.35        41.24 o                         
   3   2   0       6718.13       6559.77       109.74 o                         
   4   2   0        135.82        122.90        40.82 o                         
   5   2   0        989.96        920.45        53.98 o                         
   6   2   0         58.21         59.43        43.05 o                         
   7   2   0          1.13         39.73        40.30 o                         
   8   2   0         61.25         78.14        41.77 o                         
   9   2   0        175.58        220.98        42.55 o                         
  10   2   0         60.73         61.60        38.82 o                         
  11   2   0        582.80        628.45        36.30 o                         
  12   2   0          6.88         30.62        34.88 o                         
  13   2   0        201.69        214.14        43.87 o                         
   1   3   0       4414.78       3941.77        83.06 o                         
   2   3   0       9474.49       9016.83       105.83 o                         
   3   3   0      12792.89      12341.64       138.91 o                         
   4   3   0       3806.15       3794.31       108.25 o                         
   5   3   0       1871.12       1919.03        63.61 o                         
   6   3   0        200.22        250.87        45.22 o                         
   7   3   0       1511.19       1543.78        44.62 o                         
   8   3   0       3862.27       4009.72        68.51 o                         
   9   3   0         53.47         26.24        43.44 o                         
  10   3   0       3108.47       3149.34        51.66 o                         
  11   3   0       1748.57       1578.98        51.47 o                         
  12   3   0        136.71        187.89        35.56 o                         
  13   3   0        157.86        176.39        36.00 o                         
   0   4   0        519.83        324.04        54.85 o                         
   1   4   0        810.53        796.25        45.61 o                         
   2   4   0      22618.72      22794.89       372.27 o                         
   3   4   0       2282.47       2200.44        55.84 o                         
   4   4   0       2968.96       3077.53        72.35 o                         
   5   4   0        369.51        359.13        37.75 o                         
   6   4   0       1339.26       1350.84        54.58 o                         
   7   4   0        254.52        257.89        35.06 o                         
   8   4   0       1849.49       1716.17        43.83 o                         
   9   4   0          4.35        -15.02        36.16 o                         
  10   4   0      10850.12      10738.43        94.69 o                         
  11   4   0         95.29        124.33        41.38 o                         
  12   4   0        696.80        617.92        47.13 o                         
  13   4   0         44.94         83.10        33.81 o                         
   1   5   0       7172.67       7635.56       128.04 o                         
   2   5   0       2478.62       2433.08        57.89 o                         
   3   5   0      30490.16      29376.44       185.87 o                         
   4   5   0        721.94        752.34        41.12 o                         
   5   5   0         43.38        101.63        33.80 o                         
   6   5   0        100.69        113.03        33.56 o                         
   7   5   0       4430.10       4631.15        56.81 o                         
   8   5   0          6.04         32.92        33.07 o                         
   9   5   0       6713.86       5994.83        78.67 o                         
  10   5   0         92.19        117.88        36.59 o                         
  11   5   0       6361.66       6388.83        78.23 o                         
  12   5   0          8.34        -41.84        41.84 o                         
  13   5   0        115.81        157.62        42.05 o                         
   0   6   0       1129.52       1269.83        58.41 o                         
   1   6   0       4557.69       4853.81        71.97 o                         
   2   6   0       2559.11       2402.81        51.20 o                         
   3   6   0      12368.95      11710.28        81.11 o                         
   4   6   0        384.01        403.34        37.39 o                         
   5   6   0       1953.64       1986.39        54.50 o                         
   6   6   0        381.71        393.02        36.67 o                         
   7   6   0       1604.06       1764.34        52.50 o                         
   8   6   0         15.10         34.69        35.08 o                         
   9   6   0       2075.30       2167.36        50.17 o                         
  10   6   0       1754.94       1636.92        53.99 o                         
  11   6   0       2165.89       2117.43        47.48 o                         
  12   6   0         71.61         66.00        36.49 o                         
  13   6   0          6.08        -12.47        35.62 o                         
   1   7   0       1006.98       1020.25        46.10 o                         
   2   7   0         16.21         -2.85        31.35 o                         
   3   7   0       1452.63       1365.50        40.89 o                         
   4   7   0       3381.55       3460.67        53.00 o                         
   5   7   0        323.86        364.41        36.42 o                         
   6   7   0        824.40        982.79        46.83 o                         
   7   7   0         27.01         62.12        31.85 o                         
   8   7   0       1703.69       1818.93        55.75 o                         
   9   7   0       1049.45       1057.88        41.52 o                         
  10   7   0       1042.21        990.09        39.53 o                         
  11   7   0        237.32        270.11        36.66 o                         
  12   7   0         63.26         73.33        36.49 o                         
   0   8   0      27878.17      28626.63      2164.52 o                         
   1   8   0         26.43         41.23        31.04 o                         
   2   8   0        207.99        315.87        31.57 o                         
   3   8   0        362.96        333.08        35.62 o                         
   4   8   0       1184.44       1255.58        42.51 o                         
   5   8   0        425.90        454.36        31.70 o                         
   6   8   0       2774.35       2802.29        59.67 o                         
   7   8   0         35.33         71.11        35.49 o                         
   8   8   0       7128.88       7315.94        79.87 o                         
   9   8   0        402.16        404.44        45.58 o                         
  10   8   0       1180.00       1122.07        50.74 o                         
  11   8   0        343.59        321.53        51.25 o                         
  12   8   0        960.28        996.01        50.92 o                         
   1   9   0       9679.28       9844.96       248.13 o                         
   2   9   0         25.00         68.67        27.93 o                         
   3   9   0        377.30        530.79        30.83 o                         
   4   9   0         48.41         81.45        34.72 o                         
   5   9   0       4955.40       4958.92        80.47 o                         
   6   9   0         17.02         79.51        28.36 o                         
   7   9   0      10822.65      10699.73       125.91 o                         
   8   9   0        688.99        641.89        48.29 o                         
   9   9   0         80.22         92.25        33.24 o                         
  10   9   0        270.17        218.30        34.45 o                         
  11   9   0       1071.98       1016.34        41.26 o                         
  12   9   0          7.50         25.27        39.74 o                         
   0  10   0         35.68         70.06        41.66 o                         
   1  10   0       1699.35       1755.44        40.13 o                         
   2  10   0       3390.83       3501.98       194.57 o                         
   3  10   0        395.59        356.21        34.66 o                         
   4  10   0         78.04         79.27        29.10 o                         
   5  10   0        786.21        816.82        48.37 o                         
   6  10   0        505.48        516.40        33.08 o                         
   7  10   0       3877.11       3998.80        65.81 o                         
   8  10   0       3050.48       2923.60        66.17 o                         
   9  10   0         17.88        133.15        48.29 o                         
  10  10   0         20.26         44.57        34.56 o                         
  11  10   0        255.12        257.57        45.18 o                         
   1  11   0        106.92         88.30        33.20 o                         
   2  11   0         37.01         53.86        29.00 o                         
   3  11   0          0.11         10.93        28.35 o                         
   4  11   0         76.27         95.08        30.86 o                         
   5  11   0         26.66         71.19        30.99 o                         
   6  11   0       4043.71       4202.41        54.19 o                         
   7  11   0         28.58          2.41        45.08 o                         
   8  11   0       1374.41       1335.52        44.21 o                         
   9  11   0        101.39         88.71        42.20 o                         
  10  11   0        148.11        137.08        36.86 o                         
  11  11   0          8.92         38.96        35.57 o                         
   0  12   0        176.59        193.60        41.85 o                         
   1  12   0        844.52        803.29        39.71 o                         
   2  12   0       3333.02       3490.13       128.80 o                         
   3  12   0        180.15        168.78        30.99 o                         
   4  12   0        563.27        588.89        37.88 o                         
   5  12   0        134.09        132.05        37.15 o                         
   6  12   0         25.67         93.64        33.49 o                         
   7  12   0       1507.24       1447.97        49.94 o                         
   8  12   0       2212.72       2352.35        59.58 o                         
   9  12   0        756.70        737.69        52.79 o                         
  10  12   0         23.44         26.61        37.57 o                         
   1  13   0         85.01        114.95        31.28 o                         
   2  13   0         31.20         56.40        30.38 o                         
   3  13   0        463.58        501.78        32.50 o                         
   4  13   0        362.15        413.71        33.25 o                         
   5  13   0       2802.88       2930.51        48.22 o                         
   6  13   0         22.55         24.66        34.76 o                         
   7  13   0        249.64        274.50        35.98 o                         
   8  13   0          1.66         17.06        45.19 o                         
   9  13   0          0.24         31.46        40.96 o                         
  10  13   0          0.55         31.35        59.63 o                         
   0  14   0        348.84        380.83        50.91 o                         
   1  14   0        138.77        167.95        29.33 o                         
   2  14   0       1187.98       1193.02        40.99 o                         
   3  14   0        520.02        556.36        34.93 o                         
   4  14   0        118.78        149.28        30.63 o                         
   5  14   0        606.68        583.97        41.04 o                         
   6  14   0        231.86        282.88        30.46 o                         
   7  14   0        121.80        177.38        33.61 o                         
   8  14   0          9.19         22.30        34.94 o                         
   9  14   0        218.52        287.02        47.13 o                         
   1  15   0         51.56         34.42        29.51 o                         
   2  15   0       1862.01       1847.85        43.30 o                         
   3  15   0         16.74         13.68        30.71 o                         
   4  15   0       1402.86       1455.74        51.96 o                         
   5  15   0         80.51        140.20        36.91 o                         
   6  15   0          2.99         17.70        29.79 o                         
   7  15   0          1.83         28.55        30.64 o                         
   8  15   0       1299.98       1316.95        44.12 o                         
   0  16   0        615.69        644.94        67.36 o                         
   1  16   0       1407.61       1434.36        44.15 o                         
   2  16   0       2211.69       2346.70        45.41 o                         
   3  16   0         18.95         43.47        29.65 o                         
   4  16   0        386.53        404.49        37.84 o                         
   5  16   0       1998.91       1934.54        94.31 o                         
   6  16   0        104.10         93.56        29.58 o                         
   7  16   0         94.61         87.54        32.27 o                         
   1  17   0       1749.13       1609.60        43.95 o                         
   2  17   0          5.79         12.03        35.78 o                         
   3  17   0        181.19        162.43        33.37 o                         
   4  17   0          0.07          9.14        34.29 o                         
   5  17   0        605.19        563.69        43.84 o                         
   0  18   0         95.66        107.83        40.22 o                         
   1  18   0         23.46         49.83        31.22 o                         
   2  18   0       1847.26       1740.51        47.40 o                         
   3  18   0          1.12         24.70        35.78 o                         
 -13   1   1       5302.42       5029.91       111.26 o                         
 -12   1   1         16.20         29.59        40.14 o                         
 -11   1   1        168.94        139.53        38.95 o                         
 -10   1   1        230.91        276.20        77.35 o                         
  -9   1   1        985.09        954.25        75.31 o                         
  -8   1   1       1312.96       1313.20        51.13 o                         
  -7   1   1        318.81        278.15        45.26 o                         
  -6   1   1        161.19        165.29        44.03 o                         
  -5   1   1       5266.85       5870.67       117.96 o                         
  -4   1   1        711.23        858.68        44.35 o                         
  -3   1   1         90.70         75.95        45.03 o                         
  -2   1   1         68.44         74.34        54.05 o                         
   2   1   1        435.30        445.40        54.67 o                         
   3   1   1         67.51        127.89        46.76 o                         
   4   1   1       3633.33       3729.55       111.31 o                         
   5   1   1       7637.77       7376.63       137.89 o                         
   6   1   1       5855.10       6615.53       178.38 o                         
   7   1   1       6370.62       6762.79       659.93 o                         
   8   1   1        551.86        526.18        45.62 o                         
   9   1   1        407.66        440.58        46.55 o                         
  10   1   1       1514.94       1424.96        62.64 o                         
  11   1   1        103.39         88.64        39.30 o                         
  12   1   1         15.12         73.37        40.95 o                         
  13   1   1        811.49        799.37        39.80 o                         
 -13   2   1         93.22        165.39        35.94 o                         
 -12   2   1        520.95        462.42        37.66 o                         
 -11   2   1         15.57          7.50        40.03 o                         
 -10   2   1        116.14        141.12        39.31 o                         
  -9   2   1         98.85        109.50        39.92 o                         
  -8   2   1         63.25         82.09        45.55 o                         
  -7   2   1        331.45        392.61        56.79 o                         
  -6   2   1        568.06        427.25        46.20 o                         
  -5   2   1        127.01        160.59        45.18 o                         
  -4   2   1       1048.68       1221.48        54.37 o                         
  -3   2   1         13.98         25.10        41.11 o                         
  -2   2   1      19353.82      19736.12       205.28 o                         
  -1   2   1       1383.57       1135.28       123.35 o                         
   1   2   1        111.54        124.49        82.80 o                         
   2   2   1       5105.43       4906.67        77.59 o                         
   3   2   1        201.38        136.85        39.32 o                         
   4   2   1       2288.25       2232.12        67.35 o                         
   5   2   1         58.56         95.52        45.39 o                         
   6   2   1       9283.28       8506.46       135.73 o                         
   7   2   1         78.16         92.56        45.77 o                         
   8   2   1        255.08        334.08        43.89 o                         
   9   2   1         65.27         81.55        39.47 o                         
  10   2   1        528.41        548.03        37.47 o                         
  11   2   1          6.52         58.77        32.94 o                         
  12   2   1        596.75        603.92        37.28 o                         
  13   2   1         96.92        159.99        35.88 o                         
 -13   3   1        623.55        722.07        48.85 o                         
 -12   3   1        512.26        464.03        39.09 o                         
 -11   3   1       3384.48       3220.01        59.80 o                         
 -10   3   1        741.26        729.04        45.89 o                         
  -9   3   1         61.86         51.90        33.43 o                         
  -8   3   1        698.63        740.68        33.03 o                         
  -7   3   1       2441.58       2447.61        60.27 o                         
  -6   3   1        113.76        159.82        33.94 o                         
  -5   3   1        612.93        740.61        50.15 o                         
  -4   3   1       4708.96       4934.67        98.36 o                         
  -3   3   1      31933.98      28963.60      1913.90 o                         
  -2   3   1        675.23        679.85        44.27 o                         
  -1   3   1      14153.07      12875.06       141.57 o                         
   0   3   1       4190.94       4136.04        78.82 o                         
   1   3   1         38.01         15.06        37.09 o                         
   2   3   1      10470.96      10343.84       216.36 o                         
   3   3   1         49.56         42.81        36.76 o                         
   4   3   1       1231.78       1293.87        47.49 o                         
   5   3   1       1348.34       1357.97        86.61 o                         
   6   3   1       1676.06       1796.27        58.22 o                         
   7   3   1         95.83        141.01        45.01 o                         
   8   3   1       1072.89       1152.55        52.39 o                         
   9   3   1       2010.10       2158.73        55.25 o                         
  10   3   1       2603.18       2562.23        59.16 o                         
  11   3   1        360.01        385.97        35.55 o                         
  12   3   1        108.19        124.05        34.22 o                         
  13   3   1        191.34        193.84        44.87 o                         
 -13   4   1        752.38        683.90        50.64 o                         
 -12   4   1         50.91         91.40        34.61 o                         
 -11   4   1       1717.06       1894.57        57.44 o                         
 -10   4   1        683.68        675.70        40.17 o                         
  -9   4   1        610.93        545.70        48.61 o                         
  -8   4   1         14.10         32.04        32.83 o                         
  -7   4   1       1476.82       1287.08        52.15 o                         
  -6   4   1          4.94          5.12        32.50 o                         
  -5   4   1       3106.88       2993.84       154.95 o                         
  -4   4   1          5.22         41.14        40.34 o                         
  -3   4   1      20251.02      19137.17       158.73 o                         
  -2   4   1       2369.99       2261.82        58.10 o                         
  -1   4   1       6909.95       7117.14       119.49 o                         
   0   4   1        136.49        151.28        37.20 o                         
   1   4   1       7079.50       6581.16        92.88 o                         
   2   4   1       2120.16       2032.66        87.80 o                         
   3   4   1      12260.23      11776.21       152.55 o                         
   4   4   1          0.95         22.61        41.24 o                         
   5   4   1       2895.27       2793.82        66.34 o                         
   6   4   1          7.13         -4.17        35.58 o                         
   7   4   1       2373.72       2446.88        58.02 o                         
   8   4   1        769.86        715.72        49.95 o                         
   9   4   1        457.70        472.89        37.98 o                         
  10   4   1        156.43        164.22        36.45 o                         
  11   4   1       2000.55       2098.73        61.10 o                         
  12   4   1         23.16         70.72        41.99 o                         
  13   4   1         63.59        108.95        35.67 o                         
 -13   5   1          4.15         10.58        34.27 o                         
 -12   5   1         57.18         74.12        42.87 o                         
 -11   5   1       2924.09       2800.64        50.83 o                         
 -10   5   1        971.95        998.44        41.67 o                         
  -9   5   1       1173.95       1149.50        51.95 o                         
  -8   5   1        216.29        220.00        33.74 o                         
  -7   5   1        651.75        727.27        38.68 o                         
  -6   5   1          4.58         32.18        34.72 o                         
  -5   5   1        391.98        465.94        46.63 o                         
  -4   5   1        243.02        256.98        34.92 o                         
  -3   5   1      20762.97      20621.77       526.76 o                         
  -2   5   1       4587.18       4484.90        85.88 o                         
  -1   5   1       3225.51       3051.97        76.87 o                         
   0   5   1         35.50         36.27        34.36 o                         
   1   5   1       2412.89       2549.72        77.91 o                         
   2   5   1      13080.22      12035.24       269.99 o                         
   3   5   1        777.09        643.27        42.73 o                         
   4   5   1       3027.21       3030.13        54.92 o                         
   5   5   1        137.48        129.83        33.77 o                         
   6   5   1          0.26         49.22        39.70 o                         
   7   5   1       1954.01       2091.41        56.05 o                         
   8   5   1       1027.61       1056.55        39.91 o                         
   9   5   1       2099.71       2240.72       234.67 o                         
  10   5   1        121.82        129.10        37.60 o                         
  11   5   1       1489.32       1506.81        54.58 o                         
  12   5   1        140.10        149.43        38.27 o                         
  13   5   1         21.59         44.30        34.95 o                         
 -13   6   1         68.00         82.49        42.76 o                         
 -12   6   1        882.33        958.11        44.55 o                         
 -11   6   1        961.88        877.77        50.34 o                         
 -10   6   1      10643.22      10645.95       214.39 o                         
  -9   6   1         78.54        124.48        42.90 o                         
  -8   6   1        182.15        145.60        33.39 o                         
  -7   6   1        372.89        426.46        36.96 o                         
  -6   6   1        668.10        621.49        46.36 o                         
  -5   6   1        633.20        633.28        37.21 o                         
  -4   6   1      27485.51      27409.42       239.70 o                         
  -3   6   1        221.18        194.77        43.65 o                         
  -2   6   1      24934.50      25450.85       910.21 o                         
  -1   6   1       2147.39       2198.12        63.85 o                         
   0   6   1        873.78        820.58        56.40 o                         
   1   6   1        980.60        964.35        44.70 o                         
   2   6   1        174.57        188.65        34.19 o                         
   3   6   1       4241.36       4126.69        64.24 o                         
   4   6   1        520.36        537.68        33.16 o                         
   5   6   1       2075.59       2048.49        60.45 o                         
   6   6   1       3235.52       2822.53        59.15 o                         
   7   6   1        107.04        169.72        40.37 o                         
   8   6   1       2005.92       1979.35        58.46 o                         
   9   6   1        955.81        916.21        51.61 o                         
  10   6   1      10724.84      10728.40       237.22 o                         
  11   6   1         47.36         46.80        42.04 o                         
  12   6   1        337.07        356.32        49.18 o                         
  13   6   1         24.45         45.60        35.23 o                         
 -12   7   1          4.59         21.48        36.10 o                         
 -11   7   1        917.43       1029.52        40.57 o                         
 -10   7   1        496.17        492.17        37.25 o                         
  -9   7   1       3430.77       3209.79        60.61 o                         
  -8   7   1         17.74         60.33        34.96 o                         
  -7   7   1        250.06        264.88        33.10 o                         
  -6   7   1        260.30        324.34        34.44 o                         
  -5   7   1       1069.99       1093.73        39.56 o                         
  -4   7   1        804.19        889.26        39.30 o                         
  -3   7   1      10329.75      10291.94       132.55 o                         
  -2   7   1         70.28         86.82        32.70 o                         
  -1   7   1       3593.25       4060.62        74.09 o                         
   0   7   1       3186.07       3454.55        53.26 o                         
   1   7   1       2399.65       2353.02        72.35 o                         
   2   7   1        281.84        242.85        34.67 o                         
   3   7   1       4075.80       4001.18        59.93 o                         
   4   7   1        102.97        106.86        28.29 o                         
   5   7   1       3470.34       3626.20        54.72 o                         
   6   7   1          1.43          9.02        32.73 o                         
   7   7   1        450.62        467.26        35.21 o                         
   8   7   1        723.93        613.62        50.00 o                         
   9   7   1       9111.29       8984.51       107.16 o                         
  10   7   1          0.02         29.40        35.14 o                         
  11   7   1         33.93         86.23        53.61 o                         
  12   7   1          1.13          3.61        38.46 o                         
 -12   8   1        211.95        231.83        49.56 o                         
 -11   8   1        761.18        722.08        38.40 o                         
 -10   8   1        237.35        337.22        47.08 o                         
  -9   8   1        118.41        117.87        40.80 o                         
  -8   8   1        704.87        703.72        39.18 o                         
  -7   8   1       1508.45       1647.04        56.06 o                         
  -6   8   1        821.72        849.91        44.30 o                         
  -5   8   1        171.73        172.28        30.77 o                         
  -4   8   1        604.66        588.59        34.00 o                         
  -3   8   1        731.67        742.82        36.33 o                         
  -2   8   1        727.25        734.62        36.06 o                         
  -1   8   1       1412.19       1646.14        51.52 o                         
   0   8   1          6.76          2.19        34.84 o                         
   1   8   1        263.70        240.24        35.71 o                         
   2   8   1          1.64         27.22        28.18 o                         
   3   8   1       7487.44       6981.18        59.70 o                         
   4   8   1        808.78        756.05        33.64 o                         
   5   8   1        848.51        863.36        46.05 o                         
   6   8   1        278.41        261.62        42.30 o                         
   7   8   1       3883.20       3881.77        63.49 o                         
   8   8   1        631.86        625.82        47.22 o                         
   9   8   1        874.68        851.36        41.55 o                         
  10   8   1        778.03        775.54        38.72 o                         
  11   8   1         10.18        -23.67        39.33 o                         
  12   8   1        215.47        236.18        38.64 o                         
 -12   9   1         68.17         79.64        32.49 o                         
 -11   9   1         59.36         88.47        34.80 o                         
 -10   9   1       2031.52       1939.36        45.89 o                         
  -9   9   1         43.02         64.03        32.53 o                         
  -8   9   1       1973.28       1999.99        93.03 o                         
  -7   9   1          3.98        -35.21        48.34 o                         
  -6   9   1       5484.76       5348.18       168.62 o                         
  -5   9   1       1227.18       1210.43        37.60 o                         
  -4   9   1        272.12        252.27        29.21 o                         
  -3   9   1        145.60        144.63        31.46 o                         
  -2   9   1         44.22         47.11        28.48 o                         
  -1   9   1        559.44        562.90        37.25 o                         
   0   9   1        353.44        421.42        32.02 o                         
   1   9   1        336.63        334.13        33.33 o                         
   2   9   1        288.52        409.44        32.63 o                         
   3   9   1        184.11        241.46        35.82 o                         
   4   9   1        632.87        620.19        37.26 o                         
   5   9   1         95.59        113.34        29.45 o                         
   6   9   1        302.21        312.50        46.56 o                         
   7   9   1       2074.45       2239.56        89.48 o                         
   8   9   1       5016.10       4711.86        71.66 o                         
   9   9   1         51.32         10.78        46.24 o                         
  10   9   1        460.84        488.58        43.16 o                         
  11   9   1          3.95         22.65        36.19 o                         
  12   9   1        590.93        583.14        50.37 o                         
 -11  10   1         12.42        101.29        56.29 o                         
 -10  10   1        236.20        282.16        36.73 o                         
  -9  10   1          2.40         26.65        33.88 o                         
  -8  10   1       3417.42       3301.60        60.35 o                         
  -7  10   1       1612.43       1701.67        58.33 o                         
  -6  10   1       2357.07       2277.59        58.83 o                         
  -5  10   1         95.16        113.65        29.14 o                         
  -4  10   1         25.14         12.08        28.35 o                         
  -3  10   1        277.26        301.72        31.40 o                         
  -2  10   1      23027.85      24238.66       752.72 o                         
  -1  10   1       3706.63       3498.78        58.24 o                         
   0  10   1        228.86        193.83        33.63 o                         
   1  10   1         46.60         91.82        29.34 o                         
   2  10   1       1835.49       1873.28        83.88 o                         
   3  10   1          0.22         22.84        27.50 o                         
   4  10   1         44.18         43.32        27.11 o                         
   5  10   1        218.16        254.77        34.90 o                         
   6  10   1        832.16        837.25        35.22 o                         
   7  10   1        209.56        242.90        38.86 o                         
   8  10   1       8301.94       8506.73       159.02 o                         
   9  10   1         10.49        -16.70        42.35 o                         
  10  10   1        199.01        241.74        35.75 o                         
  11  10   1        288.90        283.15        50.02 o                         
 -11  11   1       1338.79       1283.42        43.54 o                         
 -10  11   1        183.82        147.53        46.70 o                         
  -9  11   1       2701.47       2425.82        56.30 o                         
  -8  11   1        230.36        179.58        36.37 o                         
  -7  11   1        562.13        557.51        45.43 o                         
  -6  11   1        303.08        361.18        32.99 o                         
  -5  11   1       3730.87       3988.95        55.82 o                         
  -4  11   1         44.34         38.86        29.03 o                         
  -3  11   1       2303.39       2369.99        54.41 o                         
  -2  11   1        442.93        443.05        37.54 o                         
  -1  11   1      13555.98      14175.19       121.76 o                         
   0  11   1         77.78        109.73        34.82 o                         
   1  11   1       1716.19       1588.91        57.67 o                         
   2  11   1          0.00         16.09        29.42 o                         
   3  11   1         56.82         79.02        28.61 o                         
   4  11   1          2.79          0.60        34.92 o                         
   5  11   1          0.09         -0.12        28.14 o                         
   6  11   1         87.25         91.77        30.93 o                         
   7  11   1       7117.98       7021.99        66.82 o                         
   8  11   1        593.15        608.49        37.41 o                         
   9  11   1       1188.55       1142.56        40.62 o                         
  10  11   1        142.04        186.20        40.76 o                         
  11  11   1       2740.76       2735.53        61.25 o                         
 -10  12   1         27.69         42.92        35.26 o                         
  -9  12   1        152.62        173.67        43.64 o                         
  -8  12   1       2066.54       1910.67        46.24 o                         
  -7  12   1       1898.64       1928.78        45.73 o                         
  -6  12   1       1078.15       1060.11        36.63 o                         
  -5  12   1        143.69        152.90        30.69 o                         
  -4  12   1         20.24         12.85        30.90 o                         
  -3  12   1         23.74         20.66        29.43 o                         
  -2  12   1       4529.56       4697.66        88.29 o                         
  -1  12   1       1888.02       1956.88        46.78 o                         
   0  12   1          3.65         14.52        28.20 o                         
   1  12   1         32.03         39.67        29.62 o                         
   2  12   1        146.55        136.59        30.05 o                         
   3  12   1        280.04        333.56        33.52 o                         
   4  12   1          8.35         20.55        34.00 o                         
   5  12   1          0.78         57.28        28.68 o                         
   6  12   1          0.17         13.21        29.02 o                         
   7  12   1        773.37        750.89        48.40 o                         
   8  12   1       1417.16       1454.44        50.94 o                         
   9  12   1        667.58        684.35        43.15 o                         
  10  12   1          1.52         18.92        36.65 o                         
  -9  13   1         87.67        124.61        46.13 o                         
  -8  13   1        162.41        160.76        36.14 o                         
  -7  13   1          8.19         -1.10        38.79 o                         
  -6  13   1        600.41        598.48        31.96 o                         
  -5  13   1         39.91         66.88        30.63 o                         
  -4  13   1        465.01        410.22        38.19 o                         
  -3  13   1        182.04        181.65        29.82 o                         
  -2  13   1       1675.75       1687.65       126.99 o                         
  -1  13   1        309.41        311.35        39.39 o                         
   0  13   1        676.53        590.66        43.52 o                         
   1  13   1        140.70        130.94        33.00 o                         
   2  13   1        496.35        534.55        31.75 o                         
   3  13   1          8.67         13.60        33.60 o                         
   4  13   1       3150.00       2974.02        93.25 o                         
   5  13   1         71.52         77.19        34.72 o                         
   6  13   1       1155.23       1038.04        41.87 o                         
   7  13   1          1.35         12.07        31.49 o                         
   8  13   1        965.75        931.20        42.00 o                         
   9  13   1          9.21         16.56        36.46 o                         
  -9  14   1        978.02        970.23        50.36 o                         
  -8  14   1        374.32        374.57        36.83 o                         
  -7  14   1        470.03        499.39        45.18 o                         
  -6  14   1         36.96         25.53        30.64 o                         
  -5  14   1       2513.69       2530.29        46.34 o                         
  -4  14   1        139.52        179.77        31.88 o                         
  -3  14   1          2.74          6.50        29.11 o                         
  -2  14   1       1562.83       1599.68        42.38 o                         
  -1  14   1       1508.35       1639.20        42.97 o                         
   0  14   1        171.10        166.79        29.02 o                         
   1  14   1       1701.14       1748.53        37.73 o                         
   2  14   1       1230.66       1285.80        41.16 o                         
   3  14   1        147.35        175.47        28.54 o                         
   4  14   1       2747.12       2778.55        61.14 o                         
   5  14   1       1693.06       1624.17        52.19 o                         
   6  14   1        730.72        711.36        40.24 o                         
   7  14   1        189.31        190.56        31.65 o                         
   8  14   1         55.82         91.07        34.46 o                         
   9  14   1        157.95        162.21        42.38 o                         
  -8  15   1          3.80         44.22        44.37 o                         
  -7  15   1        549.89        559.87        38.20 o                         
  -6  15   1         88.34        109.78        31.67 o                         
  -5  15   1        341.25        341.69        31.69 o                         
  -4  15   1        103.73         87.26        29.08 o                         
  -3  15   1       2546.14       2504.80        48.49 o                         
  -2  15   1        106.49        129.26        29.27 o                         
  -1  15   1       3133.97       3187.61        50.97 o                         
   0  15   1          5.56         15.16        27.63 o                         
   1  15   1       2726.02       2875.35        57.70 o                         
   2  15   1         42.97         68.37        30.19 o                         
   3  15   1        622.50        651.56        44.86 o                         
   4  15   1         59.26         82.58        29.25 o                         
   5  15   1       5154.77       5065.74        59.51 o                         
   6  15   1         27.21         63.53        31.39 o                         
   7  15   1        337.67        315.55        41.62 o                         
   8  15   1          6.65         31.35        36.01 o                         
  -7  16   1        198.16        210.63        32.98 o                         
  -6  16   1         14.84         21.10        39.70 o                         
  -5  16   1        636.99        616.73        40.47 o                         
  -4  16   1          6.58         49.99        33.70 o                         
  -3  16   1          1.11         31.17        35.31 o                         
  -2  16   1       3097.21       3199.84        86.30 o                         
  -1  16   1        368.44        397.25        37.61 o                         
   0  16   1        313.36        331.98        31.80 o                         
   1  16   1        502.40        544.04        38.81 o                         
   2  16   1       5363.53       5553.51       115.06 o                         
   3  16   1       1345.17       1258.74        44.15 o                         
   4  16   1       1918.82       1969.92        57.22 o                         
   5  16   1        464.65        476.42        37.18 o                         
   6  16   1         56.27         83.39        34.51 o                         
   7  16   1        102.55         83.28        49.59 o                         
  -5  17   1         23.42         46.22        31.61 o                         
  -4  17   1        273.16        317.93        33.82 o                         
  -3  17   1         76.36         92.18        37.20 o                         
  -2  17   1         80.79        102.26        31.14 o                         
  -1  17   1         37.44         10.79        34.99 o                         
   0  17   1         41.07         66.79        31.68 o                         
   1  17   1         24.08         25.27        32.22 o                         
   2  17   1        453.06        458.51        38.59 o                         
   3  17   1          0.02         -9.49        30.33 o                         
   4  17   1        790.94        769.40        40.45 o                         
   5  17   1          0.16         -5.19        35.54 o                         
  -3  18   1        163.56        148.07        33.61 o                         
  -2  18   1         22.15         38.63        30.33 o                         
  -1  18   1          0.00          7.92        29.92 o                         
   0  18   1         41.61         67.37        31.30 o                         
   1  18   1         35.35         53.09        29.37 o                         
   2  18   1        396.41        400.45        35.82 o                         
   3  18   1         88.39         58.95        35.18 o                         
 -13   0   2        620.68        793.96        71.22 o                         
 -12   0   2       2592.80       2547.81        79.51 o                         
 -11   0   2         13.36        -32.37        55.32 o                         
 -10   0   2       2622.77       2635.16        81.67 o                         
  -9   0   2          2.91         30.44        55.54 o                         
  -8   0   2       2435.48       2531.00        83.48 o                         
  -7   0   2        437.35        395.84        64.18 o                         
  -6   0   2        263.50        215.24        79.28 o                         
  -5   0   2       7543.53       7574.95       144.25 o                         
  -4   0   2      76443.89      78685.30      1442.58 o                         
  -3   0   2        473.98        463.44        56.12 o                         
  -2   0   2      26600.76      26434.14      1077.69 o                         
   4   0   2       6540.29       6765.21       145.84 o                         
   5   0   2        605.71        557.25        76.44 o                         
   6   0   2      61362.42      60007.14       331.10 o                         
   7   0   2        283.04        275.67        63.27 o                         
   8   0   2         21.62         19.76        58.61 o                         
   9   0   2        169.39        134.60        56.00 o                         
  10   0   2       1799.11       1811.56        71.67 o                         
  11   0   2         72.40        141.30        55.66 o                         
  12   0   2         93.30        166.74        57.81 o                         
  13   0   2        149.30        239.10        59.86 o                         
 -13   1   2       7632.96       7327.29       223.31 o                         
 -12   1   2         20.98         12.39        55.49 o                         
 -11   1   2         97.77        135.73        41.92 o                         
 -10   1   2         20.75         39.67        39.46 o                         
  -9   1   2        330.68        403.01        42.43 o                         
  -8   1   2        215.55        205.51        41.32 o                         
  -7   1   2       3085.94       2961.75        75.70 o                         
  -6   1   2         75.30        129.60        35.28 o                         
  -5   1   2      21988.08      23252.76       581.63 o                         
  -4   1   2         38.90         74.08        36.40 o                         
  -3   1   2       1703.47       1699.32        67.64 o                         
  -2   1   2       4126.38       3943.92       105.55 o                         
   2   1   2        606.37        642.88        65.97 o                         
   3   1   2       3186.26       3425.59       125.06 o                         
   4   1   2        618.99        766.01        74.97 o                         
   5   1   2      16138.20      15889.11       190.48 o                         
   6   1   2         74.34        109.10        46.85 o                         
   7   1   2       9245.33       9331.26        96.77 o                         
   8   1   2          8.84         33.65        41.26 o                         
   9   1   2          1.42         43.66        39.18 o                         
  10   1   2        532.92        572.52        45.60 o                         
  11   1   2         99.81        148.28        38.33 o                         
  12   1   2          9.73         74.97        40.54 o                         
  13   1   2         29.54         72.23        37.46 o                         
 -13   2   2       2340.53       2210.27        56.86 o                         
 -12   2   2          2.91         25.50        40.36 o                         
 -11   2   2         60.42         57.05        40.22 o                         
 -10   2   2        184.11        183.12        43.18 o                         
  -9   2   2        340.45        359.11        41.89 o                         
  -8   2   2        387.07        378.84        42.38 o                         
  -7   2   2          9.44         23.54        33.87 o                         
  -6   2   2         66.95         95.53        37.06 o                         
  -5   2   2       2185.21       2579.48       118.47 o                         
  -4   2   2        306.50        321.49        43.53 o                         
  -3   2   2      29502.53      29396.89      1441.73 o                         
  -2   2   2       2130.81       2018.17        75.68 o                         
  -1   2   2       7556.81       7582.17       141.93 o                         
   0   2   2         12.74         68.38       117.90 o                         
   1   2   2       1742.66       1814.50        75.44 o                         
   2   2   2        208.06        227.96        38.82 o                         
   3   2   2      22478.87      23381.26       262.18 o                         
   4   2   2        563.64        598.53        42.57 o                         
   5   2   2        286.10        243.33        47.98 o                         
   6   2   2       2303.33       2346.50        64.36 o                         
   7   2   2      10047.59       9681.84       464.11 o                         
   8   2   2         12.95          0.35        43.89 o                         
   9   2   2        613.72        609.17        45.37 o                         
  10   2   2         70.54         85.10        32.56 o                         
  11   2   2        803.02        936.33        50.42 o                         
  12   2   2         10.15         35.08        42.75 o                         
  13   2   2        229.69        262.43        36.79 o                         
 -13   3   2        225.12        218.61        49.60 o                         
 -12   3   2       1370.57       1292.57        53.38 o                         
 -11   3   2       1094.99       1127.71        42.20 o                         
 -10   3   2       1377.53       1429.39        53.85 o                         
  -9   3   2       1621.33       1683.35        51.31 o                         
  -8   3   2         21.27          0.15        39.89 o                         
  -7   3   2       1961.79       2045.12        47.59 o                         
  -6   3   2        294.70        267.19        45.66 o                         
  -5   3   2        258.37        242.11        39.60 o                         
  -4   3   2       4517.48       4754.45       188.21 o                         
  -3   3   2      13145.77      14552.54       148.09 o                         
  -2   3   2       9587.61       9161.90       122.26 o                         
  -1   3   2       7985.17       7530.66       104.53 o                         
   0   3   2       2040.68       2073.66        89.30 o                         
   1   3   2       3726.00       3631.67        82.53 o                         
   2   3   2         94.26        103.08        34.92 o                         
   3   3   2      11326.33      11001.04       104.34 o                         
   4   3   2         61.89         39.32        45.18 o                         
   5   3   2       1244.04       1359.43        56.66 o                         
   6   3   2      15879.12      15731.05       133.18 o                         
   7   3   2         99.59        140.89        42.77 o                         
   8   3   2       1418.91       1394.55        52.11 o                         
   9   3   2        796.09        833.06        39.00 o                         
  10   3   2       1637.47       1619.34        54.28 o                         
  11   3   2        176.68        199.63        34.48 o                         
  12   3   2          2.05         22.40        33.95 o                         
  13   3   2        296.84        313.63        44.05 o                         
 -13   4   2        170.85        152.55        37.68 o                         
 -12   4   2        883.54        905.98        39.45 o                         
 -11   4   2        404.09        470.43        38.37 o                         
 -10   4   2       5593.98       5840.96       143.29 o                         
  -9   4   2        277.13        268.07        34.44 o                         
  -8   4   2        762.79        827.32        33.76 o                         
  -7   4   2       1341.97       1327.47        53.44 o                         
  -6   4   2          0.84         20.70        30.75 o                         
  -5   4   2        648.32        720.11        53.24 o                         
  -4   4   2      28527.08      26789.25       171.49 o                         
  -3   4   2         35.08         62.34        38.53 o                         
  -2   4   2      59013.89      57538.55       363.55 o                         
  -1   4   2        179.61        178.11        35.99 o                         
   0   4   2      19994.06      19885.22       138.76 o                         
   1   4   2       1370.92       1352.41        66.04 o                         
   2   4   2       8933.90       9550.44        99.50 o                         
   3   4   2        215.32        217.09        39.23 o                         
   4   4   2       7772.99       7356.10       241.42 o                         
   5   4   2         14.24         20.70        33.31 o                         
   6   4   2        259.82        226.58        35.57 o                         
   7   4   2          9.52         28.81        33.09 o                         
   8   4   2      18613.78      18679.28       910.10 o                         
   9   4   2        269.18        323.10        81.67 o                         
  10   4   2        871.82        873.05        47.26 o                         
  11   4   2          6.69          4.87        35.64 o                         
  12   4   2        792.45        829.99        46.75 o                         
  13   4   2          0.34         26.81        35.18 o                         
 -13   5   2        270.02        284.60        37.77 o                         
 -12   5   2        271.51        256.76        37.76 o                         
 -11   5   2       4510.30       4436.03        75.25 o                         
 -10   5   2        157.93        139.49        33.70 o                         
  -9   5   2          5.73         19.31        28.41 o                         
  -8   5   2         29.29        106.75        43.52 o                         
  -7   5   2        182.28        234.64        43.00 o                         
  -6   5   2         52.75         42.63        32.13 o                         
  -5   5   2       5023.88       4744.22        62.57 o                         
  -4   5   2       1604.46       1559.25        63.05 o                         
  -3   5   2      47920.18      48747.41      1206.43 o                         
  -2   5   2       1679.43       1777.73        46.77 o                         
  -1   5   2        574.79        557.30        37.55 o                         
   0   5   2       4723.88       4710.80        64.35 o                         
   1   5   2       2070.31       2126.82        59.59 o                         
   2   5   2       7636.70       7526.04        84.65 o                         
   3   5   2       1971.24       2036.04        64.93 o                         
   4   5   2       2737.35       2701.46        56.91 o                         
   5   5   2       6448.00       6148.45        67.76 o                         
   6   5   2         34.92         43.74        32.12 o                         
   7   5   2        700.35        829.18        37.56 o                         
   8   5   2         21.96         76.03        34.54 o                         
   9   5   2       7426.25       8085.15       344.56 o                         
  10   5   2         77.53         60.58        41.10 o                         
  11   5   2        102.57        136.98        35.13 o                         
  12   5   2         23.25         66.85        46.97 o                         
  13   5   2        272.46        297.82        39.44 o                         
 -13   6   2        314.31        301.23        38.42 o                         
 -12   6   2        120.95        153.39        38.65 o                         
 -11   6   2       5974.15       5856.07        76.04 o                         
 -10   6   2       1125.38       1190.82        70.76 o                         
  -9   6   2         74.71         57.39        32.26 o                         
  -8   6   2        202.82        281.98        43.81 o                         
  -7   6   2        583.00        605.52        47.65 o                         
  -6   6   2          5.57         45.96        33.04 o                         
  -5   6   2       8685.27       8408.40       156.58 o                         
  -4   6   2       5281.09       4872.02       105.25 o                         
  -3   6   2      10832.27      10455.15       309.75 o                         
  -2   6   2         80.72         60.00        40.11 o                         
  -1   6   2      12766.83      12369.66       204.29 o                         
   0   6   2       1008.19        954.39        39.90 o                         
   1   6   2       4561.68       4850.70       144.15 o                         
   2   6   2          1.39        -14.85        34.89 o                         
   3   6   2      18433.39      19775.60       164.70 o                         
   4   6   2          9.55         37.68        29.07 o                         
   5   6   2       2531.83       2383.13        47.94 o                         
   6   6   2         80.62         70.69        40.91 o                         
   7   6   2        463.34        463.07        34.94 o                         
   8   6   2       1443.37       1447.81        51.48 o                         
   9   6   2       2281.34       2282.97        51.08 o                         
  10   6   2        564.47        578.90        44.99 o                         
  11   6   2          0.39         69.84        43.02 o                         
  12   6   2          0.04          2.52        41.29 o                         
 -12   7   2         14.26         52.94        36.15 o                         
 -11   7   2         11.92         89.80        34.97 o                         
 -10   7   2       4261.45       4195.38        68.30 o                         
  -9   7   2        238.21        237.10        43.37 o                         
  -8   7   2         87.72         29.96        39.30 o                         
  -7   7   2         31.60         52.92        32.49 o                         
  -6   7   2       6093.65       5904.56       201.50 o                         
  -5   7   2        143.62        109.59        45.18 o                         
  -4   7   2       4280.61       4060.22        59.50 o                         
  -3   7   2        135.61         89.60        33.11 o                         
  -2   7   2       1321.66       1465.90        47.84 o                         
  -1   7   2        862.17        868.52        46.54 o                         
   0   7   2       7489.10       8007.35        79.45 o                         
   1   7   2          0.36         -7.90        34.23 o                         
   2   7   2        467.55        382.80        34.18 o                         
   3   7   2         51.07         50.78        31.96 o                         
   4   7   2        769.10        757.92        39.48 o                         
   5   7   2        198.25        143.69        29.69 o                         
   6   7   2         50.69         91.82        31.21 o                         
   7   7   2         13.01          9.36        32.29 o                         
   8   7   2       6784.39       6902.50        85.01 o                         
   9   7   2         70.89         78.74        38.05 o                         
  10   7   2        853.94        834.12        48.20 o                         
  11   7   2         19.64         -0.11        40.26 o                         
  12   7   2        204.28        242.90        37.04 o                         
 -12   8   2        546.93        573.22        39.62 o                         
 -11   8   2        246.55        327.98        38.26 o                         
 -10   8   2        619.61        607.75        37.58 o                         
  -9   8   2          0.87         12.83        31.56 o                         
  -8   8   2        267.80        223.11        41.32 o                         
  -7   8   2        720.06        675.52        43.85 o                         
  -6   8   2       3635.32       3769.37       148.34 o                         
  -5   8   2        459.26        501.59        39.78 o                         
  -4   8   2       1107.68        961.68        35.26 o                         
  -3   8   2        156.68        188.58        30.80 o                         
  -2   8   2        330.90        266.03        31.71 o                         
  -1   8   2        989.05       1027.25        43.23 o                         
   0   8   2        620.00        485.68        35.26 o                         
   1   8   2       1542.29       1596.70        65.66 o                         
   2   8   2         27.98         57.93        28.26 o                         
   3   8   2       1455.14       1357.90        41.55 o                         
   4   8   2       1396.17       1376.53        42.87 o                         
   5   8   2        998.22        920.32        35.31 o                         
   6   8   2         17.56         13.83        29.77 o                         
   7   8   2        118.67        119.34        34.70 o                         
   8   8   2        994.18        932.47        54.05 o                         
   9   8   2       1084.61       1082.75        41.18 o                         
  10   8   2       1401.16       1345.92        42.51 o                         
  11   8   2        223.04        304.43        93.25 o                         
  12   8   2        151.17        199.96        50.23 o                         
 -12   9   2          6.02         -4.02        33.44 o                         
 -11   9   2        396.27        407.63        37.55 o                         
 -10   9   2        306.89        287.86        35.21 o                         
  -9   9   2         26.50         58.89        43.77 o                         
  -8   9   2         19.77         15.51        35.11 o                         
  -7   9   2         15.93         41.83        43.07 o                         
  -6   9   2       2273.42       2055.25        54.07 o                         
  -5   9   2       5996.31       6287.50       107.99 o                         
  -4   9   2         39.52         63.44        28.46 o                         
  -3   9   2       1610.64       1469.19        48.67 o                         
  -2   9   2         13.78         39.40        29.52 o                         
  -1   9   2       5457.64       5242.64        60.40 o                         
   0   9   2        255.33        325.74        30.35 o                         
   1   9   2         28.71         39.79        29.29 o                         
   2   9   2         66.22         57.77        28.36 o                         
   3   9   2       3080.44       3033.24        53.43 o                         
   4   9   2        551.49        544.84        36.81 o                         
   5   9   2        334.36        397.50        30.43 o                         
   6   9   2         21.38         43.48        33.69 o                         
   7   9   2       9832.96       9807.45       111.40 o                         
   8   9   2       2337.68       2267.67        58.86 o                         
   9   9   2        822.68        861.41        65.21 o                         
  10   9   2        111.61        171.91        44.02 o                         
  11   9   2       1164.13       1261.69        86.44 o                         
 -11  10   2         14.81         19.39        34.10 o                         
 -10  10   2          0.47        -22.30        41.72 o                         
  -9  10   2        295.41        259.22        34.28 o                         
  -8  10   2       1209.84       1168.82        50.23 o                         
  -7  10   2       5766.99       5634.45        63.04 o                         
  -6  10   2       4861.69       4855.07       144.68 o                         
  -5  10   2       1110.00       1172.48        36.09 o                         
  -4  10   2        954.49       1024.68        52.89 o                         
  -3  10   2         18.32         26.25        28.22 o                         
  -2  10   2      12495.32      13340.64       161.46 o                         
  -1  10   2       5451.96       5636.80       112.64 o                         
   0  10   2          3.99         25.13        27.73 o                         
   1  10   2          5.16         63.62        31.41 o                         
   2  10   2         23.89         17.67        28.87 o                         
   3  10   2        181.64        208.67        29.10 o                         
   4  10   2        330.53        294.39        30.56 o                         
   5  10   2         28.20         25.95        28.28 o                         
   6  10   2        342.97        303.68        36.25 o                         
   7  10   2        844.26        959.51        48.95 o                         
   8  10   2       2006.47       2097.84        55.21 o                         
   9  10   2        287.17        329.37        46.30 o                         
  10  10   2         54.47         20.23        35.91 o                         
  11  10   2        159.95        187.39        48.77 o                         
 -11  11   2          0.06         -0.41        35.52 o                         
 -10  11   2          0.13         -0.34        34.16 o                         
  -9  11   2        166.14        169.58        36.67 o                         
  -8  11   2       1122.29       1063.93        47.95 o                         
  -7  11   2        563.68        564.07        36.96 o                         
  -6  11   2       1475.37       1613.27        63.21 o                         
  -5  11   2        116.24        127.62        36.60 o                         
  -4  11   2          5.50          5.49        29.73 o                         
  -3  11   2        537.49        491.68        35.30 o                         
  -2  11   2       3536.17       3606.42        51.70 o                         
  -1  11   2        167.04        243.73        30.95 o                         
   0  11   2       4013.13       4303.99       107.02 o                         
   1  11   2        639.64        701.39        48.14 o                         
   2  11   2        119.27        132.63        34.96 o                         
   3  11   2          3.23         24.83        32.25 o                         
   4  11   2        198.27        212.19        29.77 o                         
   5  11   2        184.91        169.17        30.68 o                         
   6  11   2         30.47         60.62        31.10 o                         
   7  11   2        487.24        589.24        52.90 o                         
   8  11   2         17.02         28.82        34.80 o                         
   9  11   2          0.30         32.57        33.52 o                         
  10  11   2         60.91         93.79        36.75 o                         
 -10  12   2         26.57         71.33        34.92 o                         
  -9  12   2        457.39        425.52        37.37 o                         
  -8  12   2       1434.90       1447.32        50.04 o                         
  -7  12   2        912.52        932.56        49.28 o                         
  -6  12   2       2102.62       2077.26        50.36 o                         
  -5  12   2        384.21        402.40        36.83 o                         
  -4  12   2        928.56        902.92        41.12 o                         
  -3  12   2          2.15         10.58        28.50 o                         
  -2  12   2       7065.84       7099.98        64.99 o                         
  -1  12   2       4535.63       4383.80        55.17 o                         
   0  12   2        364.26        394.73        31.93 o                         
   1  12   2        153.59        174.54        30.08 o                         
   2  12   2        121.20        185.82        38.98 o                         
   3  12   2         41.77         47.47        30.75 o                         
   4  12   2       1504.46       1440.16        51.90 o                         
   5  12   2       1043.18       1090.52        35.08 o                         
   6  12   2        719.45        677.64        33.60 o                         
   7  12   2         16.59         16.87        31.43 o                         
   8  12   2        245.91        237.30        38.12 o                         
   9  12   2        598.02        690.94        50.78 o                         
  10  12   2        179.89        186.59        38.08 o                         
 -10  13   2          8.81          4.68        44.53 o                         
  -9  13   2        353.11        386.37        44.40 o                         
  -8  13   2         44.75        106.13        47.27 o                         
  -7  13   2        168.03        176.26        33.90 o                         
  -6  13   2         30.04         49.94        32.19 o                         
  -5  13   2         26.48         35.17        29.48 o                         
  -4  13   2        188.68        224.84        31.28 o                         
  -3  13   2         37.05         50.53        29.76 o                         
  -2  13   2        116.53        125.73        33.67 o                         
  -1  13   2       1944.28       1878.26        39.14 o                         
   0  13   2        481.05        505.53        34.79 o                         
   1  13   2        778.81        716.04        38.49 o                         
   2  13   2          3.56         46.05        30.00 o                         
   3  13   2         67.23         76.75        34.10 o                         
   4  13   2        313.29        332.60        38.42 o                         
   5  13   2       2604.82       2652.71        47.75 o                         
   6  13   2         50.66         60.99        34.60 o                         
   7  13   2        264.83        256.43        30.48 o                         
   8  13   2          4.47         29.16        35.94 o                         
   9  13   2         10.31         27.02        36.46 o                         
  -9  14   2        269.72        220.78        43.80 o                         
  -8  14   2        530.50        486.17        39.37 o                         
  -7  14   2          0.04         43.98        35.11 o                         
  -6  14   2         10.57         16.05        30.66 o                         
  -5  14   2       1082.54       1157.55        46.98 o                         
  -4  14   2        120.93        111.73        36.61 o                         
  -3  14   2         94.97        114.18        32.03 o                         
  -2  14   2          5.61         13.00        28.19 o                         
  -1  14   2       1122.77       1163.21        47.85 o                         
   0  14   2         31.30         35.24        28.59 o                         
   1  14   2        123.28        122.85        30.41 o                         
   2  14   2        525.80        501.86        33.76 o                         
   3  14   2       1619.11       1608.48        42.62 o                         
   4  14   2        567.16        634.63        39.66 o                         
   5  14   2       1723.25       1758.36        42.74 o                         
   6  14   2        205.51        247.40        30.84 o                         
   7  14   2         47.85         36.25        36.12 o                         
   8  14   2          2.51         11.04        35.13 o                         
  -8  15   2       1433.58       1516.69        52.36 o                         
  -7  15   2        162.90        195.69        34.94 o                         
  -6  15   2         61.40         87.76        36.33 o                         
  -5  15   2         46.33         57.24        29.37 o                         
  -4  15   2        102.49        122.68        30.08 o                         
  -3  15   2        250.97        255.86        30.56 o                         
  -2  15   2         59.96         71.15        29.76 o                         
  -1  15   2        113.76        153.47        32.82 o                         
   0  15   2        193.70        241.09        29.95 o                         
   1  15   2        459.92        532.06        48.91 o                         
   2  15   2       1652.55       1646.95        77.75 o                         
   3  15   2          6.29         53.25        33.66 o                         
   4  15   2       2347.16       2402.18        47.14 o                         
   5  15   2         92.44        104.06        35.23 o                         
   6  15   2         79.42         57.83        32.43 o                         
   7  15   2         31.67          2.62        31.08 o                         
   8  15   2        246.74        241.01        50.93 o                         
  -7  16   2         95.72        165.69        45.60 o                         
  -6  16   2        950.76       1012.34        41.48 o                         
  -5  16   2        825.70        910.45        48.36 o                         
  -4  16   2         95.23        101.42        31.03 o                         
  -3  16   2        769.01        691.68        38.44 o                         
  -2  16   2        507.75        504.94        30.69 o                         
  -1  16   2        194.35        197.65        28.74 o                         
   0  16   2        346.16        356.45        34.87 o                         
   1  16   2       2008.09       1935.53        56.07 o                         
   2  16   2        568.52        618.61        33.52 o                         
   3  16   2         78.91         70.91        34.55 o                         
   4  16   2       1574.63       1652.03        91.27 o                         
   5  16   2        383.72        402.97        34.14 o                         
   6  16   2        748.31        791.45        47.10 o                         
  -5  17   2         62.61        113.72        31.46 o                         
  -4  17   2          8.15         16.90        33.14 o                         
  -3  17   2         98.13        123.57        33.73 o                         
  -2  17   2          1.07         58.60        34.96 o                         
  -1  17   2        294.65        298.46        32.21 o                         
   0  17   2          5.29          2.70        32.43 o                         
   1  17   2       2932.67       2942.03        62.75 o                         
   2  17   2         94.75        128.97        31.34 o                         
   3  17   2         23.14         65.95        37.20 o                         
   4  17   2        178.19        220.37        31.51 o                         
   5  17   2        599.30        553.17        39.25 o                         
  -3  18   2         39.81         37.09        29.23 o                         
  -2  18   2        598.79        564.79        33.61 o                         
  -1  18   2         15.36         36.29        30.18 o                         
   0  18   2         61.43         57.96        30.76 o                         
   1  18   2         13.75         39.61        29.61 o                         
   2  18   2       3684.19       3606.52        54.24 o                         
   3  18   2         78.07         97.38        31.12 o                         
 -13   1   3       2464.06       2434.76        60.04 o                         
 -12   1   3        255.32        200.18        42.60 o                         
 -11   1   3         37.93         50.30        40.23 o                         
 -10   1   3         41.72         38.27        40.60 o                         
  -9   1   3        110.75        145.67        39.70 o                         
  -8   1   3       1443.22       1424.25        56.11 o                         
  -7   1   3       4593.21       4352.83       117.28 o                         
  -6   1   3       1961.22       1925.17        49.68 o                         
  -5   1   3       6847.32       7370.62       138.63 o                         
  -4   1   3        640.99        660.71        51.49 o                         
  -3   1   3       4486.35       4681.06        96.81 o                         
  -2   1   3        987.27       1013.40        77.38 o                         
   1   1   3       3393.97       3579.05       120.15 o                         
   2   1   3       9988.68      10018.88       149.09 o                         
   3   1   3        303.79        193.26        49.23 o                         
   4   1   3         30.22         46.00        62.24 o                         
   5   1   3      15202.04      14798.58       184.46 o                         
   6   1   3      11699.18      11790.07       158.56 o                         
   7   1   3       1449.93       1565.22       115.35 o                         
   8   1   3         46.60         78.54        41.44 o                         
   9   1   3          2.37         41.99        40.69 o                         
  10   1   3        166.76        196.43        39.83 o                         
  11   1   3        291.47        317.40        41.15 o                         
  12   1   3        478.82        414.33        45.41 o                         
  13   1   3          8.97        -34.09        34.09 o                         
 -13   2   3        198.53        188.59        37.91 o                         
 -12   2   3          6.40         20.79        45.66 o                         
 -11   2   3         21.66         50.52        43.00 o                         
 -10   2   3       3135.64       3074.42        83.31 o                         
  -9   2   3        240.45        209.73        40.72 o                         
  -8   2   3       9226.64       8169.83       112.05 o                         
  -7   2   3        648.21        600.95        38.62 o                         
  -6   2   3       1403.20       1170.85        84.00 o                         
  -5   2   3         52.67         67.97        39.99 o                         
  -4   2   3        182.79        151.77        37.90 o                         
  -3   2   3       2440.11       2692.84        73.80 o                         
  -2   2   3       3058.07       2830.28        83.14 o                         
  -1   2   3       1176.99       1144.29        59.43 o                         
   0   2   3       2398.80       2312.58        74.38 o                         
   1   2   3         45.74          3.75        40.49 o                         
   2   2   3      18255.82      17875.44       146.14 o                         
   3   2   3        234.82        231.94        41.57 o                         
   4   2   3       9682.10       9242.93       111.58 o                         
   5   2   3       2999.85       2991.59       116.25 o                         
   6   2   3      43536.67      45117.36      2809.91 o                         
   7   2   3        483.81        476.55        48.26 o                         
   8   2   3       4670.98       4229.05       204.68 o                         
   9   2   3        106.09        120.25        33.13 o                         
  10   2   3        489.02        533.85        44.55 o                         
  11   2   3        160.62        211.96        35.62 o                         
  12   2   3          0.12        -28.37        43.33 o                         
  13   2   3          0.27         47.49        35.72 o                         
 -13   3   3        501.02        513.22        40.17 o                         
 -12   3   3        992.01       1017.62        48.17 o                         
 -11   3   3        176.23        189.03        36.81 o                         
 -10   3   3         22.72         31.39        39.00 o                         
  -9   3   3       1280.88       1185.07        51.61 o                         
  -8   3   3       1482.48       1522.68        53.56 o                         
  -7   3   3       2056.71       1926.71       125.68 o                         
  -6   3   3         51.04         25.83        33.52 o                         
  -5   3   3       5743.96       5951.53        84.06 o                         
  -4   3   3       3948.59       4014.53        76.17 o                         
  -3   3   3        882.90        923.93        51.44 o                         
  -2   3   3      13969.62      13551.18       356.26 o                         
  -1   3   3      14448.26      11678.00      1176.13 o                         
   0   3   3        869.51        952.27        49.62 o                         
   1   3   3       1661.39       1804.93        66.78 o                         
   2   3   3       5181.44       5360.09       175.49 o                         
   3   3   3      19300.37      19825.26       199.86 o                         
   4   3   3       1863.22       1713.30        63.34 o                         
   5   3   3       5937.11       5993.80        85.94 o                         
   6   3   3       3609.04       3159.18       243.87 o                         
   7   3   3       3226.81       3296.39        64.14 o                         
   8   3   3        389.32        422.55        44.85 o                         
   9   3   3       1146.59       1273.11        42.25 o                         
  10   3   3          0.82        -22.47        40.37 o                         
  11   3   3          4.52         29.93        34.16 o                         
  12   3   3        222.98        212.06        35.91 o                         
  13   3   3          0.03         -9.90        43.07 o                         
 -13   4   3       2745.56       2646.52        60.07 o                         
 -12   4   3         12.21         11.69        34.68 o                         
 -11   4   3       1383.86       1423.46        41.94 o                         
 -10   4   3         89.32         77.23        32.05 o                         
  -9   4   3        385.87        453.77        31.49 o                         
  -8   4   3         61.12         99.84        33.49 o                         
  -7   4   3       3616.55       3962.00       118.81 o                         
  -6   4   3        208.88        256.14        36.46 o                         
  -5   4   3       5084.87       5500.47        68.91 o                         
  -4   4   3       2191.91       2305.69        72.30 o                         
  -3   4   3      43279.10      42772.22       863.24 o                         
  -2   4   3         79.51         49.49        31.23 o                         
  -1   4   3       5310.54       5339.71        91.22 o                         
   0   4   3        205.91        194.11        37.13 o                         
   1   4   3       7567.69       8010.67        99.52 o                         
   2   4   3        280.99        237.34        47.10 o                         
   3   4   3      20364.73      20365.28       600.06 o                         
   4   4   3        428.82        388.44        36.01 o                         
   5   4   3       3353.28       3351.59        66.97 o                         
   6   4   3       2527.08       2366.71        58.86 o                         
   7   4   3       2784.43       2846.42       161.63 o                         
   8   4   3       1545.10       1501.15        52.94 o                         
   9   4   3        699.24        810.13        70.48 o                         
  10   4   3        144.53        209.62        34.96 o                         
  11   4   3         89.07         66.40        34.83 o                         
  12   4   3        138.32        131.76        41.84 o                         
  13   4   3        821.92        883.02        52.39 o                         
 -13   5   3        246.35        245.45        41.11 o                         
 -12   5   3         13.47        -19.64        43.75 o                         
 -11   5   3          8.64        -19.05        41.15 o                         
 -10   5   3       2461.67       2477.51        46.94 o                         
  -9   5   3        852.60        801.74        48.64 o                         
  -8   5   3         23.98         18.19        34.77 o                         
  -7   5   3        121.71        159.39        36.07 o                         
  -6   5   3        213.98        244.18        45.64 o                         
  -5   5   3       2182.48       2126.52        62.45 o                         
  -4   5   3       2112.44       2123.23        51.77 o                         
  -3   5   3       7527.26       7640.53       209.48 o                         
  -2   5   3         12.46         41.94        32.60 o                         
  -1   5   3       4940.95       4897.18        72.45 o                         
   0   5   3       1322.93       1206.69        44.76 o                         
   1   5   3        710.55        776.20        42.22 o                         
   2   5   3       8179.50       8102.42       192.12 o                         
   3   5   3      17736.95      17778.00       252.70 o                         
   4   5   3        276.32        271.05        34.09 o                         
   5   5   3         54.75         80.57        35.52 o                         
   6   5   3        553.65        497.01        38.64 o                         
   7   5   3        391.48        397.53        35.15 o                         
   8   5   3       1728.86       1848.76        54.25 o                         
   9   5   3          0.01          2.64        45.68 o                         
  10   5   3        618.20        585.48        44.45 o                         
  11   5   3         22.27         41.58        41.76 o                         
  12   5   3        171.23        198.11        44.09 o                         
  13   5   3        241.43        208.09        59.52 o                         
 -13   6   3         12.96         54.44        35.21 o                         
 -12   6   3       1081.58       1150.65        60.75 o                         
 -11   6   3        844.11        872.30        36.64 o                         
 -10   6   3          3.62         45.18        31.12 o                         
  -9   6   3        367.33        357.41        41.59 o                         
  -8   6   3        725.38        627.88        46.82 o                         
  -7   6   3         80.74         95.32        33.19 o                         
  -6   6   3         30.43         68.67        43.38 o                         
  -5   6   3       6224.47       5961.02       463.77 o                         
  -4   6   3      34608.04      33925.14       584.53 o                         
  -3   6   3         20.82         86.67        33.39 o                         
  -2   6   3       1347.46       1263.66        51.77 o                         
  -1   6   3       1085.48       1081.81        47.57 o                         
   0   6   3      14969.32      15927.95       569.12 o                         
   1   6   3       2128.22       2135.03        56.95 o                         
   2   6   3       4370.16       4827.18       101.77 o                         
   3   6   3         14.01         15.71        32.67 o                         
   4   6   3       9336.54       9516.04       364.27 o                         
   5   6   3       2061.75       2072.11        61.72 o                         
   6   6   3         85.87        104.10        35.66 o                         
   7   6   3         81.81         95.17        38.60 o                         
   8   6   3       2197.82       2154.16        60.69 o                         
   9   6   3       1351.43       1328.12        55.31 o                         
  10   6   3       2122.64       2078.35        89.50 o                         
  11   6   3        339.03        346.64        44.34 o                         
  12   6   3        941.15        938.67        40.82 o                         
 -12   7   3         69.04         85.70        32.14 o                         
 -11   7   3         90.95         57.85        33.92 o                         
 -10   7   3        774.98        853.22        38.82 o                         
  -9   7   3         29.98         45.69        32.33 o                         
  -8   7   3          9.37          9.95        31.68 o                         
  -7   7   3        290.40        350.50        34.28 o                         
  -6   7   3       4634.41       4812.33        73.77 o                         
  -5   7   3       4680.73       4429.07        68.71 o                         
  -4   7   3         42.34         54.04        31.34 o                         
  -3   7   3       2646.86       2335.97        97.10 o                         
  -2   7   3        180.71        285.27        36.29 o                         
  -1   7   3       3114.24       3295.23       100.86 o                         
   0   7   3        466.35        437.18        43.07 o                         
   1   7   3         12.14         40.56        33.63 o                         
   2   7   3        237.09        228.00        35.40 o                         
   3   7   3        840.25        881.25        36.75 o                         
   4   7   3        305.33        323.17        31.09 o                         
   5   7   3       1464.78       1589.57        52.32 o                         
   6   7   3        102.50         84.25        40.91 o                         
   7   7   3          0.78        -28.58        39.94 o                         
   8   7   3        830.25        886.52        39.82 o                         
   9   7   3       6914.40       6784.09       127.56 o                         
  10   7   3         15.08         45.01        42.00 o                         
  11   7   3       1213.69       1253.06        50.88 o                         
  12   7   3          0.65         49.18        42.93 o                         
 -12   8   3         71.62         74.64        31.99 o                         
 -11   8   3        773.76        788.23        34.34 o                         
 -10   8   3        280.14        254.07        40.30 o                         
  -9   8   3          1.40         34.41        40.68 o                         
  -8   8   3        150.09        180.88        41.31 o                         
  -7   8   3       4163.05       4215.05        67.17 o                         
  -6   8   3         36.26         55.49        35.13 o                         
  -5   8   3      11445.50      11176.26       283.17 o                         
  -4   8   3       5435.60       5209.77        63.41 o                         
  -3   8   3         60.58         39.33        29.70 o                         
  -2   8   3       3531.53       3418.10        55.31 o                         
  -1   8   3          7.23         15.07        32.02 o                         
   0   8   3        460.29        396.21        34.24 o                         
   1   8   3       3157.91       2848.35        55.10 o                         
   2   8   3        330.50        294.34        32.53 o                         
   3   8   3        211.65        221.75        31.69 o                         
   4   8   3        127.89        119.64        28.84 o                         
   5   8   3       1259.90       1292.27        51.20 o                         
   6   8   3         35.34         15.29        29.23 o                         
   7   8   3       2976.64       2918.60        49.89 o                         
   8   8   3         24.00         51.92        35.71 o                         
   9   8   3       1940.31       1995.21        45.21 o                         
  10   8   3        257.56        275.85        43.12 o                         
  11   8   3        266.13        272.12        44.97 o                         
  12   8   3        107.72        135.27        43.51 o                         
 -12   9   3         30.60         68.60        32.59 o                         
 -11   9   3         21.27         92.79        37.62 o                         
 -10   9   3        806.36        840.08        47.91 o                         
  -9   9   3          5.37         18.96        31.21 o                         
  -8   9   3        328.73        375.14        45.82 o                         
  -7   9   3       1226.37       1211.38        43.28 o                         
  -6   9   3       5824.56       5640.56        60.26 o                         
  -5   9   3       1323.57       1435.75        43.47 o                         
  -4   9   3       6650.28       6916.41       135.73 o                         
  -3   9   3        670.53        609.50        33.48 o                         
  -2   9   3        376.06        353.71        35.95 o                         
  -1   9   3          1.46        -17.60        30.10 o                         
   0   9   3       8794.07       8706.27       108.81 o                         
   1   9   3       1106.54       1020.82        36.02 o                         
   2   9   3        623.16        599.90        35.84 o                         
   3   9   3        179.92        167.17        29.64 o                         
   4   9   3       3823.22       3765.69        66.33 o                         
   5   9   3        627.50        659.98        31.98 o                         
   6   9   3         79.52         93.60        30.53 o                         
   7   9   3        738.65        697.83        39.25 o                         
   8   9   3       1266.82       1321.60        52.05 o                         
   9   9   3         43.76         50.83        34.35 o                         
  10   9   3         16.06         22.71        35.62 o                         
  11   9   3         30.40        108.27        44.68 o                         
 -11  10   3        191.72        156.18        35.98 o                         
 -10  10   3         68.53         51.78        33.65 o                         
  -9  10   3          5.91        -10.83        33.82 o                         
  -8  10   3         52.58         51.22        31.68 o                         
  -7  10   3        168.48        113.91        49.03 o                         
  -6  10   3      17953.50      18086.48       117.88 o                         
  -5  10   3         48.47         27.77        28.85 o                         
  -4  10   3        969.35       1017.46        37.87 o                         
  -3  10   3         25.05         -1.18        31.34 o                         
  -2  10   3       8316.08       8352.52       260.83 o                         
  -1  10   3       4795.05       4985.56        66.50 o                         
   0  10   3       1944.75       1860.27        54.59 o                         
   1  10   3         55.01         66.54        29.15 o                         
   2  10   3       3712.11       3440.96        62.76 o                         
   3  10   3         25.40         39.22        26.92 o                         
   4  10   3       4190.33       3859.69        66.41 o                         
   5  10   3        304.78        331.84        35.70 o                         
   6  10   3        289.93        288.98        37.88 o                         
   7  10   3        236.27        194.88        35.82 o                         
   8  10   3        984.27       1089.85        50.45 o                         
   9  10   3        179.09        178.44        35.59 o                         
  10  10   3        147.18        163.71        38.28 o                         
  11  10   3        143.51        199.63        44.20 o                         
 -11  11   3        662.65        706.16        46.55 o                         
 -10  11   3          3.19         19.85        32.80 o                         
  -9  11   3         55.21         95.61        40.55 o                         
  -8  11   3          7.56         -0.94        32.58 o                         
  -7  11   3       1499.57       1528.21        54.11 o                         
  -6  11   3       1410.91       1402.59        47.32 o                         
  -5  11   3        571.21        574.16        35.28 o                         
  -4  11   3         70.05         81.16        29.05 o                         
  -3  11   3       5178.97       5224.72        87.64 o                         
  -2  11   3        105.49        108.49        30.61 o                         
  -1  11   3      11848.14      12391.18       280.84 o                         
   0  11   3        982.81        948.81        33.56 o                         
   1  11   3       6051.58       6087.89       152.09 o                         
   2  11   3          7.23         -1.32        31.60 o                         
   3  11   3          8.40         -0.81        27.10 o                         
   4  11   3        244.76        274.09        32.25 o                         
   5  11   3       1828.95       1891.90        46.82 o                         
   6  11   3        147.59        172.51        30.41 o                         
   7  11   3       6683.99       6670.24        56.09 o                         
   8  11   3         36.73         97.43        47.66 o                         
   9  11   3        250.55        262.84        39.04 o                         
  10  11   3         41.93        105.99        36.99 o                         
 -10  12   3         12.53         43.42        33.43 o                         
  -9  12   3       1157.49       1076.68        48.65 o                         
  -8  12   3       1124.91       1196.10        48.60 o                         
  -7  12   3        704.56        697.92        37.74 o                         
  -6  12   3       2995.36       3060.81        62.42 o                         
  -5  12   3        154.17        142.46        30.21 o                         
  -4  12   3        271.54        268.81        33.03 o                         
  -3  12   3        500.65        534.24        32.01 o                         
  -2  12   3       7456.40       7496.34        67.58 o                         
  -1  12   3       2745.92       2781.97        94.90 o                         
   0  12   3         15.13         16.44        28.85 o                         
   1  12   3        256.98        250.99        31.04 o                         
   2  12   3         75.87         62.54        30.07 o                         
   3  12   3        465.58        508.94        33.32 o                         
   4  12   3       1136.27       1188.71        51.22 o                         
   5  12   3       4776.40       4590.60        78.42 o                         
   6  12   3        844.10        810.27        38.35 o                         
   7  12   3        171.38        178.16        30.96 o                         
   8  12   3        246.52        261.26        45.86 o                         
   9  12   3        644.92        610.03        40.59 o                         
  10  12   3        224.55        224.85        43.37 o                         
 -10  13   3        125.78        161.30        36.65 o                         
  -9  13   3        237.10        195.84        43.93 o                         
  -8  13   3        867.10        822.51        38.08 o                         
  -7  13   3          3.62         13.38        32.62 o                         
  -6  13   3        389.72        452.51        42.04 o                         
  -5  13   3        521.01        591.31        36.70 o                         
  -4  13   3       1220.29       1267.17        41.03 o                         
  -3  13   3          3.79         28.19        37.37 o                         
  -2  13   3       1369.03       1385.27        42.21 o                         
  -1  13   3          4.06         29.79        30.41 o                         
   0  13   3         35.35         57.67        31.59 o                         
   1  13   3        325.78        360.93        34.92 o                         
   2  13   3        245.17        289.26        31.48 o                         
   3  13   3         26.70         84.20        33.24 o                         
   4  13   3       9982.09       9850.80        93.63 o                         
   5  13   3       1421.82       1403.98        43.53 o                         
   6  13   3        196.33        151.04        34.17 o                         
   7  13   3         18.03         58.11        35.97 o                         
   8  13   3        446.74        465.48        42.99 o                         
   9  13   3         43.94         26.05        50.17 o                         
  -9  14   3       1069.10       1010.86        57.78 o                         
  -8  14   3        821.08        794.14        49.19 o                         
  -7  14   3         10.19         27.40        35.39 o                         
  -6  14   3       1000.55       1023.93        39.97 o                         
  -5  14   3        850.75        909.33        40.96 o                         
  -4  14   3        586.53        618.90        33.94 o                         
  -3  14   3        371.26        335.50        36.90 o                         
  -2  14   3        339.37        361.58        32.99 o                         
  -1  14   3       2239.05       2106.77        59.52 o                         
   0  14   3         32.68         73.71        34.58 o                         
   1  14   3       2564.95       2468.73        52.46 o                         
   2  14   3         48.18         77.89        28.29 o                         
   3  14   3        181.41        155.45        29.60 o                         
   4  14   3       2464.49       2443.79       102.41 o                         
   5  14   3       1583.04       1577.61        75.99 o                         
   6  14   3        367.29        302.01        36.78 o                         
   7  14   3        478.70        502.26        35.72 o                         
   8  14   3        143.29        209.90        46.32 o                         
  -8  15   3          4.11         14.86        37.51 o                         
  -7  15   3        818.90        791.42        50.43 o                         
  -6  15   3         19.31         46.75        34.38 o                         
  -5  15   3       2236.08       2218.56        97.99 o                         
  -4  15   3        133.23        135.69        30.80 o                         
  -3  15   3         56.74        105.78        28.65 o                         
  -2  15   3          1.02         16.44        29.59 o                         
  -1  15   3          3.47         -5.52        29.95 o                         
   0  15   3          3.39         31.55        27.78 o                         
   1  15   3        155.50        185.56        30.43 o                         
   2  15   3        144.94        161.48        30.17 o                         
   3  15   3        999.49        959.32        34.56 o                         
   4  15   3        464.48        466.07        31.91 o                         
   5  15   3       1819.73       1832.43        53.72 o                         
   6  15   3         56.86         78.83        33.91 o                         
   7  15   3        745.63        774.58        36.35 o                         
  -7  16   3          4.56         20.74        34.42 o                         
  -6  16   3       1241.16       1189.78        44.34 o                         
  -5  16   3        438.08        479.27        35.10 o                         
  -4  16   3        249.21        305.07        42.30 o                         
  -3  16   3       1171.51       1161.74        40.64 o                         
  -2  16   3        513.47        565.31        34.91 o                         
  -1  16   3          2.40         42.04        30.01 o                         
   0  16   3         40.19         34.97        33.05 o                         
   1  16   3          0.12         42.76        35.09 o                         
   2  16   3       1296.63       1301.14        50.08 o                         
   3  16   3        377.53        339.01        31.70 o                         
   4  16   3       2436.66       2358.20        48.54 o                         
   5  16   3        117.43        120.23        30.90 o                         
   6  16   3        292.86        261.01        37.58 o                         
  -5  17   3         17.76         18.09        38.27 o                         
  -4  17   3        187.65        213.80        34.92 o                         
  -3  17   3        427.39        485.17        36.12 o                         
  -2  17   3        833.35        838.72        37.59 o                         
  -1  17   3         15.60         77.43        30.26 o                         
   0  17   3         14.65         29.30        29.53 o                         
   1  17   3        164.34        171.83        37.19 o                         
   2  17   3          7.54         24.49        28.93 o                         
   3  17   3         63.95        111.30        37.32 o                         
   4  17   3          0.01         19.28        31.93 o                         
   5  17   3          0.38         15.22        32.30 o                         
  -3  18   3        742.79        713.52        42.44 o                         
  -2  18   3         20.58         37.03        32.05 o                         
  -1  18   3        173.08        215.18        31.79 o                         
   0  18   3        230.56        209.99        32.24 o                         
   1  18   3         72.05         87.66        32.54 o                         
   2  18   3       1377.76       1461.55        39.73 o                         
   3  18   3        518.18        463.70        52.16 o                         
 -14   0   4       1682.06       1692.98        75.53 o                         
 -13   0   4         55.83        105.18        63.72 o                         
 -12   0   4        103.62        148.00        58.61 o                         
 -11   0   4         29.49         26.69        69.51 o                         
 -10   0   4       5420.22       5556.44       101.89 o                         
  -9   0   4         42.16         59.63        57.93 o                         
  -8   0   4      53459.36      57693.08       292.59 o                         
  -7   0   4       1694.20       1591.66        76.56 o                         
  -6   0   4       7234.82       7688.65       137.21 o                         
  -5   0   4        768.12        695.55        54.88 o                         
  -4   0   4      20348.84      21758.98       668.50 o                         
  -3   0   4       2781.10       2854.46       134.09 o                         
  -2   0   4      32632.44      32186.95       891.30 o                         
  -1   0   4       2531.09       2626.06       120.11 o                         
   1   0   4        207.93        191.96        69.54 o                         
   2   0   4      13374.13      13812.67       242.16 o                         
   5   0   4       8182.37       8106.41       145.39 o                         
   6   0   4      73639.70      75121.14       367.45 o                         
   7   0   4          4.17         -2.61        59.52 o                         
   8   0   4        189.90        164.13        60.88 o                         
   9   0   4          0.08         55.32        55.09 o                         
  10   0   4       2123.57       2277.48        76.22 o                         
  11   0   4        596.70        520.56        62.81 o                         
  12   0   4       3403.92       3472.32       229.67 o                         
  13   0   4         12.84          9.12        43.55 o                         
 -14   1   4          0.04        -22.49        76.44 o                         
 -13   1   4        902.05        867.53        50.98 o                         
 -12   1   4          3.52         23.02        40.30 o                         
 -11   1   4         23.82         48.76        41.59 o                         
 -10   1   4       1528.14       1557.71        64.57 o                         
  -9   1   4         20.33         37.36        38.81 o                         
  -8   1   4        672.06        706.92        48.01 o                         
  -7   1   4      17399.28      16203.28       290.78 o                         
  -6   1   4       1437.87       1461.07        46.94 o                         
  -5   1   4         86.29        131.55        38.68 o                         
  -4   1   4         94.23         89.96        36.23 o                         
  -3   1   4       2086.86       2366.81        64.32 o                         
  -2   1   4      10772.90      10650.18       229.56 o                         
  -1   1   4       4318.85       4579.85       127.60 o                         
   0   1   4      14562.69      14389.92       197.39 o                         
   1   1   4        500.24        503.77        68.73 o                         
   2   1   4       1491.91       1679.38       149.31 o                         
   3   1   4       3214.08       2877.14        79.13 o                         
   4   1   4       5459.48       4950.17       348.19 o                         
   5   1   4      21013.87      20676.86       723.93 o                         
   6   1   4       2377.35       2392.32        90.41 o                         
   7   1   4        728.86        674.02        58.16 o                         
   8   1   4        145.07        186.07        42.46 o                         
   9   1   4        139.78        141.49        34.58 o                         
  10   1   4         29.53         32.84        39.84 o                         
  11   1   4       1095.74       1057.16        40.03 o                         
  12   1   4          4.83         11.30        36.42 o                         
  13   1   4        328.20        276.20        44.41 o                         
 -13   2   4       2374.48       2415.33       126.93 o                         
 -12   2   4          1.50         -7.52        41.48 o                         
 -11   2   4        217.46        239.42        41.34 o                         
 -10   2   4          7.05         39.23        46.59 o                         
  -9   2   4       2348.78       2418.24        56.61 o                         
  -8   2   4       2069.85       2251.71        58.69 o                         
  -7   2   4       7782.86       7365.21        93.43 o                         
  -6   2   4       1080.18       1028.23        43.99 o                         
  -5   2   4       2893.06       3196.65        61.32 o                         
  -4   2   4        288.32        401.60        44.47 o                         
  -3   2   4      25556.61      25801.66       208.94 o                         
  -2   2   4        428.98        428.30        51.92 o                         
  -1   2   4        155.09        130.67        49.88 o                         
   0   2   4       3512.67       3424.23       114.63 o                         
   1   2   4      25860.45      24208.62       181.16 o                         
   2   2   4      14216.14      14180.46       220.58 o                         
   3   2   4      28945.20      26544.09      3032.14 o                         
   4   2   4          6.22         26.12        46.62 o                         
   5   2   4       1965.45       1958.71        61.36 o                         
   6   2   4       2337.80       2456.19       168.28 o                         
   7   2   4      16427.05      16077.04       118.53 o                         
   8   2   4          3.44         -4.02        34.14 o                         
   9   2   4       7672.25       7858.92        84.53 o                         
  10   2   4         19.60        -25.15        38.97 o                         
  11   2   4        537.43        626.30        46.86 o                         
  12   2   4        925.33        776.51        49.46 o                         
  13   2   4       1636.29       1522.16        53.56 o                         
 -13   3   4          0.05         48.24        39.93 o                         
 -12   3   4        386.88        317.43        45.97 o                         
 -11   3   4        249.58        255.97        41.52 o                         
 -10   3   4        527.83        529.43        43.89 o                         
  -9   3   4       1477.35       1495.32        53.54 o                         
  -8   3   4       7824.87       7404.94       166.29 o                         
  -7   3   4        551.07        517.25        49.18 o                         
  -6   3   4       8926.52       9393.05       102.83 o                         
  -5   3   4       4258.85       3867.59        72.24 o                         
  -4   3   4        199.68        189.80        43.93 o                         
  -3   3   4        561.22        529.90        53.22 o                         
  -2   3   4       1086.03       1206.46        68.81 o                         
  -1   3   4      14381.76      14560.89       135.61 o                         
   0   3   4       4759.46       4679.82        79.44 o                         
   1   3   4         65.14         82.57        38.93 o                         
   2   3   4      43313.44      43033.12       255.05 o                         
   3   3   4      48270.27      45881.55       230.80 o                         
   4   3   4        632.73        563.22        45.33 o                         
   5   3   4       1269.74       1283.40        71.67 o                         
   6   3   4      13311.37      13541.85       246.71 o                         
   7   3   4        128.52        142.09        42.33 o                         
   8   3   4        363.84        404.15        44.05 o                         
   9   3   4       1276.23       1215.61        51.04 o                         
  10   3   4         77.86         73.61        40.54 o                         
  11   3   4          0.33         24.11        41.52 o                         
  12   3   4       2500.97       2717.49        58.42 o                         
  13   3   4        276.78        337.09        45.53 o                         
 -13   4   4         15.44          2.15        37.94 o                         
 -12   4   4          0.13         51.35        41.55 o                         
 -11   4   4        132.04        133.91        35.87 o                         
 -10   4   4       1574.04       1671.78        51.28 o                         
  -9   4   4        394.25        384.76        31.61 o                         
  -8   4   4        619.19        675.16        38.76 o                         
  -7   4   4        815.01        824.22        41.86 o                         
  -6   4   4         97.11        137.05        34.59 o                         
  -5   4   4       6263.19       6035.80       125.23 o                         
  -4   4   4       7945.11       9086.50       115.74 o                         
  -3   4   4        402.87        346.12        39.72 o                         
  -2   4   4       2230.28       1752.52        51.93 o                         
  -1   4   4         64.89         58.58        32.57 o                         
   0   4   4       2324.55       2182.74        65.26 o                         
   1   4   4          0.26        -13.77        33.49 o                         
   2   4   4       8649.81       7815.60       204.22 o                         
   3   4   4       4541.66       4465.93        98.53 o                         
   4   4   4      11716.82      12264.05       183.10 o                         
   5   4   4        135.10        132.28        33.99 o                         
   6   4   4       6784.32       6922.05       398.17 o                         
   7   4   4        819.90        870.88        97.34 o                         
   8   4   4       1002.07       1033.33        47.83 o                         
   9   4   4        184.51        203.90        47.05 o                         
  10   4   4        195.66        272.84        41.08 o                         
  11   4   4          5.45         15.98        35.16 o                         
  12   4   4        194.06        172.13        35.29 o                         
  13   4   4         35.06         34.84        35.12 o                         
 -13   5   4         13.45        -16.51        49.02 o                         
 -12   5   4         99.33         82.23        35.72 o                         
 -11   5   4        181.00        263.76        39.58 o                         
 -10   5   4       1098.21       1174.79        35.63 o                         
  -9   5   4        779.27        699.94        34.64 o                         
  -8   5   4        261.14        281.14        31.06 o                         
  -7   5   4         56.97        138.75        41.91 o                         
  -6   5   4          4.02         44.62        32.30 o                         
  -5   5   4      16378.83      16843.49       250.45 o                         
  -4   5   4        271.79        305.15        38.47 o                         
  -3   5   4       1339.71       1454.09        52.80 o                         
  -2   5   4         75.20        104.44        33.90 o                         
  -1   5   4        404.99        465.57        36.63 o                         
   0   5   4          1.25         20.65        32.52 o                         
   1   5   4       3258.26       3351.03        91.05 o                         
   2   5   4       2874.25       2757.05        58.62 o                         
   3   5   4      20776.84      20664.88       389.35 o                         
   4   5   4       1137.17       1000.81        43.31 o                         
   5   5   4        259.47        284.43        43.52 o                         
   6   5   4          6.45         32.08        32.77 o                         
   7   5   4         68.25         61.14        40.93 o                         
   8   5   4         23.26         50.34        40.94 o                         
   9   5   4          2.19         -9.27        40.92 o                         
  10   5   4        258.65        301.41        42.07 o                         
  11   5   4        353.58        383.74        36.49 o                         
  12   5   4        291.17        225.65        44.53 o                         
 -13   6   4        487.48        479.09        38.76 o                         
 -12   6   4         25.11          8.40        36.56 o                         
 -11   6   4       2323.80       2243.42        40.77 o                         
 -10   6   4          8.15         -7.33        31.08 o                         
  -9   6   4        288.57        312.15        30.88 o                         
  -8   6   4        236.81        240.62        33.70 o                         
  -7   6   4        864.94        830.73        37.96 o                         
  -6   6   4        189.21        220.34        34.56 o                         
  -5   6   4      28219.68      26756.98       198.15 o                         
  -4   6   4       9261.62       7782.65       428.16 o                         
  -3   6   4        500.78        384.28        36.06 o                         
  -2   6   4        239.41        288.93        37.82 o                         
  -1   6   4        261.56        260.00        40.71 o                         
   0   6   4        117.69        115.07        40.69 o                         
   1   6   4      14736.45      13707.93       206.67 o                         
   2   6   4       1782.44       1818.63        54.62 o                         
   3   6   4       1274.89       1289.86        40.93 o                         
   4   6   4       1945.38       1862.12        47.21 o                         
   5   6   4       2581.33       2408.47        60.53 o                         
   6   6   4          4.26         25.27        35.10 o                         
   7   6   4        688.26        676.63        37.29 o                         
   8   6   4        855.15        816.65        47.31 o                         
   9   6   4          4.16         12.08        40.73 o                         
  10   6   4          4.15         51.71        41.25 o                         
  11   6   4         30.84         84.44        46.46 o                         
  12   6   4          7.70          6.53        35.67 o                         
 -13   7   4        288.16        234.55        90.07 o                         
 -12   7   4         10.70         42.28        31.40 o                         
 -11   7   4         33.36          2.24        33.94 o                         
 -10   7   4         60.66         90.20        29.31 o                         
  -9   7   4         29.29         91.96        41.58 o                         
  -8   7   4         93.16        115.51        32.82 o                         
  -7   7   4        483.47        454.39        35.86 o                         
  -6   7   4       8348.69       9199.99       188.38 o                         
  -5   7   4        717.05        739.18        49.59 o                         
  -4   7   4      18139.59      19361.00       116.32 o                         
  -3   7   4        328.35        309.66        32.62 o                         
  -2   7   4       1831.19       1929.20        55.00 o                         
  -1   7   4        213.04        239.41        36.37 o                         
   0   7   4       3531.08       3437.11       125.79 o                         
   1   7   4        642.32        677.66        37.89 o                         
   2   7   4       2728.18       2604.49        57.09 o                         
   3   7   4        759.66        754.34        34.38 o                         
   4   7   4       7115.94       6861.80        80.57 o                         
   5   7   4        209.25        206.84        30.15 o                         
   6   7   4        426.46        439.81        43.04 o                         
   7   7   4        120.93        118.97        43.36 o                         
   8   7   4        585.55        624.50        39.06 o                         
   9   7   4         26.18         70.15        40.47 o                         
  10   7   4          4.97         44.14        41.60 o                         
  11   7   4          9.32         11.14        40.86 o                         
  12   7   4        607.30        539.26        38.77 o                         
 -12   8   4         13.59         93.75        39.06 o                         
 -11   8   4         32.50         38.88        29.05 o                         
 -10   8   4         32.70         83.23        28.69 o                         
  -9   8   4        349.40        310.64        33.20 o                         
  -8   8   4       2105.89       2029.62        54.69 o                         
  -7   8   4         30.18         13.07        37.31 o                         
  -6   8   4       1441.35       1433.67        54.21 o                         
  -5   8   4       7824.73       8004.32       111.07 o                         
  -4   8   4       3890.64       3826.70        80.19 o                         
  -3   8   4        205.64        259.44        29.39 o                         
  -2   8   4       8914.20       8455.04       213.43 o                         
  -1   8   4          7.73          0.52        33.72 o                         
   0   8   4      23281.10      23362.29       570.76 o                         
   1   8   4       1468.61       1434.28        45.83 o                         
   2   8   4        778.34        714.81        40.83 o                         
   3   8   4        838.02        791.62        45.69 o                         
   4   8   4       1959.87       2069.52        59.63 o                         
   5   8   4        165.11        192.99        30.06 o                         
   6   8   4         14.72         52.10        39.72 o                         
   7   8   4         55.04         35.87        33.55 o                         
   8   8   4          7.70         42.47        33.86 o                         
   9   8   4       1528.12       1546.16        53.44 o                         
  10   8   4       1729.98       1696.67        52.44 o                         
  11   8   4        902.05        940.98        50.33 o                         
  12   8   4        105.85        157.80        64.63 o                         
 -12   9   4         47.53         95.62        31.89 o                         
 -11   9   4          8.76         -7.92        36.57 o                         
 -10   9   4          0.52          7.02        34.35 o                         
  -9   9   4        106.31        104.60        31.09 o                         
  -8   9   4         31.24         22.78        31.63 o                         
  -7   9   4       3814.63       3601.47        51.31 o                         
  -6   9   4       3343.09       3188.40        63.40 o                         
  -5   9   4        590.95        615.16        38.35 o                         
  -4   9   4        214.24        229.06        33.00 o                         
  -3   9   4        314.70        255.75        29.82 o                         
  -2   9   4        736.09        700.74        38.21 o                         
  -1   9   4        361.21        350.54        35.71 o                         
   0   9   4       9185.94       9580.21        84.29 o                         
   1   9   4        623.13        524.11        37.03 o                         
   2   9   4         81.97        104.32        30.74 o                         
   3   9   4        412.14        436.43        30.20 o                         
   4   9   4       2440.62       2449.49        47.55 o                         
   5   9   4        783.24        800.78        38.46 o                         
   6   9   4         14.30         18.29        29.47 o                         
   7   9   4        146.62        201.19        36.34 o                         
   8   9   4         46.35         74.50        33.48 o                         
   9   9   4       2108.59       2239.66        61.09 o                         
  10   9   4        202.28        162.58        43.13 o                         
  11   9   4        320.36        317.11        73.43 o                         
 -11  10   4        253.96        224.31        35.03 o                         
 -10  10   4        279.99        261.23        33.18 o                         
  -9  10   4        654.70        608.35        38.91 o                         
  -8  10   4         53.09         60.07        31.79 o                         
  -7  10   4       2496.70       2418.49        56.89 o                         
  -6  10   4       3548.77       3659.88        66.63 o                         
  -5  10   4       1146.76       1126.95        36.33 o                         
  -4  10   4       2572.82       2530.78       100.12 o                         
  -3  10   4        894.78        943.87        49.12 o                         
  -2  10   4       4207.45       3951.85       260.38 o                         
  -1  10   4       7677.43       7479.40       135.33 o                         
   0  10   4        223.11        201.50        31.30 o                         
   1  10   4        562.32        548.44        34.62 o                         
   2  10   4         68.13         86.57        28.89 o                         
   3  10   4        420.44        447.02        34.13 o                         
   4  10   4       1592.45       1585.55        44.35 o                         
   5  10   4         18.01         18.47        29.16 o                         
   6  10   4          4.18         41.88        30.49 o                         
   7  10   4        498.37        510.86        44.37 o                         
   8  10   4         50.93         58.69        33.47 o                         
   9  10   4        116.84        191.16        45.32 o                         
  10  10   4          6.63         62.55        39.18 o                         
  11  10   4         11.17        -20.06        43.65 o                         
 -11  11   4         22.44         42.45        33.15 o                         
 -10  11   4          0.12        -27.38        43.36 o                         
  -9  11   4        152.24        176.40        33.53 o                         
  -8  11   4        344.03        338.83        41.18 o                         
  -7  11   4        184.81        178.37        33.63 o                         
  -6  11   4       1241.71       1090.11        47.04 o                         
  -5  11   4        134.93        128.04        31.61 o                         
  -4  11   4        174.50        188.59        29.40 o                         
  -3  11   4          4.67          1.35        28.26 o                         
  -2  11   4       1375.85       1404.94        62.36 o                         
  -1  11   4         93.96         95.59        32.44 o                         
   0  11   4       5356.49       5281.32        62.46 o                         
   1  11   4        356.74        354.67        33.63 o                         
   2  11   4       2728.65       2717.49        74.97 o                         
   3  11   4        103.07        118.79        28.00 o                         
   4  11   4       3080.28       3243.22        64.13 o                         
   5  11   4        698.21        671.64        38.43 o                         
   6  11   4        593.88        572.49        39.73 o                         
   7  11   4         10.05         40.78        34.37 o                         
   8  11   4        130.03        165.71        36.13 o                         
   9  11   4          1.02         27.39        36.51 o                         
  10  11   4        559.87        532.18        38.83 o                         
 -10  12   4         55.64         83.24        34.46 o                         
  -9  12   4        667.94        708.02        37.16 o                         
  -8  12   4       1092.48       1012.34        41.13 o                         
  -7  12   4         98.32        114.06        37.91 o                         
  -6  12   4       2946.93       2878.13        49.58 o                         
  -5  12   4        804.01        855.30        41.48 o                         
  -4  12   4        333.07        337.86        37.19 o                         
  -3  12   4        255.09        264.08        32.10 o                         
  -2  12   4       3718.54       3550.16        65.80 o                         
  -1  12   4       5897.34       5588.52       105.52 o                         
   0  12   4         36.43        101.67        32.87 o                         
   1  12   4       2999.65       2846.38        51.60 o                         
   2  12   4          8.98         11.13        29.45 o                         
   3  12   4         12.41         17.29        29.97 o                         
   4  12   4        102.26        128.76        31.21 o                         
   5  12   4       3314.94       3413.87        45.06 o                         
   6  12   4        382.69        369.58        34.55 o                         
   7  12   4         51.65         60.52        29.66 o                         
   8  12   4         64.30        103.58        36.99 o                         
   9  12   4          5.82         37.72        44.42 o                         
  10  12   4       1505.66       1478.36        46.32 o                         
 -10  13   4        207.66        171.63        36.76 o                         
  -9  13   4        335.60        307.64        45.71 o                         
  -8  13   4        175.07        200.90        41.56 o                         
  -7  13   4         10.80         33.17        36.26 o                         
  -6  13   4        110.22        123.48        28.78 o                         
  -5  13   4         75.69         79.30        27.96 o                         
  -4  13   4         49.33         53.47        44.96 o                         
  -3  13   4       1025.11       1022.17        51.27 o                         
  -2  13   4        359.21        346.98        38.83 o                         
  -1  13   4       2962.33       2839.91        46.55 o                         
   0  13   4         26.00         71.98        30.28 o                         
   1  13   4         13.99         16.75        29.28 o                         
   2  13   4          1.23         21.46        29.12 o                         
   3  13   4         21.12         -5.55        36.95 o                         
   4  13   4         13.54          8.97        32.07 o                         
   5  13   4         19.25         49.08        30.02 o                         
   6  13   4        140.78        159.89        31.83 o                         
   7  13   4        142.09        143.29        31.63 o                         
   8  13   4         58.55         52.86        36.39 o                         
   9  13   4        294.11        255.40        36.86 o                         
  -9  14   4       1060.51       1023.28        42.38 o                         
  -8  14   4         89.58        126.80        33.40 o                         
  -7  14   4        523.39        477.98        44.72 o                         
  -6  14   4        277.32        239.64        30.81 o                         
  -5  14   4        665.95        697.32        38.57 o                         
  -4  14   4          0.43         41.58        34.18 o                         
  -3  14   4       1429.95       1388.68        41.47 o                         
  -2  14   4        904.80        860.90        42.12 o                         
  -1  14   4        305.94        286.37        30.12 o                         
   0  14   4          3.17         45.33        29.52 o                         
   1  14   4        921.44        915.46        35.51 o                         
   2  14   4        236.52        250.08        29.52 o                         
   3  14   4       1154.40       1268.33        41.16 o                         
   4  14   4        225.66        210.88        32.93 o                         
   5  14   4       1528.15       1497.58        41.68 o                         
   6  14   4         13.10         22.74        28.51 o                         
   7  14   4         80.77         74.80        31.77 o                         
   8  14   4         54.43         64.01        38.37 o                         
  -8  15   4        671.18        643.44        51.16 o                         
  -7  15   4         15.63         33.72        35.83 o                         
  -6  15   4         27.78         38.27        33.09 o                         
  -5  15   4        172.92        195.47        35.09 o                         
  -4  15   4        199.04        264.67        31.18 o                         
  -3  15   4        821.28        823.26        32.75 o                         
  -2  15   4        121.45         90.07        33.56 o                         
  -1  15   4         38.93         55.72        27.00 o                         
   0  15   4        425.39        406.56        33.02 o                         
   1  15   4        812.97        806.30        36.70 o                         
   2  15   4         83.04         95.09        30.68 o                         
   3  15   4         44.75         71.80        29.69 o                         
   4  15   4       1244.09       1345.32        40.45 o                         
   5  15   4        317.11        338.58        44.60 o                         
   6  15   4         88.49        135.13        30.84 o                         
   7  15   4        226.71        231.19        31.87 o                         
  -7  16   4        339.98        336.91        46.03 o                         
  -6  16   4        432.36        412.62        35.10 o                         
  -5  16   4          9.40         24.85        32.23 o                         
  -4  16   4        134.48        108.36        36.02 o                         
  -3  16   4       1542.82       1530.39        54.02 o                         
  -2  16   4        468.58        482.55        31.86 o                         
  -1  16   4        450.28        401.29        33.80 o                         
   0  16   4          0.05         52.68        34.57 o                         
   1  16   4        815.76        877.70        41.11 o                         
   2  16   4        299.81        323.59        31.59 o                         
   3  16   4        220.20        206.97        31.42 o                         
   4  16   4        712.75        712.86        39.38 o                         
   5  16   4         11.44          7.63        33.67 o                         
   6  16   4         38.16         87.86        31.46 o                         
  -5  17   4       1143.79       1236.06        43.75 o                         
  -4  17   4         14.28          7.45        34.18 o                         
  -3  17   4         60.38         73.03        32.93 o                         
  -2  17   4          8.99        -24.45        34.21 o                         
  -1  17   4         14.56         23.01        31.26 o                         
   0  17   4          1.08          9.15        30.04 o                         
   1  17   4        869.44        976.54        42.72 o                         
   2  17   4         99.54         98.92        30.85 o                         
   3  17   4         81.13         73.41        35.42 o                         
   4  17   4         11.81         59.42        40.53 o                         
   5  17   4        167.62        225.85        31.54 o                         
  -3  18   4         89.31        105.26        33.44 o                         
  -2  18   4        548.43        547.06        36.09 o                         
  -1  18   4         20.96         25.51        32.19 o                         
   0  18   4          4.62         39.97        30.17 o                         
   1  18   4        646.84        746.93        40.22 o                         
   2  18   4        723.90        698.47        44.40 o                         
 -13   1   5          1.81        -21.79        42.14 o                         
 -12   1   5         17.70         30.11        49.41 o                         
 -11   1   5        173.90        124.27        41.67 o                         
 -10   1   5         46.04         92.59        43.97 o                         
  -9   1   5         14.96         41.48        38.35 o                         
  -8   1   5       9891.01      10344.94       250.74 o                         
  -7   1   5       4795.38       4843.16        63.09 o                         
  -6   1   5        998.92        963.39        41.46 o                         
  -5   1   5       1126.43       1144.03        58.46 o                         
  -4   1   5       2877.71       2874.68        55.01 o                         
  -3   1   5       1967.51       1862.69        61.71 o                         
  -2   1   5      15453.48      15381.39       138.44 o                         
  -1   1   5       4627.84       4788.63       186.90 o                         
   0   1   5       5588.47       5518.50       155.54 o                         
   1   1   5        848.14        900.09        64.61 o                         
   2   1   5      14023.66      13544.09      1460.30 o                         
   3   1   5      23404.69      23836.16       250.00 o                         
   4   1   5        384.55        333.94        52.91 o                         
   5   1   5       2713.25       2788.29       154.42 o                         
   6   1   5       1279.62       1288.23       125.28 o                         
   7   1   5       1111.23       1212.48        54.57 o                         
   8   1   5         38.68         59.11        34.54 o                         
   9   1   5       1444.35       1491.43        53.52 o                         
  10   1   5        202.10        222.51        41.29 o                         
  11   1   5        231.66        224.13        37.12 o                         
  12   1   5       3194.16       3227.79        61.91 o                         
  13   1   5          8.79         40.86        32.75 o                         
 -13   2   5          0.84         48.19        48.18 o                         
 -12   2   5        818.44        900.75        50.15 o                         
 -11   2   5          0.77        -25.02        42.07 o                         
 -10   2   5       6658.52       6575.73       102.57 o                         
  -9   2   5         37.82         35.15        40.10 o                         
  -8   2   5      11198.61      11588.18        82.68 o                         
  -7   2   5       3930.86       3819.18        92.46 o                         
  -6   2   5        904.91       1043.89        50.40 o                         
  -5   2   5       1355.74       1308.44        55.25 o                         
  -4   2   5         77.34         48.38        35.83 o                         
  -3   2   5        404.95        358.42        41.70 o                         
  -2   2   5       7549.55       7858.09       104.33 o                         
  -1   2   5       1471.63       1559.04        94.10 o                         
   0   2   5       8314.82       8380.72       119.34 o                         
   1   2   5       2499.86       2659.99        95.93 o                         
   2   2   5       1551.73       1609.23        57.36 o                         
   3   2   5       3300.81       3188.46        79.73 o                         
   4   2   5       6814.94       7039.30       111.26 o                         
   5   2   5       1712.64       1807.89        62.16 o                         
   6   2   5       5264.06       5171.16        78.74 o                         
   7   2   5          4.18        -17.34        42.36 o                         
   8   2   5       1606.63       1743.79        97.34 o                         
   9   2   5        262.07        265.54        36.47 o                         
  10   2   5        109.25        113.71        33.93 o                         
  11   2   5       1259.01       1186.34        43.88 o                         
  12   2   5       2078.95       2003.26        66.93 o                         
  13   2   5         25.02         38.45        35.32 o                         
 -13   3   5          1.69         56.40        37.63 o                         
 -12   3   5         41.29         96.34        35.40 o                         
 -11   3   5        460.25        421.30        43.76 o                         
 -10   3   5       3196.82       3277.13        68.26 o                         
  -9   3   5          0.66         43.77        33.49 o                         
  -8   3   5       2934.65       3082.60        52.75 o                         
  -7   3   5       6741.13       6572.37       316.33 o                         
  -6   3   5       3274.79       3282.58        86.27 o                         
  -5   3   5       3665.48       3424.76        67.78 o                         
  -4   3   5       1445.73       1175.11        55.03 o                         
  -3   3   5         31.55         38.15        36.85 o                         
  -2   3   5        661.71        820.70        51.84 o                         
  -1   3   5       2184.31       2137.85        81.78 o                         
   0   3   5        696.14        671.38        59.43 o                         
   1   3   5       8146.63       8256.02       271.86 o                         
   2   3   5      29813.13      28408.66      1302.13 o                         
   3   3   5       9977.74       9469.70       269.82 o                         
   4   3   5       6109.02       6486.74        91.85 o                         
   5   3   5       3654.92       3725.83        71.86 o                         
   6   3   5        583.21        662.94        49.11 o                         
   7   3   5        899.56        925.51        47.81 o                         
   8   3   5        130.87        134.69        41.60 o                         
   9   3   5          0.10         -0.70        70.37 o                         
  10   3   5       2138.12       2156.04        58.91 o                         
  11   3   5        980.07       1023.59        50.19 o                         
  12   3   5        858.63        864.06        48.65 o                         
  13   3   5        816.87        781.67        50.99 o                         
 -13   4   5        684.27        684.33        42.09 o                         
 -12   4   5         50.18         79.31        41.34 o                         
 -11   4   5       3216.18       3351.11        52.19 o                         
 -10   4   5          4.38         41.76        37.91 o                         
  -9   4   5       1586.20       1507.85        37.82 o                         
  -8   4   5       2359.23       2310.94        41.67 o                         
  -7   4   5      17567.83      17878.48       190.54 o                         
  -6   4   5        536.82        622.05        32.83 o                         
  -5   4   5       4780.91       4784.73       237.79 o                         
  -4   4   5        271.56        297.07        41.60 o                         
  -3   4   5        366.19        382.76        40.05 o                         
  -2   4   5       1163.78       1124.09        44.81 o                         
  -1   4   5      16809.41      17004.30       319.34 o                         
   0   4   5       1240.21       1343.83        50.55 o                         
   1   4   5          2.80         22.28        33.16 o                         
   2   4   5       2381.87       2530.68        64.20 o                         
   3   4   5      18093.85      16819.81       134.90 o                         
   4   4   5        110.87        128.71        33.75 o                         
   5   4   5         12.69          1.52        39.80 o                         
   6   4   5       1053.32       1020.49        51.20 o                         
   7   4   5       1039.85       1094.89        48.99 o                         
   8   4   5       2040.58       2009.76        67.64 o                         
   9   4   5       4867.73       4624.91       115.35 o                         
  10   4   5         11.36         49.01        41.92 o                         
  11   4   5        551.04        517.82        45.33 o                         
  12   4   5       1427.75       1435.00        44.28 o                         
 -13   5   5         94.98        156.73        39.05 o                         
 -12   5   5        574.46        555.66        43.85 o                         
 -11   5   5        954.44        957.06        41.01 o                         
 -10   5   5        335.29        438.14        41.00 o                         
  -9   5   5        441.19        354.59        35.35 o                         
  -8   5   5         90.69         77.69        30.28 o                         
  -7   5   5        664.51        631.05        33.02 o                         
  -6   5   5        180.24        209.40        33.41 o                         
  -5   5   5        230.38        223.04        37.77 o                         
  -4   5   5       1103.46       1071.62        44.93 o                         
  -3   5   5        555.16        628.70        56.79 o                         
  -2   5   5        329.37        317.62        36.78 o                         
  -1   5   5       1031.23       1080.58        54.42 o                         
   0   5   5         66.02         65.66        33.38 o                         
   1   5   5        397.35        319.86        37.38 o                         
   2   5   5        262.97        236.78        36.01 o                         
   3   5   5      11456.54      11358.35        99.76 o                         
   4   5   5        484.81        587.83        34.14 o                         
   5   5   5         28.23         49.76        35.46 o                         
   6   5   5       1991.97       2073.71        58.47 o                         
   7   5   5         66.03         99.95        40.44 o                         
   8   5   5       2992.19       2968.69        62.67 o                         
   9   5   5       1490.38       1434.81        51.04 o                         
  10   5   5        503.23        525.90        60.09 o                         
  11   5   5          4.92         72.25        45.67 o                         
  12   5   5       1236.28       1183.19        42.37 o                         
 -13   6   5          9.63         34.15        36.53 o                         
 -12   6   5         27.70         16.92        36.08 o                         
 -11   6   5        209.58        263.70        37.54 o                         
 -10   6   5       1834.94       1758.28        42.56 o                         
  -9   6   5       1917.01       1785.45        46.62 o                         
  -8   6   5        152.31        160.69        30.26 o                         
  -7   6   5       1255.38       1363.56        52.67 o                         
  -6   6   5          9.76         23.87        32.83 o                         
  -5   6   5       9594.48       9884.63       102.58 o                         
  -4   6   5       2861.81       2951.58        53.23 o                         
  -3   6   5        497.31        480.76        36.49 o                         
  -2   6   5       2119.24       1991.87        68.18 o                         
  -1   6   5         87.51        123.09        35.78 o                         
   0   6   5        434.77        424.10        47.57 o                         
   1   6   5       3895.43       3954.12        93.65 o                         
   2   6   5      14365.08      13859.41       229.45 o                         
   3   6   5       1988.86       1887.61        62.06 o                         
   4   6   5        195.60        216.97        30.09 o                         
   5   6   5        658.03        674.60        34.93 o                         
   6   6   5        218.98        257.52        35.07 o                         
   7   6   5         39.93         42.61        33.48 o                         
   8   6   5        976.91       1020.57        46.65 o                         
   9   6   5         11.53         14.30        65.60 o                         
  10   6   5        171.63        178.86        43.75 o                         
  11   6   5        332.80        331.16        43.77 o                         
  12   6   5         90.81        140.35        36.41 o                         
 -12   7   5        160.48        183.96        36.96 o                         
 -11   7   5        269.59        247.18        31.85 o                         
 -10   7   5         30.44         56.86        27.82 o                         
  -9   7   5       1050.72       1000.12        52.72 o                         
  -8   7   5        601.68        572.87        45.80 o                         
  -7   7   5       3120.77       3043.00        52.11 o                         
  -6   7   5        189.24        206.35        36.25 o                         
  -5   7   5      12763.00      13160.22       110.60 o                         
  -4   7   5        403.80        429.73        37.92 o                         
  -3   7   5        276.01        202.23        36.09 o                         
  -2   7   5        546.08        571.54        41.48 o                         
  -1   7   5       2530.49       2367.61        48.85 o                         
   0   7   5      10681.20      10450.88        99.96 o                         
   1   7   5        565.85        467.60        38.29 o                         
   2   7   5        204.67        214.85        38.75 o                         
   3   7   5       5095.17       5273.48       128.16 o                         
   4   7   5       1154.30       1194.33        35.45 o                         
   5   7   5       1707.42       1716.98        62.38 o                         
   6   7   5        171.29        185.39        36.72 o                         
   7   7   5         79.73        113.85        42.02 o                         
   8   7   5        153.20        198.79        78.37 o                         
   9   7   5        497.85        464.35        46.37 o                         
  10   7   5        695.86        676.77        46.22 o                         
  11   7   5        610.63        588.14        50.62 o                         
  12   7   5        153.93        208.96        37.80 o                         
 -12   8   5        316.59        306.66        36.86 o                         
 -11   8   5       1234.75       1170.97        40.26 o                         
 -10   8   5         27.53         33.42        30.67 o                         
  -9   8   5       1376.46       1475.43        48.87 o                         
  -8   8   5        365.13        368.10        36.46 o                         
  -7   8   5        666.25        623.45        50.15 o                         
  -6   8   5        197.98        230.40        35.38 o                         
  -5   8   5      11137.69      10672.33       113.71 o                         
  -4   8   5       6125.22       5873.93        64.54 o                         
  -3   8   5         44.40         22.04        29.37 o                         
  -2   8   5       1647.69       1754.19        45.74 o                         
  -1   8   5      11935.38      11778.98       349.56 o                         
   0   8   5        298.51        259.99        47.08 o                         
   1   8   5       7601.40       7145.56        87.91 o                         
   2   8   5       7546.20       7487.50       145.39 o                         
   3   8   5       4800.70       4902.85        71.87 o                         
   4   8   5          0.46         32.25        28.19 o                         
   5   8   5        915.72        901.36        34.84 o                         
   6   8   5        470.17        396.31        36.49 o                         
   7   8   5        558.32        553.49        47.23 o                         
   8   8   5         21.64         55.57        35.88 o                         
   9   8   5          0.59         12.16        41.00 o                         
  10   8   5        351.98        328.33        44.06 o                         
  11   8   5       1704.44       1714.47        53.62 o                         
 -12   9   5        524.96        500.71        40.80 o                         
 -11   9   5        647.21        651.80        39.37 o                         
 -10   9   5        483.18        460.80        34.62 o                         
  -9   9   5        178.77        245.50        39.40 o                         
  -8   9   5        513.76        510.32        41.97 o                         
  -7   9   5        395.41        349.71        34.70 o                         
  -6   9   5        984.29        948.60        50.54 o                         
  -5   9   5        280.04        282.28        34.35 o                         
  -4   9   5       3325.55       3366.58        60.96 o                         
  -3   9   5         69.51         73.34        29.11 o                         
  -2   9   5          0.23         26.17        32.35 o                         
  -1   9   5       7166.40       7019.29        85.08 o                         
   0   9   5      22306.68      24285.52       438.10 o                         
   1   9   5        788.08        735.45        35.94 o                         
   2   9   5       3737.22       3515.16        69.94 o                         
   3   9   5        524.26        542.11        40.29 o                         
   4   9   5        161.95        213.63        35.40 o                         
   5   9   5         27.09         55.19        28.78 o                         
   6   9   5          7.24          1.33        30.97 o                         
   7   9   5       2121.75       2016.14        56.73 o                         
   8   9   5         71.86         48.76        34.38 o                         
   9   9   5          0.20        -26.04        44.44 o                         
  10   9   5        779.71        863.14        49.80 o                         
  11   9   5        174.42        180.59        45.55 o                         
 -11  10   5         37.04         34.56        31.43 o                         
 -10  10   5       1487.70       1485.46        40.56 o                         
  -9  10   5        230.04        206.68        36.76 o                         
  -8  10   5         14.43         43.37        30.30 o                         
  -7  10   5          3.05        -24.48        36.32 o                         
  -6  10   5       4196.96       4294.46        62.28 o                         
  -5  10   5          1.09         -7.40        32.34 o                         
  -4  10   5        375.81        414.62        32.62 o                         
  -3  10   5        390.42        460.54        32.28 o                         
  -2  10   5          8.81          2.81        30.02 o                         
  -1  10   5        649.11        648.06        35.56 o                         
   0  10   5       6939.99       7089.34        94.48 o                         
   1  10   5        424.10        360.45        36.25 o                         
   2  10   5        179.12        181.76        29.80 o                         
   3  10   5        379.45        421.04        36.24 o                         
   4  10   5       2667.25       2551.61        63.09 o                         
   5  10   5         67.81        105.53        40.59 o                         
   6  10   5        420.48        395.59        37.86 o                         
   7  10   5        101.26        124.34        43.21 o                         
   8  10   5        283.41        173.49        44.76 o                         
   9  10   5        291.71        294.66        36.57 o                         
  10  10   5         40.52         51.29        41.28 o                         
  11  10   5         33.42         40.24        43.36 o                         
 -11  11   5         69.34         45.84        34.48 o                         
 -10  11   5         66.50        113.22        33.18 o                         
  -9  11   5        164.84        106.84        40.04 o                         
  -8  11   5        305.84        353.60        42.93 o                         
  -7  11   5       1575.59       1672.85        50.78 o                         
  -6  11   5        166.09        163.11        33.20 o                         
  -5  11   5         19.55         53.00        37.00 o                         
  -4  11   5        161.74        163.14        28.05 o                         
  -3  11   5        326.83        340.56        30.73 o                         
  -2  11   5        735.12        684.98        32.31 o                         
  -1  11   5       1008.36       1017.68        49.06 o                         
   0  11   5       1959.87       1946.82        39.22 o                         
   1  11   5       1002.25        987.46        52.30 o                         
   2  11   5       1833.55       1790.66        60.52 o                         
   3  11   5       2115.86       1958.21        55.93 o                         
   4  11   5       1313.45       1220.09        42.81 o                         
   5  11   5        242.52        268.98        32.41 o                         
   6  11   5          3.54         25.45        31.26 o                         
   7  11   5        443.65        497.40        38.48 o                         
   8  11   5         66.90         51.44        37.64 o                         
   9  11   5        318.47        368.25        48.92 o                         
  10  11   5        124.98        232.58        48.59 o                         
 -10  12   5        191.85        225.86        37.08 o                         
  -9  12   5       3350.22       2990.66        58.68 o                         
  -8  12   5        338.95        287.62        36.78 o                         
  -7  12   5        467.95        492.98        33.08 o                         
  -6  12   5       1674.21       1679.01        54.31 o                         
  -5  12   5        440.53        396.80        36.64 o                         
  -4  12   5        133.79        154.03        30.88 o                         
  -3  12   5       2497.12       2470.48        47.54 o                         
  -2  12   5       3751.71       3557.57        91.44 o                         
  -1  12   5         84.83         67.67        28.75 o                         
   0  12   5       2675.20       2568.63        64.60 o                         
   1  12   5       1096.88       1003.49        54.33 o                         
   2  12   5         24.18         63.94        28.67 o                         
   3  12   5        123.86        149.45        31.29 o                         
   4  12   5       3711.66       3803.49        56.66 o                         
   5  12   5       3826.21       3771.70       102.75 o                         
   6  12   5        786.05        749.54        48.28 o                         
   7  12   5        572.58        575.47        36.02 o                         
   8  12   5        148.46        156.27        42.80 o                         
   9  12   5        326.75        403.38        48.64 o                         
 -10  13   5       1191.09       1121.05        47.67 o                         
  -9  13   5       2054.91       2007.15        55.72 o                         
  -8  13   5       3647.64       3288.02       159.13 o                         
  -7  13   5        240.13        308.62        36.63 o                         
  -6  13   5        935.73        963.44        39.32 o                         
  -5  13   5         17.47         42.68        27.55 o                         
  -4  13   5         27.70         35.81        29.14 o                         
  -3  13   5        116.59        125.49        30.89 o                         
  -2  13   5        186.75        183.03        31.43 o                         
  -1  13   5         66.17         61.08        30.07 o                         
   0  13   5       5105.23       5092.93        58.31 o                         
   1  13   5       1935.25       1874.29        45.09 o                         
   2  13   5        281.23        293.04        31.41 o                         
   3  13   5          9.17         33.15        30.49 o                         
   4  13   5       6628.42       6800.57       206.32 o                         
   5  13   5       2637.47       2644.92        50.61 o                         
   6  13   5        636.14        617.23        34.29 o                         
   7  13   5        193.27        186.62        30.37 o                         
   8  13   5        709.08        674.37        47.69 o                         
   9  13   5        205.45        234.58        39.75 o                         
  -9  14   5        906.46        826.24        47.44 o                         
  -8  14   5        633.41        751.46        47.06 o                         
  -7  14   5         64.77         43.01        34.96 o                         
  -6  14   5        389.48        430.02        34.33 o                         
  -5  14   5        704.72        774.60        36.48 o                         
  -4  14   5       1161.94       1118.20        40.21 o                         
  -3  14   5       2050.36       2163.43        48.08 o                         
  -2  14   5       1713.62       1727.06        54.01 o                         
  -1  14   5        971.72        985.96        36.07 o                         
   0  14   5       1379.78       1385.27        55.38 o                         
   1  14   5       2032.16       2085.04        48.40 o                         
   2  14   5        684.28        669.05        48.70 o                         
   3  14   5        208.93        207.51        30.37 o                         
   4  14   5        344.83        326.87        33.91 o                         
   5  14   5       2332.75       2324.77        91.36 o                         
   6  14   5        109.73        114.71        31.41 o                         
   7  14   5        826.25        778.66        43.28 o                         
   8  14   5         47.81         44.02        42.56 o                         
  -8  15   5         39.32         90.30        44.19 o                         
  -7  15   5          1.04         46.17        36.06 o                         
  -6  15   5        288.71        321.12        32.46 o                         
  -5  15   5       2042.05       2013.90        87.29 o                         
  -4  15   5         11.68         46.97        32.03 o                         
  -3  15   5       1952.67       1856.78        57.38 o                         
  -2  15   5        666.77        672.91        32.75 o                         
  -1  15   5        147.43        186.98        34.87 o                         
   0  15   5         29.65         58.14        28.43 o                         
   1  15   5         81.10        103.02        28.54 o                         
   2  15   5         23.20         47.41        30.55 o                         
   3  15   5         77.15        111.31        33.65 o                         
   4  15   5         93.55        118.24        33.22 o                         
   5  15   5          6.48         12.01        29.34 o                         
   6  15   5         34.58         44.27        32.40 o                         
   7  15   5        198.18        205.41        32.40 o                         
  -7  16   5        207.33        237.27        44.21 o                         
  -6  16   5       2634.25       2725.36        57.48 o                         
  -5  16   5         61.38         53.65        31.20 o                         
  -4  16   5        104.75        125.94        35.32 o                         
  -3  16   5        296.64        312.85        38.28 o                         
  -2  16   5          4.27          9.09        34.41 o                         
  -1  16   5          0.63         52.33        34.76 o                         
   0  16   5          0.30         -7.16        29.87 o                         
   1  16   5         14.85         14.20        29.38 o                         
   2  16   5         17.21         39.22        34.10 o                         
   3  16   5        154.93        121.29        35.98 o                         
   4  16   5        591.35        572.30        38.96 o                         
   5  16   5          5.29          5.18        30.04 o                         
   6  16   5        119.32        132.46        32.68 o                         
  -5  17   5        108.14        134.84        37.82 o                         
  -4  17   5        271.54        261.55        32.76 o                         
  -3  17   5        106.58        120.92        36.43 o                         
  -2  17   5        148.16        119.62        31.87 o                         
  -1  17   5        265.78        240.91        31.73 o                         
   0  17   5        392.16        464.66        36.48 o                         
   1  17   5          2.26         82.93        31.88 o                         
   2  17   5        928.59        900.60        38.81 o                         
   3  17   5        921.55        967.37        38.29 o                         
   4  17   5        322.76        352.80        34.08 o                         
  -3  18   5        186.72        155.66        32.82 o                         
  -2  18   5        290.43        333.96        35.59 o                         
  -1  18   5        437.87        410.87        36.79 o                         
   0  18   5        377.09        385.84        39.56 o                         
   1  18   5        406.81        355.99        33.67 o                         
   2  18   5        432.33        376.74        34.13 o                         
 -13   0   6        364.54        370.06        66.90 o                         
 -12   0   6       1244.02       1166.63        71.33 o                         
 -11   0   6        324.90        282.94        61.45 o                         
 -10   0   6       9187.64       9262.70       124.26 o                         
  -9   0   6          1.56         39.07        66.79 o                         
  -8   0   6      19896.02      20735.98       182.64 o                         
  -7   0   6      10696.86      10744.75       151.41 o                         
  -6   0   6       5141.09       5190.33       193.95 o                         
  -5   0   6        566.39        694.87        55.84 o                         
  -4   0   6       6373.56       6780.04       141.02 o                         
  -3   0   6       1166.00       1058.20        69.40 o                         
  -2   0   6       6861.70       6754.55       133.47 o                         
  -1   0   6       4155.32       4173.17       301.40 o                         
   0   0   6        138.15         91.11        69.75 o                         
   1   0   6      15150.44      14958.92       182.71 o                         
   2   0   6       3438.59       3375.05       130.96 o                         
   3   0   6       5640.19       5357.10       136.41 o                         
   4   0   6        254.75        307.36        70.99 o                         
   6   0   6         78.78         23.28        58.84 o                         
   7   0   6       1410.95       1444.91        75.08 o                         
   8   0   6       2611.54       2833.25        86.44 o                         
   9   0   6       2675.90       2688.39        81.84 o                         
  10   0   6        731.16        700.27       108.25 o                         
  11   0   6       1804.59       1711.58        74.40 o                         
  12   0   6       3703.20       3422.54       101.03 o                         
  13   0   6        178.81        258.19        46.97 o                         
 -13   1   6        167.95        273.83        48.21 o                         
 -12   1   6         25.28         22.39        42.14 o                         
 -11   1   6         18.05         13.45        42.60 o                         
 -10   1   6       6230.76       6376.59       127.95 o                         
  -9   1   6        282.13        298.47        45.63 o                         
  -8   1   6        210.91        236.38        35.73 o                         
  -7   1   6       9645.03       9863.50       103.89 o                         
  -6   1   6        895.34        739.35        59.69 o                         
  -5   1   6         61.58        157.83        40.78 o                         
  -4   1   6       1186.90       1290.12        55.12 o                         
  -3   1   6        663.37        664.30        42.77 o                         
  -2   1   6       7113.07       7155.89        96.76 o                         
  -1   1   6      23846.48      25829.46       412.85 o                         
   0   1   6         20.94         56.92        56.78 o                         
   1   1   6      11678.55      12761.00       134.63 o                         
   2   1   6       6005.40       5946.42       231.66 o                         
   3   1   6        137.19        133.58        68.38 o                         
   4   1   6       1439.16       1437.54        61.60 o                         
   5   1   6         12.75         63.68        43.59 o                         
   6   1   6        505.64        523.64        48.46 o                         
   7   1   6       1152.04       1169.88        61.05 o                         
   8   1   6        457.31        458.97        37.41 o                         
   9   1   6        214.10        252.82        38.77 o                         
  10   1   6       2242.81       2213.53        60.48 o                         
  11   1   6       2355.47       2406.41        60.07 o                         
  12   1   6         30.14         33.21        36.57 o                         
  13   1   6         44.10         26.46        35.61 o                         
 -13   2   6          5.74         56.59        44.66 o                         
 -12   2   6        538.35        556.17        44.35 o                         
 -11   2   6       4245.83       4409.29        70.83 o                         
 -10   2   6       1097.94       1217.56        51.10 o                         
  -9   2   6       3456.50       3499.19        52.66 o                         
  -8   2   6       2465.02       2659.66        50.59 o                         
  -7   2   6      11090.06      10788.04       122.40 o                         
  -6   2   6       1636.39       1539.62        45.96 o                         
  -5   2   6        107.15        110.15        37.53 o                         
  -4   2   6         64.08         85.42        40.29 o                         
  -3   2   6        335.65        316.08        41.39 o                         
  -2   2   6      22895.38      23102.55       197.49 o                         
  -1   2   6      43968.64      41561.42      6078.08 o                         
   0   2   6          5.31         -4.91        45.69 o                         
   1   2   6       5974.96       6050.22       109.55 o                         
   2   2   6       9737.46       9877.44       492.20 o                         
   3   2   6      47286.48      50476.54       996.99 o                         
   4   2   6       1679.06       1577.26        76.73 o                         
   5   2   6        763.49        741.78        48.63 o                         
   6   2   6         22.78          4.37        40.87 o                         
   7   2   6        293.04        353.08        46.33 o                         
   8   2   6       2636.88       2671.31       258.63 o                         
   9   2   6      11700.15      10771.00        95.30 o                         
  10   2   6        505.08        553.71        36.68 o                         
  11   2   6       2481.21       2440.03        55.93 o                         
  12   2   6       1911.51       1859.56        45.87 o                         
 -13   3   6         27.63         33.26        39.38 o                         
 -12   3   6        903.22        917.87        47.71 o                         
 -11   3   6       4242.14       4123.35        65.87 o                         
 -10   3   6        445.41        461.64        39.17 o                         
  -9   3   6        283.13        325.30        36.39 o                         
  -8   3   6       9376.24       9705.87        96.06 o                         
  -7   3   6       2115.03       2199.52        57.80 o                         
  -6   3   6       2776.50       2888.30        54.23 o                         
  -5   3   6       1632.16       1697.78        46.90 o                         
  -4   3   6        926.80        961.06        47.37 o                         
  -3   3   6        392.52        438.62        40.70 o                         
  -2   3   6      25257.70      25595.17       823.09 o                         
  -1   3   6       3721.99       3884.59        84.11 o                         
   0   3   6        625.11        627.16        49.03 o                         
   1   3   6        165.71        139.13        56.14 o                         
   2   3   6      19305.45      19385.46       170.70 o                         
   3   3   6      13769.82      13889.26       137.79 o                         
   4   3   6        212.96        218.07        46.85 o                         
   5   3   6       1535.25       1527.36        68.95 o                         
   6   3   6          5.25         32.08        42.25 o                         
   7   3   6         63.78         78.56        40.18 o                         
   8   3   6       2858.74       2933.92        60.29 o                         
   9   3   6       6977.55       7190.42       233.47 o                         
  10   3   6        499.65        468.09        43.84 o                         
  11   3   6          0.60         16.70        34.26 o                         
  12   3   6       4735.72       4812.28        58.28 o                         
 -13   4   6         19.82         28.15        36.45 o                         
 -12   4   6        533.70        548.94        38.65 o                         
 -11   4   6        206.16        212.76        31.75 o                         
 -10   4   6       3613.66       3790.53        70.35 o                         
  -9   4   6        776.95        723.83        34.38 o                         
  -8   4   6       1235.27       1348.96        36.57 o                         
  -7   4   6        728.12        742.80        35.28 o                         
  -6   4   6         63.24         90.23        29.28 o                         
  -5   4   6        153.10        133.81        33.64 o                         
  -4   4   6       3799.44       3779.88        92.86 o                         
  -3   4   6         79.34        104.85        39.74 o                         
  -2   4   6       1658.40       1661.56        70.71 o                         
  -1   4   6       9688.91       9357.94       125.06 o                         
   0   4   6        295.22        250.30        42.09 o                         
   1   4   6        156.07        149.52        36.93 o                         
   2   4   6       4706.99       4217.90        69.14 o                         
   3   4   6          2.33          4.58        35.08 o                         
   4   4   6        181.44        211.51        50.38 o                         
   5   4   6        147.57        160.63        41.39 o                         
   6   4   6          4.82        -17.49        42.41 o                         
   7   4   6         17.82         22.13        43.79 o                         
   8   4   6        861.10       1006.25        48.61 o                         
   9   4   6        252.65        265.52        43.44 o                         
  10   4   6       3170.94       3460.85       253.75 o                         
  11   4   6        445.31        469.01        39.17 o                         
  12   4   6        852.16        863.42        51.14 o                         
 -13   5   6          3.27         35.58        36.18 o                         
 -12   5   6         21.76         39.42        38.11 o                         
 -11   5   6       1510.41       1535.40        54.43 o                         
 -10   5   6       1447.89       1482.39        54.23 o                         
  -9   5   6          6.58         25.45        31.59 o                         
  -8   5   6          0.46         27.83        32.99 o                         
  -7   5   6        768.20        865.15        38.25 o                         
  -6   5   6        620.14        555.67        35.89 o                         
  -5   5   6        292.18        349.73        36.41 o                         
  -4   5   6       1494.24       1400.35        66.60 o                         
  -3   5   6         31.44         26.02        50.28 o                         
  -2   5   6        761.82        730.79        42.53 o                         
  -1   5   6       4477.48       4467.57        92.34 o                         
   0   5   6         17.60         20.52        36.86 o                         
   1   5   6       1783.32       1859.11        63.18 o                         
   2   5   6       4042.55       3929.61        83.68 o                         
   3   5   6       1017.11       1002.48        59.58 o                         
   4   5   6        141.47        184.72        32.01 o                         
   5   5   6        383.17        345.34        31.59 o                         
   6   5   6       1203.82       1215.52        51.98 o                         
   7   5   6         45.17        105.83        44.47 o                         
   8   5   6       2539.38       2607.54        62.19 o                         
   9   5   6        110.44        117.98        39.98 o                         
  10   5   6         14.22          1.19        40.89 o                         
  11   5   6         27.00         11.65        37.24 o                         
  12   5   6          1.17         25.41        44.90 o                         
 -13   6   6       1584.79       1442.89        45.98 o                         
 -12   6   6        372.19        346.73        39.25 o                         
 -11   6   6        154.12        225.71        38.15 o                         
 -10   6   6        302.47        292.20        33.01 o                         
  -9   6   6       5156.01       4793.49        86.58 o                         
  -8   6   6        415.08        405.68        40.32 o                         
  -7   6   6       3940.62       3881.05        70.19 o                         
  -6   6   6         20.32         36.44        31.95 o                         
  -5   6   6       4317.75       4284.10        59.14 o                         
  -4   6   6       1232.56       1237.20        56.30 o                         
  -3   6   6        492.15        666.40        38.38 o                         
  -2   6   6       1137.74        854.90        45.61 o                         
  -1   6   6       6036.41       6049.79       118.24 o                         
   0   6   6        863.36        795.85        51.57 o                         
   1   6   6      16758.00      16266.78       233.42 o                         
   2   6   6       5237.36       5007.30        72.58 o                         
   3   6   6        707.15        725.00        35.75 o                         
   4   6   6        174.43        212.61        32.66 o                         
   5   6   6         79.45         88.64        29.85 o                         
   6   6   6        461.90        516.75        37.63 o                         
   7   6   6        656.82        637.64        70.65 o                         
   8   6   6        345.05        352.49        42.28 o                         
   9   6   6        725.91        663.29        44.69 o                         
  10   6   6       1160.51       1226.14       116.71 o                         
  11   6   6         55.94         59.47        43.11 o                         
  12   6   6        327.36        291.05        44.95 o                         
 -12   7   6       1887.34       1972.56        44.29 o                         
 -11   7   6        598.49        655.33        32.44 o                         
 -10   7   6       1630.62       1657.51        58.44 o                         
  -9   7   6        790.33        820.57        35.82 o                         
  -8   7   6       3138.42       3106.58        62.68 o                         
  -7   7   6          0.05         32.01        33.50 o                         
  -6   7   6        186.95        171.95        33.62 o                         
  -5   7   6        665.24        606.30        44.81 o                         
  -4   7   6       1889.92       1956.03        67.84 o                         
  -3   7   6        322.70        254.61        38.14 o                         
  -2   7   6       2577.89       2388.16        46.86 o                         
  -1   7   6       8042.85       7867.22        95.52 o                         
   0   7   6      20121.04      20992.96       146.50 o                         
   1   7   6      11206.11      11399.35       160.10 o                         
   2   7   6      14749.95      14498.55       137.74 o                         
   3   7   6          1.67        -20.11        29.05 o                         
   4   7   6         98.37         73.58        28.99 o                         
   5   7   6        262.00        291.83        32.47 o                         
   6   7   6       1842.34       1872.87        48.36 o                         
   7   7   6       1627.57       1720.34        44.83 o                         
   8   7   6         69.93         88.20        57.47 o                         
   9   7   6        276.79        312.72        44.83 o                         
  10   7   6       4221.81       4235.00        67.67 o                         
  11   7   6        711.99        716.94        72.52 o                         
  12   7   6        137.17        117.36        46.07 o                         
 -12   8   6         90.76         42.95        37.41 o                         
 -11   8   6        216.09        219.18        30.89 o                         
 -10   8   6        144.00        167.91        29.97 o                         
  -9   8   6       1428.86       1400.94        63.66 o                         
  -8   8   6         51.08         71.32        35.62 o                         
  -7   8   6        886.87        794.68        51.06 o                         
  -6   8   6          6.53         36.19        32.18 o                         
  -5   8   6       2994.96       2936.84        63.88 o                         
  -4   8   6       2617.69       2447.66        64.52 o                         
  -3   8   6        302.74        314.28        30.06 o                         
  -2   8   6        276.53        300.10        38.47 o                         
  -1   8   6        438.69        375.44        34.11 o                         
   0   8   6      13873.46      14152.14       119.79 o                         
   1   8   6       5980.17       5961.81        72.23 o                         
   2   8   6       5386.52       5498.32        98.25 o                         
   3   8   6         86.13        122.32        30.24 o                         
   4   8   6       1169.68       1224.72        44.72 o                         
   5   8   6        601.66        580.42        32.63 o                         
   6   8   6       5169.40       4954.32        76.49 o                         
   7   8   6        215.05        204.02        36.56 o                         
   8   8   6        157.56        184.16        43.66 o                         
   9   8   6          1.75         35.49        62.36 o                         
  10   8   6        507.48        492.99        49.80 o                         
  11   8   6        382.31        398.25        50.07 o                         
 -12   9   6         53.77         51.29        32.68 o                         
 -11   9   6         57.68         67.26        31.44 o                         
 -10   9   6        372.92        418.31        35.96 o                         
  -9   9   6          0.10         10.12        31.94 o                         
  -8   9   6         58.49         59.42        30.81 o                         
  -7   9   6          3.63         35.26        43.27 o                         
  -6   9   6         59.83         63.07        31.44 o                         
  -5   9   6        964.45        992.92        47.65 o                         
  -4   9   6        276.82        265.58        30.58 o                         
  -3   9   6        366.24        351.53        32.03 o                         
  -2   9   6       1222.55       1335.75        46.09 o                         
  -1   9   6       6517.46       6423.02        92.51 o                         
   0   9   6      15245.67      15262.78       103.30 o                         
   1   9   6       6956.80       7039.95       236.61 o                         
   2   9   6       3879.50       4082.22        72.89 o                         
   3   9   6        599.86        704.98        44.75 o                         
   4   9   6        929.52        992.30        42.64 o                         
   5   9   6          3.05         18.87        28.21 o                         
   6   9   6       1076.56       1189.96        44.39 o                         
   7   9   6        912.69        887.51        40.30 o                         
   8   9   6        182.09        223.36        34.99 o                         
   9   9   6          1.82         -6.34        39.55 o                         
  10   9   6         10.16         14.07        45.99 o                         
  11   9   6        204.30        201.35        43.48 o                         
 -11  10   6        202.67        212.60        31.23 o                         
 -10  10   6        300.87        331.11        34.52 o                         
  -9  10   6         25.40         82.26        33.71 o                         
  -8  10   6          1.82         25.03        29.96 o                         
  -7  10   6          5.32         -6.31        32.77 o                         
  -6  10   6        723.09        838.58        47.93 o                         
  -5  10   6        291.50        287.29        34.85 o                         
  -4  10   6        872.91        842.07        53.61 o                         
  -3  10   6       2652.02       2574.69        82.42 o                         
  -2  10   6        217.66        196.62        31.23 o                         
  -1  10   6       2060.34       1904.34        47.93 o                         
   0  10   6        140.07        104.69        32.73 o                         
   1  10   6       1986.27       1895.12        40.46 o                         
   2  10   6       2931.55       2970.32       142.83 o                         
   3  10   6        421.41        438.35        30.57 o                         
   4  10   6       3768.12       3740.21        48.29 o                         
   5  10   6         82.81         96.93        30.73 o                         
   6  10   6        128.69        155.04        31.33 o                         
   7  10   6         38.48         38.71        37.40 o                         
   8  10   6          0.08         33.73        38.21 o                         
   9  10   6         55.10         67.08        36.67 o                         
  10  10   6          1.03         58.27        63.10 o                         
 -11  11   6         20.77         11.90        29.65 o                         
 -10  11   6        115.17        136.88        32.86 o                         
  -9  11   6        419.49        403.98        37.75 o                         
  -8  11   6       1118.34       1250.42        49.00 o                         
  -7  11   6        229.12        164.42        38.06 o                         
  -6  11   6        802.69        794.60        37.88 o                         
  -5  11   6         26.56         58.96        29.35 o                         
  -4  11   6        985.50        990.32        36.72 o                         
  -3  11   6        637.74        649.32        40.46 o                         
  -2  11   6        584.33        590.93        32.26 o                         
  -1  11   6        284.24        291.35        31.86 o                         
   0  11   6         98.68         74.96        31.65 o                         
   1  11   6         34.15         58.55        29.43 o                         
   2  11   6         42.33         39.99        30.09 o                         
   3  11   6          7.81         26.32        31.25 o                         
   4  11   6       2180.12       2186.70        65.40 o                         
   5  11   6        625.29        648.18        34.29 o                         
   6  11   6          5.13         17.56        30.01 o                         
   7  11   6         54.08         39.47        29.58 o                         
   8  11   6        261.87        254.40        35.78 o                         
   9  11   6         81.84        151.07        44.58 o                         
  10  11   6        855.66        903.22        50.04 o                         
 -10  12   6          0.20         20.67        35.57 o                         
  -9  12   6       3481.44       3426.68        59.49 o                         
  -8  12   6        522.53        509.22        36.64 o                         
  -7  12   6         13.17         94.36        34.73 o                         
  -6  12   6          6.01         38.44        32.14 o                         
  -5  12   6        823.58        836.77        51.86 o                         
  -4  12   6       2150.41       2164.70        44.59 o                         
  -3  12   6        974.36        988.43        36.34 o                         
  -2  12   6        861.18        885.72        42.45 o                         
  -1  12   6        146.50        173.13        32.10 o                         
   0  12   6        309.11        348.02        31.42 o                         
   1  12   6        644.22        668.58        33.34 o                         
   2  12   6        326.44        287.41        31.22 o                         
   3  12   6        263.01        271.53        35.52 o                         
   4  12   6       1107.65       1091.74        40.61 o                         
   5  12   6       2841.79       2835.32        49.72 o                         
   6  12   6        306.02        297.39        30.55 o                         
   7  12   6        308.13        368.27        31.33 o                         
   8  12   6         15.50         45.39        36.73 o                         
   9  12   6        296.81        203.62        46.34 o                         
  -9  13   6        475.07        492.13        37.27 o                         
  -8  13   6         10.42         45.69        35.18 o                         
  -7  13   6         67.38         62.04        32.54 o                         
  -6  13   6         12.99         41.62        32.55 o                         
  -5  13   6        167.42        158.10        32.78 o                         
  -4  13   6        999.88       1050.87        39.47 o                         
  -3  13   6       3767.41       3846.03        74.17 o                         
  -2  13   6        479.95        579.17        33.18 o                         
  -1  13   6        182.23        167.80        30.40 o                         
   0  13   6         12.08         37.99        32.15 o                         
   1  13   6        137.80        117.85        30.01 o                         
   2  13   6        478.20        464.94        36.75 o                         
   3  13   6       1420.98       1362.17        44.15 o                         
   4  13   6       2214.19       2217.64        56.94 o                         
   5  13   6       2287.73       2310.41        47.69 o                         
   6  13   6          8.33         67.56        35.27 o                         
   7  13   6         21.54        -11.29        33.29 o                         
   8  13   6         57.64         50.82        34.40 o                         
  -9  14   6        693.53        720.22        52.56 o                         
  -8  14   6        553.95        570.47        48.44 o                         
  -7  14   6        544.76        573.56        48.89 o                         
  -6  14   6         30.45         52.73        38.93 o                         
  -5  14   6         28.55          7.36        34.19 o                         
  -4  14   6          1.33         19.96        30.91 o                         
  -3  14   6       4501.98       4330.83        66.93 o                         
  -2  14   6        379.05        351.28        34.12 o                         
  -1  14   6          1.93          7.20        30.42 o                         
   0  14   6        804.25        820.52        35.62 o                         
   1  14   6       2426.26       2409.16        47.98 o                         
   2  14   6         19.62         16.35        47.51 o                         
   3  14   6         44.92         47.56        29.15 o                         
   4  14   6       1991.53       2093.39        61.44 o                         
   5  14   6        214.07        207.07        32.49 o                         
   6  14   6         68.80         74.70        31.66 o                         
   7  14   6        490.59        529.87        37.36 o                         
   8  14   6        388.50        382.83        37.78 o                         
  -8  15   6          2.71        -15.82        36.64 o                         
  -7  15   6         80.68        133.87        34.44 o                         
  -6  15   6        101.42        117.64        40.02 o                         
  -5  15   6          4.13         27.28        30.60 o                         
  -4  15   6        882.60        882.92        49.31 o                         
  -3  15   6        953.38        997.16        40.72 o                         
  -2  15   6        157.77        183.03        28.96 o                         
  -1  15   6         17.10         15.24        28.45 o                         
   0  15   6        151.27        163.68        31.40 o                         
   1  15   6        298.53        304.92        35.52 o                         
   2  15   6        289.31        352.81        31.83 o                         
   3  15   6        370.04        401.38        35.19 o                         
   4  15   6        610.24        679.18        42.31 o                         
   5  15   6        223.33        252.15        31.06 o                         
   6  15   6         45.45         53.46        30.34 o                         
   7  15   6        398.81        427.06        34.92 o                         
  -6  16   6        243.76        232.40        38.15 o                         
  -5  16   6          0.03         -6.20        31.81 o                         
  -4  16   6         17.71         42.11        39.06 o                         
  -3  16   6        482.64        504.55        33.94 o                         
  -2  16   6         94.81         97.07        30.68 o                         
  -1  16   6        458.53        437.04        39.82 o                         
   0  16   6         96.87         96.24        32.49 o                         
   1  16   6          2.95         27.07        39.94 o                         
   2  16   6        341.61        332.94        34.41 o                         
   3  16   6        105.41        131.71        31.38 o                         
   4  16   6         24.80         59.08        31.02 o                         
   5  16   6        219.00        241.85        34.18 o                         
   6  16   6          2.64         -8.41        64.63 o                         
  -5  17   6        976.34        922.96        38.11 o                         
  -4  17   6          8.73         28.30        32.93 o                         
  -3  17   6         78.70        145.39        37.06 o                         
  -2  17   6         47.77         70.82        32.46 o                         
  -1  17   6         50.17         60.76        33.83 o                         
   0  17   6          0.04         -3.40        35.96 o                         
   1  17   6        335.27        356.73        34.54 o                         
   2  17   6         94.53        117.38        32.59 o                         
   3  17   6          0.17         23.16        30.53 o                         
   4  17   6         20.75         21.70        29.81 o                         
  -2  18   6        166.00        139.23        34.37 o                         
  -1  18   6        256.63        275.26        33.68 o                         
   0  18   6        288.35        304.14        35.56 o                         
   1  18   6        439.55        415.05        39.21 o                         
 -13   1   7          2.24         66.01        44.01 o                         
 -12   1   7        562.98        570.64        46.08 o                         
 -11   1   7       2013.69       2091.96        95.64 o                         
 -10   1   7         37.49         51.92        42.76 o                         
  -9   1   7       1159.43       1187.00        48.93 o                         
  -8   1   7       2853.49       2914.61        50.25 o                         
  -7   1   7        825.24        821.32        49.73 o                         
  -6   1   7       2490.17       2667.02        65.13 o                         
  -5   1   7        882.02        797.98        42.97 o                         
  -4   1   7        883.03        888.33        45.23 o                         
  -3   1   7       1830.74       1850.59        54.53 o                         
  -2   1   7      25148.79      25231.74       236.39 o                         
  -1   1   7       1893.24       1977.60        63.64 o                         
   0   1   7         99.80         66.24        45.13 o                         
   1   1   7       1407.61       1406.54        62.49 o                         
   2   1   7         35.60         48.78        39.31 o                         
   3   1   7       2354.31       1998.78        69.50 o                         
   4   1   7        221.76        230.01        76.67 o                         
   5   1   7        877.36        815.66        49.61 o                         
   6   1   7       1122.78       1007.87       128.92 o                         
   7   1   7         24.88         38.49        42.25 o                         
   8   1   7         55.25         53.52        35.67 o                         
   9   1   7       7328.17       7760.91        74.78 o                         
  10   1   7          2.49         48.17        42.76 o                         
  11   1   7        206.54        254.83        34.59 o                         
  12   1   7       1165.57       1277.90        46.05 o                         
 -13   2   7         88.19        113.60        45.10 o                         
 -12   2   7          0.09          9.01        40.88 o                         
 -11   2   7        951.14        916.34        48.34 o                         
 -10   2   7       3256.69       3274.46        87.46 o                         
  -9   2   7        303.35        314.14        35.81 o                         
  -8   2   7       1277.22       1240.76        49.30 o                         
  -7   2   7        479.46        467.46        37.60 o                         
  -6   2   7        350.52        380.64        39.38 o                         
  -5   2   7       4380.14       4475.19        83.97 o                         
  -4   2   7      19718.70      19966.91       215.60 o                         
  -3   2   7        837.72        915.45        50.57 o                         
  -2   2   7       8835.93       8433.05       117.22 o                         
  -1   2   7       8111.68       8233.07       857.39 o                         
   0   2   7        379.99        314.18        48.10 o                         
   1   2   7         33.78         76.18        40.45 o                         
   2   2   7        902.64        773.53        59.23 o                         
   3   2   7       1288.53       1384.04        55.55 o                         
   4   2   7          3.01          1.33        44.58 o                         
   5   2   7        492.25        427.74        43.77 o                         
   6   2   7        389.39        352.31        44.92 o                         
   7   2   7       1111.24       1050.93        53.67 o                         
   8   2   7        367.04        390.39        45.82 o                         
   9   2   7       2627.98       2805.34        62.79 o                         
  10   2   7       2348.15       2450.69        57.98 o                         
  11   2   7       1862.39       1882.24        45.09 o                         
  12   2   7        788.17        708.85        49.83 o                         
 -13   3   7        382.33        367.34        39.78 o                         
 -12   3   7        890.13        891.04        51.11 o                         
 -11   3   7         19.50         67.05        77.69 o                         
 -10   3   7       4010.85       4215.88        68.66 o                         
  -9   3   7        179.23        173.53        48.30 o                         
  -8   3   7        130.89        171.39        32.96 o                         
  -7   3   7        274.82        221.10        33.35 o                         
  -6   3   7        175.81        187.78        34.72 o                         
  -5   3   7       2473.63       2908.55        68.60 o                         
  -4   3   7       8159.23       8031.69       177.33 o                         
  -3   3   7       1014.41       1006.22        63.86 o                         
  -2   3   7       5167.00       5125.77        85.00 o                         
  -1   3   7      22679.08      22704.08      3216.94 o                         
   0   3   7         95.44        127.41        43.32 o                         
   1   3   7       2876.85       2588.90        84.02 o                         
   2   3   7       1551.09       1268.35        60.02 o                         
   3   3   7       9035.85       9276.10       116.17 o                         
   4   3   7         91.86        116.74        43.93 o                         
   5   3   7        121.91        122.66        41.50 o                         
   6   3   7         48.77         85.07        42.24 o                         
   7   3   7        616.77        631.02        46.63 o                         
   8   3   7       3100.16       3254.16       141.75 o                         
   9   3   7          1.48         24.06        46.93 o                         
  10   3   7       1957.37       2179.10        57.44 o                         
  11   3   7       3376.21       3383.15        51.75 o                         
  12   3   7          0.06         65.60        37.23 o                         
 -13   4   7         17.24         21.35        37.04 o                         
 -12   4   7        117.95        124.04        34.86 o                         
 -11   4   7       6653.32       6321.13       244.60 o                         
 -10   4   7        462.36        498.96        46.83 o                         
  -9   4   7        163.19        214.04        35.16 o                         
  -8   4   7       1835.80       1881.71        43.71 o                         
  -7   4   7       8605.87       8418.51       118.01 o                         
  -6   4   7         83.13         84.79        29.23 o                         
  -5   4   7       7685.72       7408.01       189.91 o                         
  -4   4   7        832.29        714.43        39.45 o                         
  -3   4   7       4567.65       4773.23       179.84 o                         
  -2   4   7      10737.34      10744.46       603.70 o                         
  -1   4   7      11227.95      11044.70       109.87 o                         
   0   4   7        714.12        633.56        46.95 o                         
   1   4   7        203.74        187.00        48.40 o                         
   2   4   7        854.91        835.21        45.60 o                         
   3   4   7       2642.38       2726.22        68.82 o                         
   4   4   7        278.79        244.01        37.25 o                         
   5   4   7        715.94        738.88        47.06 o                         
   6   4   7        444.39        465.11        45.98 o                         
   7   4   7         46.16         45.73        39.77 o                         
   8   4   7       5482.91       5529.92        73.34 o                         
   9   4   7       4378.44       4153.06       247.56 o                         
  10   4   7         20.39         25.79        40.81 o                         
  11   4   7        484.31        493.43        38.36 o                         
  12   4   7       1758.17       1725.81        45.53 o                         
 -13   5   7        105.75        125.88        41.57 o                         
 -12   5   7        730.16        766.47        49.59 o                         
 -11   5   7       1381.49       1368.62        38.78 o                         
 -10   5   7         30.42         41.52        31.48 o                         
  -9   5   7       1871.06       1723.37        39.33 o                         
  -8   5   7        126.13        124.74        29.07 o                         
  -7   5   7       3973.13       3868.84       188.98 o                         
  -6   5   7         15.57         38.05        27.82 o                         
  -5   5   7       4580.64       4320.96        66.66 o                         
  -4   5   7          0.52        -10.08        44.38 o                         
  -3   5   7       1960.71       2243.50        70.72 o                         
  -2   5   7       4817.57       4871.86       151.69 o                         
  -1   5   7       1757.63       1903.32        54.64 o                         
   0   5   7         64.72         86.08        39.41 o                         
   1   5   7       3348.04       3159.94        69.89 o                         
   2   5   7        445.13        440.40        46.62 o                         
   3   5   7        164.19        168.78        32.35 o                         
   4   5   7         80.11         95.92        35.13 o                         
   5   5   7        253.27        277.05        36.27 o                         
   6   5   7       2468.48       2563.57       149.70 o                         
   7   5   7        895.77        947.24        52.70 o                         
   8   5   7       4376.03       4093.97        71.39 o                         
   9   5   7        474.75        468.80        43.62 o                         
  10   5   7        248.82        248.33        75.14 o                         
  11   5   7         85.06        109.12        35.05 o                         
  12   5   7        884.33        851.36        49.45 o                         
 -13   6   7         83.37        106.16        40.17 o                         
 -12   6   7         34.28         24.16        31.93 o                         
 -11   6   7        222.68        225.94        35.31 o                         
 -10   6   7          0.12         -2.24        27.91 o                         
  -9   6   7        110.08        161.30        38.77 o                         
  -8   6   7        359.14        362.16        32.23 o                         
  -7   6   7        332.35        344.33        33.18 o                         
  -6   6   7        124.19        127.66        33.40 o                         
  -5   6   7        445.88        390.17        36.68 o                         
  -4   6   7        524.33        572.59        42.33 o                         
  -3   6   7       2789.24       2817.31        72.98 o                         
  -2   6   7        940.13        979.42        44.35 o                         
  -1   6   7       7327.80       7044.11       104.29 o                         
   0   6   7       5358.76       5142.23        64.64 o                         
   1   6   7       3757.24       3447.81       105.92 o                         
   2   6   7       6967.71       6455.71        79.54 o                         
   3   6   7         36.88         42.26        30.66 o                         
   4   6   7       3026.51       3080.64        65.08 o                         
   5   6   7        113.84         99.57        32.27 o                         
   6   6   7       6309.27       6364.36       183.04 o                         
   7   6   7          0.07         18.19        47.65 o                         
   8   6   7        317.20        379.82        45.30 o                         
   9   6   7        310.49        347.60        65.37 o                         
  10   6   7         92.97         80.61        41.84 o                         
  11   6   7         32.60         88.33        42.13 o                         
  12   6   7         39.30         69.16        37.79 o                         
 -12   7   7        175.83        209.86        31.47 o                         
 -11   7   7        417.62        435.01        36.20 o                         
 -10   7   7        262.39        249.62        29.18 o                         
  -9   7   7        834.94        826.42        42.59 o                         
  -8   7   7          2.14         40.59        30.50 o                         
  -7   7   7        379.98        387.69        34.55 o                         
  -6   7   7        845.53        887.25        42.55 o                         
  -5   7   7        929.00        895.28        39.53 o                         
  -4   7   7       1082.93       1089.90        52.72 o                         
  -3   7   7        354.67        344.34        33.39 o                         
  -2   7   7        242.18        218.03        32.85 o                         
  -1   7   7       1901.54       1629.17        55.16 o                         
   0   7   7      10336.19       9811.09        98.12 o                         
   1   7   7       7789.64       7550.72       146.64 o                         
   2   7   7       1439.32       1389.96        64.70 o                         
   3   7   7        290.66        275.28        31.03 o                         
   4   7   7        145.35        179.51        30.24 o                         
   5   7   7        909.21        899.08        35.99 o                         
   6   7   7       9093.60       9125.93       178.46 o                         
   7   7   7          0.11         52.96        41.69 o                         
   8   7   7        107.14         90.15        45.09 o                         
   9   7   7        917.51        906.15       122.05 o                         
  10   7   7        640.07        659.95        65.20 o                         
  11   7   7          3.19          6.55        43.48 o                         
 -12   8   7       1794.74       1624.32        60.12 o                         
 -11   8   7       2405.43       2157.72        73.77 o                         
 -10   8   7        481.92        477.31        32.92 o                         
  -9   8   7       3277.18       3143.45        48.89 o                         
  -8   8   7       1420.01       1246.87        53.50 o                         
  -7   8   7       2468.97       2317.10        62.53 o                         
  -6   8   7        558.12        552.34        36.70 o                         
  -5   8   7        106.72        124.22        44.15 o                         
  -4   8   7         28.50         41.97        33.61 o                         
  -3   8   7       2252.73       2342.67        48.20 o                         
  -2   8   7       2884.03       2871.61        72.02 o                         
  -1   8   7      11510.24      11034.89       140.40 o                         
   0   8   7       2589.94       2477.30        66.05 o                         
   1   8   7       7057.06       7363.98        78.27 o                         
   2   8   7      11705.20      11646.68        91.94 o                         
   3   8   7         73.65         91.96        29.39 o                         
   4   8   7        595.36        607.97        40.45 o                         
   5   8   7       5455.30       5494.48        67.77 o                         
   6   8   7       2758.96       2740.05        53.78 o                         
   7   8   7       3328.83       3350.75        66.24 o                         
   8   8   7       1143.46       1107.41        47.50 o                         
   9   8   7       1182.20       1169.11        96.15 o                         
  10   8   7        633.54        682.04        46.34 o                         
  11   8   7         53.19         56.14        43.34 o                         
 -12   9   7       1470.16       1462.27        45.81 o                         
 -11   9   7        773.61        783.35        54.88 o                         
 -10   9   7       1174.00       1186.27        46.74 o                         
  -9   9   7        331.63        331.18        34.65 o                         
  -8   9   7          4.47         16.15        31.48 o                         
  -7   9   7        867.80        878.65        38.21 o                         
  -6   9   7        569.37        538.92        39.90 o                         
  -5   9   7        123.40         92.00        37.66 o                         
  -4   9   7        298.77        312.55        30.49 o                         
  -3   9   7         28.65         18.82        29.93 o                         
  -2   9   7        674.98        633.02        37.51 o                         
  -1   9   7       3749.04       3458.73        64.38 o                         
   0   9   7       6251.03       6259.39       243.75 o                         
   1   9   7       3252.10       3218.95        70.25 o                         
   2   9   7       9010.14       9211.95       133.29 o                         
   3   9   7         56.72         63.86        28.88 o                         
   4   9   7          6.30         11.35        31.02 o                         
   5   9   7        318.30        333.42        31.41 o                         
   6   9   7       2905.74       3133.68        63.00 o                         
   7   9   7       2157.28       2290.45        45.94 o                         
   8   9   7       1418.09       1347.34       179.86 o                         
   9   9   7        266.57        312.45        43.41 o                         
  10   9   7        398.30        394.86        44.86 o                         
  11   9   7          0.91         17.72        60.65 o                         
 -11  10   7        493.76        435.24        33.38 o                         
 -10  10   7        833.85        814.58        38.49 o                         
  -9  10   7        949.65        932.41        46.42 o                         
  -8  10   7        211.24        255.61        38.70 o                         
  -7  10   7        599.62        568.04        35.50 o                         
  -6  10   7        733.62        741.58        46.76 o                         
  -5  10   7        639.07        632.12        34.77 o                         
  -4  10   7         63.08        148.02        31.83 o                         
  -3  10   7        810.34        758.45        40.87 o                         
  -2  10   7        965.48        765.29        40.40 o                         
  -1  10   7       2507.55       2394.08        65.04 o                         
   0  10   7       4411.94       4510.75        64.03 o                         
   1  10   7       7739.27       7717.15       167.99 o                         
   2  10   7       2703.61       2885.80       158.96 o                         
   3  10   7        412.30        431.67        31.82 o                         
   4  10   7        225.00        236.59        30.06 o                         
   5  10   7       1069.18       1096.95        35.33 o                         
   6  10   7        403.96        405.95        34.36 o                         
   7  10   7          1.20         18.94        28.54 o                         
   8  10   7        109.79        129.68        34.19 o                         
   9  10   7         35.33          9.36        43.49 o                         
  10  10   7        271.12        271.58        42.84 o                         
 -11  11   7         14.10         33.87        29.47 o                         
 -10  11   7        144.64         77.70        46.77 o                         
  -9  11   7        586.73        547.76        37.37 o                         
  -8  11   7          1.16          0.10        32.79 o                         
  -7  11   7        510.20        404.56        37.87 o                         
  -6  11   7          4.08         -3.86        28.81 o                         
  -5  11   7       1428.74       1419.74        46.01 o                         
  -4  11   7        414.13        393.28        30.21 o                         
  -3  11   7        350.94        427.41        35.78 o                         
  -2  11   7       2103.74       2003.02        65.63 o                         
  -1  11   7        903.68        926.37        38.66 o                         
   0  11   7        949.43        888.17        35.76 o                         
   1  11   7       3958.93       3902.84        57.73 o                         
   2  11   7        105.52        117.26        34.25 o                         
   3  11   7       3539.76       3428.36        65.79 o                         
   4  11   7        401.20        368.82        36.46 o                         
   5  11   7        369.69        432.05        37.29 o                         
   6  11   7          0.00          5.12        29.09 o                         
   7  11   7        175.10        153.53        31.69 o                         
   8  11   7        573.52        548.40        43.88 o                         
   9  11   7         31.36         93.83        46.34 o                         
  10  11   7          2.55         -1.36        58.27 o                         
 -10  12   7        749.01        713.02        46.49 o                         
  -9  12   7        378.92        389.47        38.97 o                         
  -8  12   7        949.73        912.33        39.39 o                         
  -7  12   7        303.19        301.12        36.04 o                         
  -6  12   7        454.60        431.98        34.28 o                         
  -5  12   7        711.83        650.50        35.82 o                         
  -4  12   7       1192.67       1224.56        37.39 o                         
  -3  12   7       7953.70       8132.51       101.87 o                         
  -2  12   7          3.43         27.74        29.52 o                         
  -1  12   7         23.38         40.91        29.00 o                         
   0  12   7       1549.70       1566.02        46.08 o                         
   1  12   7       3420.00       3625.05        54.24 o                         
   2  12   7          7.24          9.31        28.30 o                         
   3  12   7       3830.29       4010.12        77.46 o                         
   4  12   7       2222.04       2285.51        62.12 o                         
   5  12   7        104.57        151.76        31.38 o                         
   6  12   7         45.78         55.04        29.36 o                         
   7  12   7        819.79        823.39        39.49 o                         
   8  12   7         95.08         75.23        38.02 o                         
   9  12   7        900.34        780.13        49.53 o                         
  -9  13   7        663.77        708.27        38.52 o                         
  -8  13   7        933.69       1019.73        48.05 o                         
  -7  13   7        383.73        382.78        47.18 o                         
  -6  13   7        127.84        123.61        33.06 o                         
  -5  13   7        365.18        381.18        29.61 o                         
  -4  13   7       5128.42       5071.02        81.05 o                         
  -3  13   7       5874.98       5665.04        82.33 o                         
  -2  13   7       1591.14       1627.29        46.65 o                         
  -1  13   7          5.47         33.38        27.34 o                         
   0  13   7       4055.11       3876.65        56.55 o                         
   1  13   7       2217.67       2191.43        47.96 o                         
   2  13   7         29.75         63.12        30.88 o                         
   3  13   7       1023.82       1027.29        42.35 o                         
   4  13   7         32.84         52.98        29.04 o                         
   5  13   7          0.00         -3.52        30.12 o                         
   6  13   7         40.78         64.41        31.22 o                         
   7  13   7        893.15        898.96        39.66 o                         
   8  13   7       1741.50       1710.58        47.33 o                         
  -9  14   7       3333.30       3366.02        69.58 o                         
  -8  14   7         36.70         20.47        37.60 o                         
  -7  14   7         95.56        113.24        33.87 o                         
  -6  14   7        260.89        325.96        35.41 o                         
  -5  14   7        170.60        178.61        29.91 o                         
  -4  14   7       3036.53       3044.67        55.52 o                         
  -3  14   7        753.15        748.63        56.43 o                         
  -2  14   7        492.19        511.14        32.52 o                         
  -1  14   7        471.99        492.43        35.02 o                         
   0  14   7        297.48        319.12        30.51 o                         
   1  14   7       1795.34       1662.02        78.21 o                         
   2  14   7          0.33         34.36        27.87 o                         
   3  14   7         28.10         36.40        29.27 o                         
   4  14   7        952.63        946.88        35.00 o                         
   5  14   7       1845.98       1939.12       112.34 o                         
   6  14   7        608.98        662.32        39.83 o                         
   7  14   7       1223.95       1149.60        50.31 o                         
  -8  15   7        277.42        273.87        47.87 o                         
  -7  15   7          0.27         42.11        35.78 o                         
  -6  15   7        558.69        591.77        48.27 o                         
  -5  15   7        474.32        459.87        33.23 o                         
  -4  15   7          0.48         11.75        30.94 o                         
  -3  15   7        541.44        598.84        38.69 o                         
  -2  15   7          0.17         -5.43        30.78 o                         
  -1  15   7         46.84         43.28        30.57 o                         
   0  15   7         74.30         83.97        30.10 o                         
   1  15   7        238.50        252.36        36.63 o                         
   2  15   7         36.70         44.09        28.58 o                         
   3  15   7        904.11        942.21        35.18 o                         
   4  15   7        592.95        591.26        37.57 o                         
   5  15   7        147.61        186.47        38.92 o                         
   6  15   7        114.98        145.58        30.82 o                         
  -6  16   7       1354.20       1403.44        42.21 o                         
  -5  16   7        195.35        172.47        35.57 o                         
  -4  16   7          0.34         54.41        33.88 o                         
  -3  16   7        159.46        160.60        32.19 o                         
  -2  16   7         63.24         78.11        30.44 o                         
  -1  16   7        217.51        205.43        32.70 o                         
   0  16   7        344.17        346.33        32.47 o                         
   1  16   7         85.28        102.96        31.96 o                         
   2  16   7         52.53         91.21        34.56 o                         
   3  16   7          5.93         44.46        29.53 o                         
   4  16   7          0.94         23.45        36.75 o                         
   5  16   7         34.35         26.38        37.85 o                         
  -5  17   7         10.81         -4.57        35.02 o                         
  -4  17   7         17.39         33.83        32.62 o                         
  -3  17   7         96.48         68.48        30.65 o                         
  -2  17   7       1672.94       1639.45        54.67 o                         
  -1  17   7        878.56        848.15        52.01 o                         
   0  17   7         53.20         51.45        30.45 o                         
   1  17   7          8.54         21.64        31.82 o                         
   2  17   7        582.43        581.28        36.02 o                         
   3  17   7        437.76        427.55        42.36 o                         
   4  17   7         93.13        138.91        82.69 o                         
  -1  18   7        253.94        247.62        34.41 o                         
   0  18   7        104.28        124.94        32.06 o                         
 -13   0   8         88.93         84.28        63.27 o                         
 -12   0   8         81.12         72.58        60.31 o                         
 -11   0   8       1392.21       1419.81        68.83 o                         
 -10   0   8       5053.35       4927.29       100.18 o                         
  -9   0   8        650.19        638.34        79.05 o                         
  -8   0   8         15.39         58.38        55.43 o                         
  -7   0   8        809.88        835.93        46.55 o                         
  -6   0   8       1578.44       1703.98        59.45 o                         
  -5   0   8       4235.21       3931.28        80.51 o                         
  -4   0   8      34524.16      34643.96       988.58 o                         
  -3   0   8       4699.71       4339.38       217.46 o                         
  -2   0   8       3928.89       4107.06       103.25 o                         
  -1   0   8        995.03       1155.64        91.09 o                         
   0   0   8       5493.75       6174.64       124.49 o                         
   1   0   8        413.78        431.68        65.98 o                         
   2   0   8       1278.99       1447.07       104.72 o                         
   3   0   8        544.34        568.38        91.09 o                         
   4   0   8        481.77        666.51        86.55 o                         
   5   0   8       1324.28       1220.35        73.94 o                         
   6   0   8        262.02        365.51        66.79 o                         
   7   0   8        466.97        488.47        45.94 o                         
   8   0   8       2685.87       2765.28        87.18 o                         
   9   0   8      13987.46      14248.71       355.18 o                         
  10   0   8        577.51        630.58        73.03 o                         
  11   0   8       2010.35       2043.48        58.30 o                         
  12   0   8        535.52        650.12        49.55 o                         
 -13   1   8        107.11         99.48        44.21 o                         
 -12   1   8        336.42        291.48        42.84 o                         
 -11   1   8         30.64         37.43        43.03 o                         
 -10   1   8        844.35        948.10        47.54 o                         
  -9   1   8          9.29          8.74        41.38 o                         
  -8   1   8        722.42        806.99        37.73 o                         
  -7   1   8         20.21         51.65        35.29 o                         
  -6   1   8       2260.32       2293.82        51.21 o                         
  -5   1   8        587.10        594.33        41.64 o                         
  -4   1   8      20721.75      20607.58       558.67 o                         
  -3   1   8          1.96         11.42        40.03 o                         
  -2   1   8       1508.47       1497.60        62.48 o                         
  -1   1   8       8285.01       8114.13       173.41 o                         
   0   1   8       3472.43       3509.04       111.98 o                         
   1   1   8       4065.68       4039.64       102.00 o                         
   2   1   8         61.95         51.62        44.53 o                         
   3   1   8       1002.85        997.14        98.25 o                         
   4   1   8       2250.97       2493.62        66.43 o                         
   5   1   8         11.24         41.59        35.61 o                         
   6   1   8       1092.10       1239.69        56.35 o                         
   7   1   8       2320.80       2477.04        75.59 o                         
   8   1   8       1048.89       1124.34        53.66 o                         
   9   1   8       4001.89       3943.13       159.76 o                         
  10   1   8       1069.15       1106.98        38.40 o                         
  11   1   8       1020.44        977.30        42.26 o                         
  12   1   8        179.87        187.35        40.61 o                         
 -13   2   8        571.52        624.75       105.86 o                         
 -12   2   8       1329.89       1281.60        53.77 o                         
 -11   2   8       4284.16       4448.68        67.06 o                         
 -10   2   8        563.46        556.88        42.64 o                         
  -9   2   8        125.39        151.29        35.18 o                         
  -8   2   8       1092.62       1176.98        42.05 o                         
  -7   2   8        196.68        232.92        36.34 o                         
  -6   2   8       4982.32       5033.86        77.12 o                         
  -5   2   8       4983.48       4787.21        89.83 o                         
  -4   2   8       1972.95       1989.78        69.40 o                         
  -3   2   8       7767.25       8408.31       121.62 o                         
  -2   2   8      22550.04      23430.22       194.87 o                         
  -1   2   8      58759.04      58020.00      1777.31 o                         
   0   2   8       2581.06       2578.02        97.13 o                         
   1   2   8      15335.79      16287.48       171.12 o                         
   2   2   8        148.82        248.74        41.39 o                         
   3   2   8       2765.32       2636.85       147.83 o                         
   4   2   8       6456.05       6752.52       311.16 o                         
   5   2   8       1863.82       1848.52        61.91 o                         
   6   2   8        790.11        800.82        48.70 o                         
   7   2   8       7095.05       6962.60        82.19 o                         
   8   2   8       2358.45       2406.07        60.04 o                         
   9   2   8       3109.91       3098.07        53.70 o                         
  10   2   8        392.21        378.58        38.99 o                         
  11   2   8         75.99         75.45        31.91 o                         
  12   2   8        279.36        246.88        37.51 o                         
 -13   3   8          1.17         21.74        44.17 o                         
 -12   3   8       1106.69       1063.72        53.53 o                         
 -11   3   8       3473.75       3544.33        64.12 o                         
 -10   3   8        368.09        368.74        39.30 o                         
  -9   3   8         75.42        102.42        34.57 o                         
  -8   3   8       2209.15       2251.43        54.65 o                         
  -7   3   8       1795.24       1892.38        58.75 o                         
  -6   3   8       6718.86       7264.68       103.42 o                         
  -5   3   8      12522.94      12479.60       120.18 o                         
  -4   3   8        617.15        567.08        45.62 o                         
  -3   3   8       4337.65       4434.52        94.45 o                         
  -2   3   8      34970.79      35290.48       621.48 o                         
  -1   3   8      18872.76      18622.24      2319.57 o                         
   0   3   8       3228.06       3260.84        87.57 o                         
   1   3   8       2028.07       2116.76        85.28 o                         
   2   3   8          0.50          5.02        41.51 o                         
   3   3   8        127.56         77.61        42.47 o                         
   4   3   8       5903.79       5932.97       249.43 o                         
   5   3   8       1689.95       1426.40       127.44 o                         
   6   3   8       2217.93       2166.77        65.44 o                         
   7   3   8       1875.15       1868.88        54.90 o                         
   8   3   8       2491.27       2595.08       171.51 o                         
   9   3   8       4399.65       4286.67       255.00 o                         
  10   3   8        322.39        252.05        37.04 o                         
  11   3   8        264.22        332.72        37.92 o                         
  12   3   8        348.64        425.08        49.56 o                         
 -13   4   8        345.21        339.64        37.95 o                         
 -12   4   8          2.19         11.83        43.20 o                         
 -11   4   8        197.76        239.63        34.82 o                         
 -10   4   8        426.01        447.52        36.62 o                         
  -9   4   8         59.13         53.29        46.95 o                         
  -8   4   8       1011.61       1013.14        38.46 o                         
  -7   4   8        225.02        275.25        37.36 o                         
  -6   4   8        238.75        233.69        33.60 o                         
  -5   4   8        206.77        204.23        32.20 o                         
  -4   4   8       2368.24       2489.89        51.52 o                         
  -3   4   8        666.41        608.99        42.16 o                         
  -2   4   8       8206.29       8673.26       262.00 o                         
  -1   4   8      11290.55       8781.80       592.57 o                         
   0   4   8         95.26         84.93        43.69 o                         
   1   4   8       1712.10       1666.53        54.18 o                         
   2   4   8        520.01        587.33        43.30 o                         
   3   4   8         11.41         -0.93        35.43 o                         
   4   4   8         52.56         95.02        38.25 o                         
   5   4   8        208.90        177.35        45.40 o                         
   6   4   8       3323.58       3366.64        79.17 o                         
   7   4   8        139.84        142.11        43.39 o                         
   8   4   8          0.61        -13.32        42.41 o                         
   9   4   8          0.06         46.52        41.02 o                         
  10   4   8         10.34          7.85        42.00 o                         
  11   4   8        586.66        607.30        39.10 o                         
  12   4   8          9.70         18.15        43.84 o                         
 -13   5   8         92.96        107.65        44.93 o                         
 -12   5   8          1.82         -7.43        34.33 o                         
 -11   5   8          8.25         -9.81        29.82 o                         
 -10   5   8          0.04         13.24        30.75 o                         
  -9   5   8         88.29         99.30        31.98 o                         
  -8   5   8         54.90         74.31        29.86 o                         
  -7   5   8        113.87        145.46        31.68 o                         
  -6   5   8       1801.62       1897.79        47.97 o                         
  -5   5   8          3.16         -1.97        28.39 o                         
  -4   5   8        304.13        356.28        32.88 o                         
  -3   5   8          1.74          3.37        36.00 o                         
  -2   5   8        443.68        525.85        60.41 o                         
  -1   5   8      15761.97      15282.51       154.42 o                         
   0   5   8       2237.03       2477.35       119.60 o                         
   1   5   8       1283.27       1301.26        45.25 o                         
   2   5   8          0.33         25.74        34.82 o                         
   3   5   8       1320.33       1414.01        44.15 o                         
   4   5   8         87.34         85.10        37.82 o                         
   5   5   8        253.75        270.95        47.30 o                         
   6   5   8       6934.68       7107.08        82.10 o                         
   7   5   8         12.54        -32.01        46.58 o                         
   8   5   8        487.80        460.39        45.52 o                         
   9   5   8         79.19        118.68        43.61 o                         
  10   5   8         79.07         70.15        41.00 o                         
  11   5   8        272.02        249.76        45.58 o                         
  12   5   8         13.43         65.36        44.18 o                         
 -13   6   8       3664.08       3575.11        51.84 o                         
 -12   6   8       1328.82       1196.88        42.38 o                         
 -11   6   8         32.49         39.01        37.01 o                         
 -10   6   8          2.20          9.25        32.61 o                         
  -9   6   8        557.29        569.77        39.72 o                         
  -8   6   8        204.30        182.55        31.39 o                         
  -7   6   8       3375.26       3452.38        71.90 o                         
  -6   6   8       1025.63       1146.65        42.89 o                         
  -5   6   8        198.33        230.01        40.69 o                         
  -4   6   8        904.11        982.64        46.09 o                         
  -3   6   8       1073.35        993.98        54.55 o                         
  -2   6   8       1259.51       1427.06        57.38 o                         
  -1   6   8       1047.62        923.68        56.34 o                         
   0   6   8       2905.69       2816.64        69.15 o                         
   1   6   8       2965.23       3249.69        97.82 o                         
   2   6   8       1958.04       2113.42        64.11 o                         
   3   6   8        273.12        261.14        37.98 o                         
   4   6   8         30.38         78.80        35.44 o                         
   5   6   8       7214.67       7804.40       136.13 o                         
   6   6   8       5430.70       5578.16        75.80 o                         
   7   6   8       3104.79       2990.81        65.37 o                         
   8   6   8        123.30        146.04        40.11 o                         
   9   6   8        180.87        208.33        40.14 o                         
  10   6   8        666.28        649.08        47.50 o                         
  11   6   8          0.55         25.52        42.97 o                         
 -12   7   8       2420.17       2315.23        52.85 o                         
 -11   7   8        181.72        194.32        37.58 o                         
 -10   7   8         79.80        127.70        31.29 o                         
  -9   7   8        824.01        789.42        35.39 o                         
  -8   7   8        595.83        639.26        38.82 o                         
  -7   7   8       2380.20       2546.61        47.47 o                         
  -6   7   8       2840.75       2649.53        57.53 o                         
  -5   7   8       1572.11       1549.85        54.50 o                         
  -4   7   8       2651.40       2417.18        66.56 o                         
  -3   7   8       2101.53       2143.07        63.78 o                         
  -2   7   8         65.08         51.13        32.12 o                         
  -1   7   8        422.98        409.64        45.82 o                         
   0   7   8       4640.29       4345.46       110.43 o                         
   1   7   8       3669.49       3764.96       119.19 o                         
   2   7   8       3830.65       3752.06        63.39 o                         
   3   7   8         10.62        -18.01        30.86 o                         
   4   7   8        525.15        513.36        40.32 o                         
   5   7   8       3931.60       4113.07        84.64 o                         
   6   7   8       6605.40       6290.57        88.14 o                         
   7   7   8       4508.31       4251.17       334.39 o                         
   8   7   8        756.64        778.80        48.08 o                         
   9   7   8         64.16        103.42        40.92 o                         
  10   7   8        344.36        393.64        72.58 o                         
  11   7   8         29.36         72.16        42.15 o                         
 -12   8   8         51.57         85.57        44.59 o                         
 -11   8   8       1078.98       1011.86        39.11 o                         
 -10   8   8        785.94        764.99        46.50 o                         
  -9   8   8        530.98        515.89        39.39 o                         
  -8   8   8       3595.54       3655.48        63.64 o                         
  -7   8   8         13.30         22.06        39.83 o                         
  -6   8   8        243.92        210.32        46.26 o                         
  -5   8   8         88.63         93.20        34.33 o                         
  -4   8   8        908.01        859.98        50.88 o                         
  -3   8   8       4737.08       5010.58       131.73 o                         
  -2   8   8        154.10        245.53        33.01 o                         
  -1   8   8        210.28        197.56        33.58 o                         
   0   8   8       3010.74       3274.72        64.53 o                         
   1   8   8       8086.38       7781.85        80.94 o                         
   2   8   8       4843.16       4891.14       105.01 o                         
   3   8   8        688.29        725.55        39.75 o                         
   4   8   8        276.57        307.97        39.69 o                         
   5   8   8         62.66        105.36        31.44 o                         
   6   8   8       6519.09       6604.62        67.43 o                         
   7   8   8       1303.03       1321.23        48.82 o                         
   8   8   8        556.32        525.52        43.42 o                         
   9   8   8        831.01        704.96        66.73 o                         
  10   8   8        296.41        298.85        45.85 o                         
  11   8   8        150.32        173.93        47.17 o                         
 -12   9   8        378.91        308.30        36.67 o                         
 -11   9   8       1318.36       1196.94        39.64 o                         
 -10   9   8        764.07        664.60        41.48 o                         
  -9   9   8         63.71        119.41        29.46 o                         
  -8   9   8       1389.32       1340.68        51.78 o                         
  -7   9   8        727.94        714.30        42.52 o                         
  -6   9   8          8.12         29.09        32.08 o                         
  -5   9   8         17.46         23.47        32.53 o                         
  -4   9   8         73.49         90.59        33.39 o                         
  -3   9   8       4781.01       5056.12        81.89 o                         
  -2   9   8        945.11        867.53        37.53 o                         
  -1   9   8       2332.85       2362.84        87.12 o                         
   0   9   8       1720.55       1743.50        68.16 o                         
   1   9   8      13120.33      12206.10       310.38 o                         
   2   9   8       1447.33       1443.80        60.93 o                         
   3   9   8        359.81        388.59        31.10 o                         
   4   9   8        740.34        736.86        41.21 o                         
   5   9   8        423.02        359.14        31.09 o                         
   6   9   8       2364.86       2289.58        47.04 o                         
   7   9   8        713.79        702.21        37.51 o                         
   8   9   8        601.84        648.73        43.96 o                         
   9   9   8        523.54        483.95        43.89 o                         
  10   9   8          4.76         16.24        48.78 o                         
 -11  10   8          0.29          4.39        31.74 o                         
 -10  10   8        299.71        325.29        32.40 o                         
  -9  10   8        208.40        276.65        44.52 o                         
  -8  10   8         28.13         37.70        30.23 o                         
  -7  10   8         49.81         92.23        32.29 o                         
  -6  10   8        190.48        182.44        32.26 o                         
  -5  10   8        448.93        432.68        35.01 o                         
  -4  10   8        103.92         80.13        29.65 o                         
  -3  10   8       1912.70       1944.37        44.95 o                         
  -2  10   8          5.85         31.88        30.08 o                         
  -1  10   8        247.21        274.83        32.90 o                         
   0  10   8         28.61         31.37        31.60 o                         
   1  10   8       3237.51       3351.41        78.79 o                         
   2  10   8       5430.39       5430.47        88.67 o                         
   3  10   8       1507.75       1330.85        41.40 o                         
   4  10   8       1404.86       1326.34        42.62 o                         
   5  10   8       2496.96       2444.19        42.78 o                         
   6  10   8         66.46         85.12        34.73 o                         
   7  10   8        642.55        647.51        33.60 o                         
   8  10   8       1734.32       1824.11       195.37 o                         
   9  10   8        523.52        493.01        52.87 o                         
  10  10   8         72.26         89.45        40.43 o                         
 -11  11   8          0.34         20.03        30.73 o                         
 -10  11   8         20.43         -8.90        35.76 o                         
  -9  11   8         23.48         30.53        41.47 o                         
  -8  11   8        916.21        879.89        38.08 o                         
  -7  11   8        111.13        144.91        32.76 o                         
  -6  11   8        627.25        703.63        45.19 o                         
  -5  11   8         67.24        136.11        31.94 o                         
  -4  11   8        538.60        610.01        33.92 o                         
  -3  11   8       3468.73       3438.57        48.29 o                         
  -2  11   8       1515.47       1399.78        45.37 o                         
  -1  11   8        714.59        750.45        34.46 o                         
   0  11   8        571.19        531.16        32.58 o                         
   1  11   8        206.94        244.54        32.46 o                         
   2  11   8       2749.28       2774.35        70.81 o                         
   3  11   8       1842.24       1868.43        54.00 o                         
   4  11   8          0.14         39.38        30.97 o                         
   5  11   8        211.00        250.13        30.36 o                         
   6  11   8        252.07        283.80        32.76 o                         
   7  11   8        951.16        936.47        34.87 o                         
   8  11   8          0.66          6.35        33.30 o                         
   9  11   8          2.01         27.25        61.85 o                         
 -10  12   8        247.01        235.91        36.97 o                         
  -9  12   8       4190.01       3748.26        61.76 o                         
  -8  12   8         19.75         26.54        35.37 o                         
  -7  12   8        373.54        304.05        43.01 o                         
  -6  12   8        126.32        157.38        31.60 o                         
  -5  12   8         25.79         50.26        42.55 o                         
  -4  12   8       2046.22       2138.91        65.94 o                         
  -3  12   8         96.07        137.79        31.08 o                         
  -2  12   8        433.81        428.00        31.83 o                         
  -1  12   8        764.39        657.46        37.93 o                         
   0  12   8        933.54        841.95        42.17 o                         
   1  12   8        123.67        135.17        30.55 o                         
   2  12   8       1702.06       1808.81        55.84 o                         
   3  12   8        159.49        163.96        39.09 o                         
   4  12   8        971.93       1022.99        39.97 o                         
   5  12   8        547.46        614.94        40.13 o                         
   6  12   8        383.99        405.63        31.78 o                         
   7  12   8         18.77          4.97        29.44 o                         
   8  12   8        133.82        166.16        44.03 o                         
   9  12   8        590.79        567.57        44.90 o                         
  -9  13   8       3069.40       2957.37        64.18 o                         
  -8  13   8        663.59        636.60        44.07 o                         
  -7  13   8         14.37         34.85        34.02 o                         
  -6  13   8          0.32        -10.08        33.24 o                         
  -5  13   8         14.46         56.21        33.15 o                         
  -4  13   8        596.76        547.21        51.05 o                         
  -3  13   8        851.64        852.20        44.41 o                         
  -2  13   8         77.39         47.59        34.79 o                         
  -1  13   8       1936.65       1816.47        46.01 o                         
   0  13   8        372.66        311.73        31.98 o                         
   1  13   8         24.55         58.01        30.56 o                         
   2  13   8        317.19        353.91        37.17 o                         
   3  13   8        376.03        377.28        30.78 o                         
   4  13   8       2644.75       2714.20        68.38 o                         
   5  13   8        330.84        309.54        38.13 o                         
   6  13   8         23.59         17.62        31.84 o                         
   7  13   8        147.47        156.87        34.96 o                         
   8  13   8         20.71        -20.72        43.22 o                         
  -8  14   8        231.83        298.57        46.48 o                         
  -7  14   8          4.65         32.30        30.91 o                         
  -6  14   8          1.91         56.61        41.77 o                         
  -5  14   8         41.37         41.19        29.25 o                         
  -4  14   8        947.69        894.41        40.87 o                         
  -3  14   8       1818.20       1838.72        51.00 o                         
  -2  14   8        758.81        752.56        34.06 o                         
  -1  14   8         28.34         48.73        29.86 o                         
   0  14   8        339.38        352.53        29.18 o                         
   1  14   8        406.43        354.95        30.48 o                         
   2  14   8        136.71        110.31        31.66 o                         
   3  14   8       1836.41       1857.43        59.38 o                         
   4  14   8        597.85        684.31        41.25 o                         
   5  14   8          0.33        -18.52        33.32 o                         
   6  14   8        265.75        307.75        32.22 o                         
   7  14   8         64.24         86.11        33.11 o                         
  -7  15   8        142.67        108.40        40.79 o                         
  -6  15   8         53.01        112.65        40.95 o                         
  -5  15   8         13.21         34.75        31.41 o                         
  -4  15   8        498.06        486.61        32.44 o                         
  -3  15   8       1066.20       1112.83        36.75 o                         
  -2  15   8        510.11        510.39        39.52 o                         
  -1  15   8          0.90         52.29        35.18 o                         
   0  15   8        832.64        826.86        42.26 o                         
   1  15   8        322.27        334.62        33.33 o                         
   2  15   8        794.07        783.30        50.88 o                         
   3  15   8        664.95        669.51        40.25 o                         
   4  15   8        502.08        507.76        36.37 o                         
   5  15   8        148.69        179.43        32.20 o                         
   6  15   8        226.15        225.93        32.69 o                         
  -6  16   8        682.76        688.19        37.03 o                         
  -5  16   8         40.00         83.71        32.60 o                         
  -4  16   8         53.26         77.42        31.43 o                         
  -3  16   8        287.91        254.81        33.39 o                         
  -2  16   8        146.87        113.81        33.89 o                         
  -1  16   8        232.25        246.90        33.04 o                         
   0  16   8        134.96        166.12        31.52 o                         
   1  16   8          6.01         38.89        30.24 o                         
   2  16   8         35.04         43.26        31.40 o                         
   3  16   8          4.19         -1.15        32.01 o                         
   4  16   8        337.68        351.83        38.17 o                         
   5  16   8        137.14        158.72        33.01 o                         
  -4  17   8          8.96          6.44        29.94 o                         
  -3  17   8         43.59         48.79        32.44 o                         
  -2  17   8        109.63        135.12        35.04 o                         
  -1  17   8         46.00         26.18        31.20 o                         
   0  17   8        616.32        649.79        35.07 o                         
   1  17   8       1019.69       1062.18        38.01 o                         
   2  17   8        222.95        178.64        34.82 o                         
   3  17   8         82.58        130.29        33.99 o                         
 -13   1   9        201.45        167.74        47.47 o                         
 -12   1   9        191.63        225.18        45.09 o                         
 -11   1   9        421.65        443.57        42.56 o                         
 -10   1   9         18.04         34.18        39.92 o                         
  -9   1   9         13.33         -5.42        38.33 o                         
  -8   1   9        358.54        372.83        36.37 o                         
  -7   1   9        555.26        563.48        35.79 o                         
  -6   1   9       2062.07       2199.12        49.40 o                         
  -5   1   9      11530.29      11464.46       126.57 o                         
  -4   1   9       5221.99       5365.84        84.39 o                         
  -3   1   9        111.21         71.49        37.87 o                         
  -2   1   9       9942.91      10034.22       126.02 o                         
  -1   1   9      12476.39      12902.31       201.58 o                         
   0   1   9         85.44         74.20        48.07 o                         
   1   1   9       5898.97       5980.53       173.33 o                         
   2   1   9          6.60         11.65        62.22 o                         
   3   1   9         16.20         -7.03        52.22 o                         
   4   1   9       2689.68       2830.61        98.82 o                         
   5   1   9       1771.80       1763.47        49.34 o                         
   6   1   9         49.06         31.89        34.82 o                         
   7   1   9        651.60        647.62        38.90 o                         
   8   1   9        464.46        465.80        44.72 o                         
   9   1   9       5078.69       5208.31        74.22 o                         
  10   1   9         13.01         27.85        32.87 o                         
  11   1   9        319.53        339.29        34.01 o                         
  12   1   9         97.63         85.45        32.53 o                         
 -13   2   9          3.65         37.88        42.80 o                         
 -12   2   9         50.14         96.63        41.82 o                         
 -11   2   9         21.82         91.92        42.36 o                         
 -10   2   9        544.14        506.16        38.19 o                         
  -9   2   9        556.50        543.56        42.86 o                         
  -8   2   9        200.18        219.19        34.68 o                         
  -7   2   9        633.49        607.24        36.17 o                         
  -6   2   9        112.22        183.26        35.59 o                         
  -5   2   9       7385.43       7450.11       105.67 o                         
  -4   2   9      15153.38      14984.98       180.55 o                         
  -3   2   9        990.72       1308.75        64.89 o                         
  -2   2   9       6048.48       6227.00        86.35 o                         
  -1   2   9        690.90        796.70        71.01 o                         
   0   2   9        649.32        625.03        54.64 o                         
   1   2   9          0.42        -63.42        70.48 o                         
   2   2   9       3042.77       3172.56        85.28 o                         
   3   2   9         14.41         11.18        37.85 o                         
   4   2   9        353.10        371.55        46.76 o                         
   5   2   9         19.04         -8.08        52.60 o                         
   6   2   9         11.47         38.31        57.76 o                         
   7   2   9         23.43         44.34        42.42 o                         
   8   2   9       1593.24       1583.90        55.44 o                         
   9   2   9       4100.76       4060.99        77.46 o                         
  10   2   9        141.55        190.50        38.37 o                         
  11   2   9       1221.98       1151.86        52.62 o                         
  12   2   9          0.90        -22.20        35.93 o                         
 -13   3   9        259.32        223.07        46.58 o                         
 -12   3   9        104.19        133.84        48.12 o                         
 -11   3   9        587.64        673.79        47.90 o                         
 -10   3   9         14.64         10.04        33.64 o                         
  -9   3   9         49.43         51.29        34.22 o                         
  -8   3   9        151.65        180.19        45.14 o                         
  -7   3   9       3657.65       3770.58        57.67 o                         
  -6   3   9        329.67        312.00        43.48 o                         
  -5   3   9         84.98        161.64        45.73 o                         
  -4   3   9      13105.84      13669.41       112.74 o                         
  -3   3   9       1362.74       1333.63        63.56 o                         
  -2   3   9       6061.21       5378.92       151.29 o                         
  -1   3   9      13662.92      12023.99       644.48 o                         
   0   3   9       3943.90       3987.87        92.73 o                         
   1   3   9       3554.39       3783.56        92.79 o                         
   2   3   9       8651.38       8474.64        92.37 o                         
   3   3   9       1165.74       1276.64        56.85 o                         
   4   3   9        560.83        541.90        52.92 o                         
   5   3   9       3251.22       2793.55       269.99 o                         
   6   3   9        763.94        825.66        48.47 o                         
   7   3   9        341.55        342.45        49.36 o                         
   8   3   9       1317.65       1407.16        62.47 o                         
   9   3   9         32.24         98.14        43.28 o                         
  10   3   9          0.12         67.33        46.09 o                         
  11   3   9         16.25          5.75        42.40 o                         
  12   3   9         28.06         82.49        34.23 o                         
 -13   4   9         36.51         -2.44        39.07 o                         
 -12   4   9        162.84        186.28        36.12 o                         
 -11   4   9       1318.31       1303.65        42.33 o                         
 -10   4   9         16.19         32.62        33.66 o                         
  -9   4   9        767.85        790.51        45.94 o                         
  -8   4   9          8.07         27.42        31.60 o                         
  -7   4   9       1283.61       1126.06        52.70 o                         
  -6   4   9       1429.59       1478.45        51.02 o                         
  -5   4   9       7921.69       7214.99       156.01 o                         
  -4   4   9        365.34        397.45        35.28 o                         
  -3   4   9       1159.38       1163.56        46.45 o                         
  -2   4   9      20051.91      17744.72      1622.90 o                         
  -1   4   9       5539.73       5569.19       341.61 o                         
   0   4   9          0.67         18.79        41.87 o                         
   1   4   9       1957.19       2007.46        71.15 o                         
   2   4   9          8.73         19.13        36.52 o                         
   3   4   9       3139.82       3258.83        69.67 o                         
   4   4   9      12365.84      12175.10       287.67 o                         
   5   4   9        669.13        583.15        54.07 o                         
   6   4   9          2.72         24.05        42.38 o                         
   7   4   9        117.47        164.09        41.99 o                         
   8   4   9       1588.39       1582.89        90.41 o                         
   9   4   9        888.56        846.21        49.08 o                         
  10   4   9          8.30         49.28        40.55 o                         
  11   4   9         97.54        137.11        35.77 o                         
  12   4   9        165.93        123.54        47.68 o                         
 -13   5   9       1282.23       1166.30        58.25 o                         
 -12   5   9        156.07        168.27        44.35 o                         
 -11   5   9        337.43        309.12        33.10 o                         
 -10   5   9          4.97         -8.84        34.03 o                         
  -9   5   9        616.66        626.30        32.96 o                         
  -8   5   9         18.33         22.94        29.68 o                         
  -7   5   9       3642.92       3731.31        68.59 o                         
  -6   5   9         51.49         41.51        33.20 o                         
  -5   5   9        287.90        224.70        30.92 o                         
  -4   5   9        108.92        106.01        29.65 o                         
  -3   5   9        109.59         97.25        36.41 o                         
  -2   5   9      14512.59      14351.93       893.85 o                         
  -1   5   9       1000.88       1208.95       141.41 o                         
   0   5   9          2.34          0.28        39.52 o                         
   1   5   9       1324.58       1444.57        63.89 o                         
   2   5   9        742.92        811.58        44.44 o                         
   3   5   9        184.00        152.64        37.67 o                         
   4   5   9       4941.44       4788.52        74.88 o                         
   5   5   9        376.39        409.02        39.67 o                         
   6   5   9         36.01         32.97        43.05 o                         
   7   5   9       1047.28        991.50        90.75 o                         
   8   5   9        316.99        330.65        42.41 o                         
   9   5   9         47.55         42.80        39.46 o                         
  10   5   9        165.56        225.86        75.25 o                         
  11   5   9        115.87         84.50        58.16 o                         
 -13   6   9          3.77         34.24        33.94 o                         
 -12   6   9          0.29         52.03        30.77 o                         
 -11   6   9         41.83         33.43        35.18 o                         
 -10   6   9        315.69        296.60        36.37 o                         
  -9   6   9        249.20        231.38        32.39 o                         
  -8   6   9       3254.52       3333.93        97.06 o                         
  -7   6   9       1407.74       1417.12        40.86 o                         
  -6   6   9       1087.03       1096.44        44.77 o                         
  -5   6   9        505.55        540.15        33.71 o                         
  -4   6   9       1914.87       1996.24        61.88 o                         
  -3   6   9          6.11         14.98        34.30 o                         
  -2   6   9         70.60         17.04        37.71 o                         
  -1   6   9       2047.88       1966.92        51.31 o                         
   0   6   9        144.55        169.28        37.95 o                         
   1   6   9       3756.66       3715.91        76.29 o                         
   2   6   9        335.62        343.43        40.47 o                         
   3   6   9        456.06        464.33        38.71 o                         
   4   6   9       1107.20       1144.00        50.19 o                         
   5   6   9       6302.63       6020.63        81.92 o                         
   6   6   9       7954.15       8248.41       167.88 o                         
   7   6   9        153.38        143.50        42.52 o                         
   8   6   9        829.34        800.11        45.53 o                         
   9   6   9         28.36         59.06        38.99 o                         
  10   6   9       1155.84       1077.16        48.26 o                         
  11   6   9        104.64        146.06        48.08 o                         
 -12   7   9         48.32        116.05        41.13 o                         
 -11   7   9         10.37         36.19        31.88 o                         
 -10   7   9        695.46        692.82        48.38 o                         
  -9   7   9         85.82        111.24        30.94 o                         
  -8   7   9       6586.07       6416.08        85.39 o                         
  -7   7   9         30.98         59.15        31.53 o                         
  -6   7   9        656.71        661.10        36.45 o                         
  -5   7   9        835.89        823.50        38.42 o                         
  -4   7   9       1386.34       1397.61        47.78 o                         
  -3   7   9          1.45         -9.34        45.92 o                         
  -2   7   9          2.38         16.12        33.00 o                         
  -1   7   9       2435.46       2461.40        54.25 o                         
   0   7   9        179.47        195.93        36.22 o                         
   1   7   9       3920.52       4042.97        99.05 o                         
   2   7   9       1251.99       1118.53        46.27 o                         
   3   7   9         69.65         72.94        29.53 o                         
   4   7   9         33.18         38.68        30.26 o                         
   5   7   9       1183.23       1115.41        55.91 o                         
   6   7   9       9063.21       9097.26       124.00 o                         
   7   7   9        371.33        389.08        47.26 o                         
   8   7   9       1171.97       1155.76        47.11 o                         
   9   7   9        557.26        530.45        90.30 o                         
  10   7   9        131.44        177.30        78.20 o                         
  11   7   9          0.18         58.92        48.14 o                         
 -12   8   9       2072.60       2090.65        67.07 o                         
 -11   8   9        341.81        330.02        31.14 o                         
 -10   8   9        106.70        145.73        29.87 o                         
  -9   8   9         13.89         29.69        30.35 o                         
  -8   8   9         81.75         92.79        31.30 o                         
  -7   8   9       5162.41       5019.04        77.58 o                         
  -6   8   9       4432.57       4314.54        72.30 o                         
  -5   8   9       2897.68       2697.08        55.14 o                         
  -4   8   9       2094.11       2033.23        64.46 o                         
  -3   8   9       1429.35       1541.26        58.01 o                         
  -2   8   9       1032.93        969.11        40.75 o                         
  -1   8   9        188.79        156.03        33.91 o                         
   0   8   9          8.18         -2.95        32.32 o                         
   1   8   9         97.64         21.01        37.85 o                         
   2   8   9        653.14        671.75        54.40 o                         
   3   8   9         20.52         36.27        35.97 o                         
   4   8   9        387.80        394.70        38.26 o                         
   5   8   9       4992.57       5042.11        66.15 o                         
   6   8   9       3791.53       3595.74        63.15 o                         
   7   8   9       1434.77       1452.52        94.33 o                         
   8   8   9       3302.38       3246.60       172.53 o                         
   9   8   9        214.25        236.62        42.67 o                         
  10   8   9          0.89         70.38        41.87 o                         
 -11   9   9        144.04        220.09        31.60 o                         
 -10   9   9        391.23        358.89        40.03 o                         
  -9   9   9          1.01         23.49        29.80 o                         
  -8   9   9       1792.81       1727.75        43.40 o                         
  -7   9   9        926.29        977.00        40.98 o                         
  -6   9   9        644.51        664.38        36.58 o                         
  -5   9   9       2457.33       2445.77        53.29 o                         
  -4   9   9       1095.36       1044.34        48.38 o                         
  -3   9   9        472.44        477.31        40.51 o                         
  -2   9   9        875.00        892.17        47.84 o                         
  -1   9   9       3137.38       3128.63        53.46 o                         
   0   9   9         39.30         60.51        33.29 o                         
   1   9   9       2092.26       2128.58        60.45 o                         
   2   9   9       1121.71       1181.04        43.88 o                         
   3   9   9          2.70         25.78        30.72 o                         
   4   9   9        211.79        224.00        30.57 o                         
   5   9   9       3079.81       3187.26        54.39 o                         
   6   9   9       2213.08       2232.97        39.71 o                         
   7   9   9        202.82        223.84        40.82 o                         
   8   9   9       2842.70       2665.53       119.26 o                         
   9   9   9        107.16        138.16        41.10 o                         
  10   9   9         16.39          5.30        39.48 o                         
 -11  10   9       1441.33       1386.80        38.58 o                         
 -10  10   9        757.63        747.92        42.45 o                         
  -9  10   9        341.15        348.59        33.43 o                         
  -8  10   9        161.22        150.84        41.35 o                         
  -7  10   9         82.25        101.47        33.31 o                         
  -6  10   9        427.42        448.89        43.85 o                         
  -5  10   9        453.46        443.46        35.16 o                         
  -4  10   9         57.35         71.46        33.41 o                         
  -3  10   9       2290.66       2360.14        76.76 o                         
  -2  10   9        966.39        957.66        51.70 o                         
  -1  10   9        110.79        110.58        32.75 o                         
   0  10   9         10.23         19.21        33.64 o                         
   1  10   9        923.14        882.22        41.72 o                         
   2  10   9        950.78        891.51        42.11 o                         
   3  10   9        579.86        612.65        34.47 o                         
   4  10   9        251.73        248.18        32.10 o                         
   5  10   9         93.45        108.37        28.77 o                         
   6  10   9         42.50         56.25        29.43 o                         
   7  10   9       5451.55       5343.55        77.25 o                         
   8  10   9         75.08         83.98        40.91 o                         
   9  10   9         18.98         -0.90        39.28 o                         
  10  10   9         50.56         85.77        41.15 o                         
 -11  11   9        200.85        260.90        64.06 o                         
 -10  11   9       1454.21       1495.39        45.42 o                         
  -9  11   9       1143.25       1172.19        42.03 o                         
  -8  11   9         41.46         61.60        43.75 o                         
  -7  11   9          6.93         38.55        30.43 o                         
  -6  11   9       2494.35       2442.99        54.13 o                         
  -5  11   9        558.67        552.28        36.98 o                         
  -4  11   9        129.39        161.37        30.32 o                         
  -3  11   9       1418.20       1406.28        39.15 o                         
  -2  11   9        427.13        386.36        35.54 o                         
  -1  11   9        916.21        936.27        37.20 o                         
   0  11   9        123.83        117.58        30.73 o                         
   1  11   9        919.90        953.47        42.44 o                         
   2  11   9       2743.21       2511.86        48.50 o                         
   3  11   9       2002.36       2051.91        64.96 o                         
   4  11   9       4585.11       4785.20        77.54 o                         
   5  11   9         10.27         -3.98        31.89 o                         
   6  11   9        109.40         97.15        29.30 o                         
   7  11   9       2674.97       2638.40        50.45 o                         
   8  11   9       1229.99       1238.95        48.94 o                         
   9  11   9        240.65        238.07        42.69 o                         
 -10  12   9        638.41        664.27        35.22 o                         
  -9  12   9        810.01        806.49        38.10 o                         
  -8  12   9         59.50         41.59        50.92 o                         
  -7  12   9        275.66        331.90        45.92 o                         
  -6  12   9        421.19        459.81        45.26 o                         
  -5  12   9       1470.01       1700.71        52.95 o                         
  -4  12   9       1118.68       1178.34        36.97 o                         
  -3  12   9       4296.01       4401.52        55.15 o                         
  -2  12   9       1961.89       1930.15        50.00 o                         
  -1  12   9        795.03        818.10        43.67 o                         
   0  12   9          7.57        -19.76        35.11 o                         
   1  12   9         56.80         86.05        29.52 o                         
   2  12   9        528.44        551.15        34.14 o                         
   3  12   9      10880.38      10775.54       110.46 o                         
   4  12   9         26.18         68.85        29.42 o                         
   5  12   9        209.36        228.53        29.75 o                         
   6  12   9        848.06        817.68        40.97 o                         
   7  12   9        602.91        603.12        34.22 o                         
   8  12   9        267.88        257.65        45.87 o                         
  -9  13   9          1.60         -5.06        47.18 o                         
  -8  13   9          6.29         35.97        34.50 o                         
  -7  13   9        648.58        778.52        45.32 o                         
  -6  13   9          4.99          2.22        35.14 o                         
  -5  13   9         10.71         30.69        31.26 o                         
  -4  13   9       3982.06       4068.57        59.59 o                         
  -3  13   9       9020.68       8505.43       343.54 o                         
  -2  13   9       1141.72       1197.88        39.63 o                         
  -1  13   9        116.56        144.27        30.64 o                         
   0  13   9        465.77        523.08        41.10 o                         
   1  13   9         93.61        127.63        30.03 o                         
   2  13   9        250.49        292.43        33.36 o                         
   3  13   9       2008.98       2173.87        48.79 o                         
   4  13   9       1274.80       1201.09        38.11 o                         
   5  13   9        828.50        897.31        36.52 o                         
   6  13   9        716.11        708.78        35.98 o                         
   7  13   9        475.64        489.03        32.98 o                         
   8  13   9         15.37         56.58        39.87 o                         
  -8  14   9        304.51        301.77        43.41 o                         
  -7  14   9        791.75        733.80        44.36 o                         
  -6  14   9         52.45         36.49        44.84 o                         
  -5  14   9        241.40        243.52        35.35 o                         
  -4  14   9         23.49          6.41        30.71 o                         
  -3  14   9       2420.44       2434.83        54.12 o                         
  -2  14   9        273.09        312.09        34.08 o                         
  -1  14   9         34.00         55.50        29.04 o                         
   0  14   9        209.31        219.40        31.15 o                         
   1  14   9        670.61        640.43        33.05 o                         
   2  14   9       2309.75       2195.47        58.56 o                         
   3  14   9        519.38        558.77        42.14 o                         
   4  14   9        114.23        123.41        31.70 o                         
   5  14   9        131.46        188.23        30.76 o                         
   6  14   9        385.95        362.34        33.14 o                         
   7  14   9        401.77        430.53        40.05 o                         
  -7  15   9         51.82         85.97        32.34 o                         
  -6  15   9        615.19        615.11        48.97 o                         
  -5  15   9        374.62        378.91        36.91 o                         
  -4  15   9        501.93        455.15        38.95 o                         
  -3  15   9        749.89        788.84        39.93 o                         
  -2  15   9        747.35        768.09        35.46 o                         
  -1  15   9         58.79         61.46        31.96 o                         
   0  15   9        396.34        402.49        35.91 o                         
   1  15   9        662.15        613.95        34.40 o                         
   2  15   9         39.18         38.70        31.89 o                         
   3  15   9        176.94        188.08        48.10 o                         
   4  15   9          0.29         48.44        30.83 o                         
   5  15   9        251.82        337.44        38.18 o                         
   6  15   9        696.78        684.86        45.03 o                         
  -6  16   9        299.88        284.24        37.69 o                         
  -5  16   9        405.34        443.67        47.51 o                         
  -4  16   9         12.97         26.01        31.65 o                         
  -3  16   9        409.44        378.73        39.60 o                         
  -2  16   9        597.15        582.33        33.52 o                         
  -1  16   9        235.52        273.62        33.20 o                         
   0  16   9        330.17        340.86        31.74 o                         
   1  16   9        805.10        766.12        36.74 o                         
   2  16   9         85.47         98.97        31.32 o                         
   3  16   9        405.03        403.71        31.96 o                         
   4  16   9         26.13         41.53        33.72 o                         
  -4  17   9         47.33         61.97        32.83 o                         
  -3  17   9          0.01         18.00        32.09 o                         
  -2  17   9        544.09        588.51        39.10 o                         
  -1  17   9         64.91         44.55        31.07 o                         
   0  17   9        876.95        902.99        54.47 o                         
   1  17   9          6.83        -17.37        32.70 o                         
   2  17   9          9.63         -8.19        31.32 o                         
 -13   0  10        859.26        832.80        67.24 o                         
 -12   0  10        506.69        534.64        65.77 o                         
 -11   0  10       1078.60       1077.46        77.81 o                         
 -10   0  10        153.72        257.72        70.08 o                         
  -9   0  10        192.04        116.99        60.09 o                         
  -8   0  10          1.33         48.41        39.73 o                         
  -7   0  10        461.45        442.84        43.89 o                         
  -6   0  10       2904.47       3076.07        69.55 o                         
  -5   0  10      38312.54      37669.02       581.38 o                         
  -4   0  10      14738.90      15093.42       150.91 o                         
  -3   0  10       2092.98       2105.55        79.95 o                         
  -2   0  10          0.97         29.12        59.47 o                         
  -1   0  10        550.24        578.82        68.80 o                         
   0   0  10       1130.96       1382.46        77.99 o                         
   1   0  10      11832.99      11645.88       140.20 o                         
   2   0  10       6942.87       6508.96       150.61 o                         
   3   0  10        548.21        487.96        71.10 o                         
   4   0  10        897.32        970.47        83.26 o                         
   5   0  10       2029.56       2085.52        85.19 o                         
   6   0  10       2481.24       2569.05        83.94 o                         
   7   0  10        980.62        948.60        50.07 o                         
   8   0  10        215.56        228.89        55.83 o                         
   9   0  10       4136.97       3951.18       139.94 o                         
  10   0  10         48.69        119.23        44.29 o                         
  11   0  10       1164.40       1139.79        55.28 o                         
  12   0  10        342.57        375.88        66.56 o                         
 -13   1  10         39.07         24.95        56.96 o                         
 -12   1  10        120.74        153.73        47.48 o                         
 -11   1  10        129.67        119.46        49.87 o                         
 -10   1  10        114.89         95.64        40.56 o                         
  -9   1  10        439.52        411.99        45.10 o                         
  -8   1  10        277.97        261.26        43.84 o                         
  -7   1  10         78.76         76.67        34.47 o                         
  -6   1  10       5448.87       5641.05        72.01 o                         
  -5   1  10       3374.75       3405.07        55.12 o                         
  -4   1  10      20595.76      20928.09       141.15 o                         
  -3   1  10         13.14         36.40        42.34 o                         
  -2   1  10        960.16        919.48        52.28 o                         
  -1   1  10       1027.13       1113.84        73.61 o                         
   0   1  10        500.07        541.29        48.23 o                         
   1   1  10       1374.84       1379.38        60.56 o                         
   2   1  10      26541.35      25633.08       185.91 o                         
   3   1  10         58.50         52.24        45.58 o                         
   4   1  10        214.14        192.29        44.17 o                         
   5   1  10        123.88        114.85        43.83 o                         
   6   1  10       1177.82       1225.44        57.36 o                         
   7   1  10        134.62        121.03        35.46 o                         
   8   1  10        580.41        561.86        35.00 o                         
   9   1  10        615.39        661.12        35.94 o                         
  10   1  10        417.50        442.81        47.35 o                         
  11   1  10          9.97        -14.13        38.47 o                         
  12   1  10        296.61        289.81        33.33 o                         
 -13   2  10          2.39         58.80        46.85 o                         
 -12   2  10        150.44        191.92        41.91 o                         
 -11   2  10         24.37          4.17        47.90 o                         
 -10   2  10        901.64        911.82        48.33 o                         
  -9   2  10       3121.66       2964.05        64.97 o                         
  -8   2  10         19.93         45.02        32.04 o                         
  -7   2  10          0.46         35.18        42.36 o                         
  -6   2  10      10038.41       9782.02        88.24 o                         
  -5   2  10       8181.19       7681.18        90.86 o                         
  -4   2  10       1103.53       1210.18        44.81 o                         
  -3   2  10       1910.63       1908.82        70.15 o                         
  -2   2  10        489.43        392.58        49.29 o                         
  -1   2  10       8665.10       9179.36       149.87 o                         
   0   2  10        357.22        453.93        50.39 o                         
   1   2  10       5771.43       5605.03        84.55 o                         
   2   2  10       4364.63       4570.86        91.81 o                         
   3   2  10       1746.45       1880.78        46.27 o                         
   4   2  10       9134.54       8820.96       112.28 o                         
   5   2  10       1686.55       1493.29        57.27 o                         
   6   2  10        279.70        285.49        37.88 o                         
   7   2  10        312.41        306.59        37.91 o                         
   8   2  10        111.83        181.11        46.80 o                         
   9   2  10          7.05         11.64        32.42 o                         
  10   2  10        686.73        692.12        40.97 o                         
  11   2  10        302.93        271.93        34.71 o                         
  12   2  10          4.51         46.52        37.68 o                         
 -13   3  10          0.14         28.06        42.32 o                         
 -12   3  10        207.33        192.71        42.24 o                         
 -11   3  10         15.93         16.86        36.55 o                         
 -10   3  10        391.32        409.51        45.77 o                         
  -9   3  10        941.46        979.51        42.88 o                         
  -8   3  10        503.29        470.13        37.96 o                         
  -7   3  10        744.77        727.24        38.36 o                         
  -6   3  10       2979.38       3036.03        52.70 o                         
  -5   3  10      15793.28      15927.41       207.97 o                         
  -4   3  10        738.60        654.07        45.98 o                         
  -3   3  10       2483.88       2590.45        61.29 o                         
  -2   3  10       7263.70       6937.80       234.21 o                         
  -1   3  10       7632.86       8232.37       399.48 o                         
   0   3  10        124.37         59.45        47.11 o                         
   1   3  10       3863.16       3513.53        64.85 o                         
   2   3  10         55.83         32.84        36.59 o                         
   3   3  10       3110.52       3224.60        75.09 o                         
   4   3  10      11556.02      11229.20       109.00 o                         
   5   3  10        274.03        179.38        46.52 o                         
   6   3  10       1021.17       1187.89        50.31 o                         
   7   3  10          2.56         25.05        47.35 o                         
   8   3  10         69.89         58.06        44.20 o                         
   9   3  10        126.64        149.74        41.91 o                         
  10   3  10          0.22         23.21        48.19 o                         
  11   3  10         17.94         69.20        38.34 o                         
 -13   4  10        168.44        216.38        38.73 o                         
 -12   4  10        416.93        437.37        33.33 o                         
 -11   4  10       1213.78       1127.51        40.91 o                         
 -10   4  10         33.75         61.20        41.88 o                         
  -9   4  10       4012.51       3956.72        72.94 o                         
  -8   4  10        802.96        876.86        47.24 o                         
  -7   4  10       5132.59       4938.18       122.90 o                         
  -6   4  10        788.25        831.10        38.53 o                         
  -5   4  10         36.02         65.54        35.43 o                         
  -4   4  10        178.80        201.43        33.14 o                         
  -3   4  10       7131.72       7433.13       108.62 o                         
  -2   4  10       5416.19       5621.38       158.85 o                         
  -1   4  10         76.34         61.11        46.90 o                         
   0   4  10        109.79        113.59        43.08 o                         
   1   4  10        409.59        423.75        39.39 o                         
   2   4  10        178.75        225.85        37.62 o                         
   3   4  10       2935.27       3047.27        59.75 o                         
   4   4  10       2397.69       2233.49        82.41 o                         
   5   4  10      17959.97      16454.27      1299.12 o                         
   6   4  10       5730.84       5506.94       366.42 o                         
   7   4  10         26.63         52.50        41.68 o                         
   8   4  10        942.38        971.45        48.39 o                         
   9   4  10          0.31         54.07        39.03 o                         
  10   4  10        186.70        201.93        40.64 o                         
  11   4  10        366.85        353.65        47.77 o                         
 -13   5  10         69.13         97.39        37.95 o                         
 -12   5  10        129.73        146.82        33.19 o                         
 -11   5  10          0.09        -16.35        35.76 o                         
 -10   5  10         89.34         69.16        30.79 o                         
  -9   5  10        377.61        405.85        33.52 o                         
  -8   5  10       2964.70       2999.40        55.47 o                         
  -7   5  10       1818.69       1873.80        47.71 o                         
  -6   5  10       1778.84       1730.50        44.82 o                         
  -5   5  10        612.82        595.07        37.14 o                         
  -4   5  10       1372.77       1327.96        77.21 o                         
  -3   5  10         93.62        105.31        36.72 o                         
  -2   5  10         65.65        -20.86        95.52 o                         
  -1   5  10       3230.76       3064.04        92.74 o                         
   0   5  10       1020.37       1024.49        46.68 o                         
   1   5  10        231.83        144.73        36.16 o                         
   2   5  10        456.00        469.37        37.90 o                         
   3   5  10       3179.54       3239.30        55.82 o                         
   4   5  10       3596.75       3609.52        91.32 o                         
   5   5  10      10466.33      10744.77       180.20 o                         
   6   5  10       5023.39       4925.42        89.16 o                         
   7   5  10        431.17        405.59        43.58 o                         
   8   5  10        543.81        515.37        52.14 o                         
   9   5  10        303.44        320.26        42.21 o                         
  10   5  10          1.59         41.78        42.76 o                         
  11   5  10        485.65        497.45        50.52 o                         
 -12   6  10        600.63        599.06        40.00 o                         
 -11   6  10          7.06          0.58        30.10 o                         
 -10   6  10         62.06         60.95        34.40 o                         
  -9   6  10       1291.93       1335.19        47.40 o                         
  -8   6  10         60.11         62.80        36.53 o                         
  -7   6  10       3791.41       3755.65        53.25 o                         
  -6   6  10       2274.27       2245.53        73.50 o                         
  -5   6  10          9.46         37.02        29.27 o                         
  -4   6  10       2450.43       2463.06        47.58 o                         
  -3   6  10       2611.17       2679.58        59.49 o                         
  -2   6  10       4459.70       4241.86       128.63 o                         
  -1   6  10       6207.06       6313.13       116.88 o                         
   0   6  10          7.27         11.25        40.50 o                         
   1   6  10       1191.73       1271.85        61.63 o                         
   2   6  10       1840.44       1799.02        53.81 o                         
   3   6  10        216.63        270.79        37.04 o                         
   4   6  10       2104.98       2385.64        99.44 o                         
   5   6  10       2318.94       2057.18       111.94 o                         
   6   6  10       2088.72       2060.49        59.78 o                         
   7   6  10        847.92        871.55        85.76 o                         
   8   6  10         96.81        140.30        43.43 o                         
   9   6  10        272.11        263.78        41.28 o                         
  10   6  10         22.04        -14.61        44.97 o                         
  11   6  10        511.90        432.04        46.58 o                         
 -12   7  10        628.05        641.68        40.72 o                         
 -11   7  10        142.95        133.38        32.22 o                         
 -10   7  10         85.33         84.60        31.96 o                         
  -9   7  10       1266.92       1233.72        57.86 o                         
  -8   7  10         16.09         13.77        33.63 o                         
  -7   7  10       3661.72       3567.95       161.57 o                         
  -6   7  10       4072.23       4055.43        50.83 o                         
  -5   7  10        840.38        871.55        44.63 o                         
  -4   7  10       1317.94       1422.95        56.54 o                         
  -3   7  10       5867.73       6240.03        68.68 o                         
  -2   7  10        394.13        467.29        40.34 o                         
  -1   7  10       4937.48       5014.54        83.96 o                         
   0   7  10         95.81        137.25        35.49 o                         
   1   7  10       1125.67       1322.92        50.09 o                         
   2   7  10       1292.91       1260.48        46.79 o                         
   3   7  10        308.50        260.79        39.74 o                         
   4   7  10         98.07         96.24        34.96 o                         
   5   7  10       1888.75       1986.63        56.04 o                         
   6   7  10       1146.41       1035.87        51.96 o                         
   7   7  10       3589.87       3509.70       161.18 o                         
   8   7  10        251.44        267.06        75.59 o                         
   9   7  10        712.31        595.95        45.79 o                         
  10   7  10          2.74         29.60        63.15 o                         
  11   7  10        678.15        675.17        47.61 o                         
 -12   8  10        333.54        401.60        38.49 o                         
 -11   8  10         44.40        100.64        32.91 o                         
 -10   8  10        905.34        850.79        52.26 o                         
  -9   8  10        342.95        363.32        30.95 o                         
  -8   8  10       4394.33       4381.79        68.29 o                         
  -7   8  10        372.39        432.61        36.10 o                         
  -6   8  10         81.30        119.38        31.85 o                         
  -5   8  10        967.22       1031.46        40.14 o                         
  -4   8  10        450.94        494.14        48.87 o                         
  -3   8  10        304.60        298.32        35.96 o                         
  -2   8  10       1419.48       1483.87        88.84 o                         
  -1   8  10          0.10         19.87        33.46 o                         
   0   8  10        180.95        173.77        34.62 o                         
   1   8  10        889.56        995.04        47.55 o                         
   2   8  10        516.28        514.94        35.31 o                         
   3   8  10       2265.27       2440.77        69.21 o                         
   4   8  10        268.66        342.64        38.38 o                         
   5   8  10       1693.70       1761.01        46.41 o                         
   6   8  10        804.58        926.46        39.29 o                         
   7   8  10       2798.49       2694.71       127.67 o                         
   8   8  10         26.34         74.22        41.97 o                         
   9   8  10          1.47         25.12        44.70 o                         
  10   8  10          0.17         19.51        45.27 o                         
 -11   9  10        450.08        470.66        37.68 o                         
 -10   9  10       2078.15       1963.99        51.85 o                         
  -9   9  10          3.55         62.57        37.53 o                         
  -8   9  10       1741.35       1650.09        41.17 o                         
  -7   9  10       2174.64       2189.70        52.18 o                         
  -6   9  10       3401.44       3429.94        70.23 o                         
  -5   9  10        490.53        524.41        46.84 o                         
  -4   9  10          2.81          6.70        31.93 o                         
  -3   9  10       2222.98       2065.65        51.96 o                         
  -2   9  10       1258.49       1221.49        48.68 o                         
  -1   9  10         80.68         91.49        33.52 o                         
   0   9  10          5.53         15.19        33.40 o                         
   1   9  10        696.63        773.61        46.82 o                         
   2   9  10        471.36        518.99        43.38 o                         
   3   9  10       1230.67       1224.27        44.68 o                         
   4   9  10       1943.11       1791.66        44.37 o                         
   5   9  10         61.88         63.39        30.06 o                         
   6   9  10         24.48         59.84        33.41 o                         
   7   9  10       4179.45       4203.23       135.17 o                         
   8   9  10       1002.10       1022.88        50.49 o                         
   9   9  10        119.53        127.18        41.19 o                         
  10   9  10        163.04        127.44        41.21 o                         
 -11  10  10        582.09        578.93        35.31 o                         
 -10  10  10         45.43         36.57        36.67 o                         
  -9  10  10        216.35        226.89        31.87 o                         
  -8  10  10        196.52        182.07        32.35 o                         
  -7  10  10         67.15         49.63        41.52 o                         
  -6  10  10       1647.08       1630.65        48.42 o                         
  -5  10  10         96.82         85.19        33.21 o                         
  -4  10  10        432.47        450.25        38.25 o                         
  -3  10  10        187.17        163.21        31.42 o                         
  -2  10  10        455.17        515.50        37.14 o                         
  -1  10  10       1026.89       1048.83        38.16 o                         
   0  10  10       2129.37       2090.25        43.70 o                         
   1  10  10        237.52        228.16        32.00 o                         
   2  10  10       1116.22       1140.72        37.48 o                         
   3  10  10       9061.87       8919.14       107.59 o                         
   4  10  10        256.97        268.90        29.92 o                         
   5  10  10       1478.90       1467.64        61.76 o                         
   6  10  10        353.13        301.21        41.14 o                         
   7  10  10       1147.80       1162.77        41.47 o                         
   8  10  10       1876.42       1865.11        57.19 o                         
   9  10  10       1386.65       1390.38        49.92 o                         
 -10  11  10        279.86        282.94        33.14 o                         
  -9  11  10         32.30         43.54        37.75 o                         
  -8  11  10         56.08         71.16        44.12 o                         
  -7  11  10        383.70        392.10        35.95 o                         
  -6  11  10         77.30         70.78        37.52 o                         
  -5  11  10         10.22         20.22        39.35 o                         
  -4  11  10         49.63         43.87        32.12 o                         
  -3  11  10        132.13        175.74        31.69 o                         
  -2  11  10         13.22         40.62        30.10 o                         
  -1  11  10        333.36        329.89        33.20 o                         
   0  11  10         86.47         73.59        31.55 o                         
   1  11  10        591.03        597.57        36.06 o                         
   2  11  10        562.09        670.40        40.82 o                         
   3  11  10       4893.75       4922.32        52.13 o                         
   4  11  10         13.60         48.98        30.00 o                         
   5  11  10         95.93        119.28        30.20 o                         
   6  11  10          7.34          0.36        33.64 o                         
   7  11  10          1.06        -10.62        39.86 o                         
   8  11  10        841.77        813.10        47.06 o                         
   9  11  10        774.32        743.26        49.90 o                         
 -10  12  10        987.73        932.13        39.99 o                         
  -9  12  10        669.03        630.25        39.04 o                         
  -8  12  10        548.22        617.44        43.25 o                         
  -7  12  10          0.42         68.81        39.20 o                         
  -6  12  10        427.59        461.71        38.16 o                         
  -5  12  10         95.37        116.39        32.63 o                         
  -4  12  10        236.90        242.77        32.48 o                         
  -3  12  10       3265.39       3373.25        59.72 o                         
  -2  12  10        212.72        237.51        31.76 o                         
  -1  12  10        191.76        195.26        30.98 o                         
   0  12  10        714.52        714.90        40.71 o                         
   1  12  10          0.88         28.60        28.89 o                         
   2  12  10       6523.50       6489.71        81.05 o                         
   3  12  10        866.72        822.90        43.20 o                         
   4  12  10        605.13        580.45        35.50 o                         
   5  12  10       1837.92       1855.19        41.45 o                         
   6  12  10        159.02        175.06        32.66 o                         
   7  12  10       1322.50       1225.24        43.01 o                         
   8  12  10         41.74          6.82        49.24 o                         
  -9  13  10        288.25        326.60        48.24 o                         
  -8  13  10        247.31        269.94        34.62 o                         
  -7  13  10        177.75        213.81        33.43 o                         
  -6  13  10        262.45        299.91        35.14 o                         
  -5  13  10        134.57        195.89        48.11 o                         
  -4  13  10       1625.86       1618.08        49.59 o                         
  -3  13  10        552.90        580.65        43.04 o                         
  -2  13  10        132.58        120.52        28.93 o                         
  -1  13  10        131.30        119.57        29.65 o                         
   0  13  10          0.32         13.83        28.89 o                         
   1  13  10          1.71         32.78        34.81 o                         
   2  13  10        971.34        985.46        47.27 o                         
   3  13  10        329.91        323.83        32.90 o                         
   4  13  10        133.28        175.47        32.90 o                         
   5  13  10       1086.26        991.17        61.55 o                         
   6  13  10         87.58        133.08        38.00 o                         
   7  13  10        315.18        323.91        37.21 o                         
  -8  14  10         48.97         71.37        37.41 o                         
  -7  14  10        231.40        310.69        40.60 o                         
  -6  14  10         55.43         47.80        34.13 o                         
  -5  14  10        153.09        187.02        44.66 o                         
  -4  14  10       1024.21        996.18        45.06 o                         
  -3  14  10         48.59        103.65        34.29 o                         
  -2  14  10       1002.01        972.01        40.32 o                         
  -1  14  10        123.11        151.48        30.68 o                         
   0  14  10          6.39         18.34        37.15 o                         
   1  14  10        108.42        130.18        33.05 o                         
   2  14  10        538.14        545.49        42.42 o                         
   3  14  10        601.11        617.16        39.73 o                         
   4  14  10        285.64        302.75        37.56 o                         
   5  14  10         32.85         26.58        30.01 o                         
   6  14  10        395.62        430.37        34.97 o                         
  -7  15  10        452.02        496.92        36.80 o                         
  -6  15  10         11.12        -18.54        44.58 o                         
  -5  15  10        378.32        346.49        45.04 o                         
  -4  15  10        350.41        354.25        35.29 o                         
  -3  15  10       1342.36       1303.00        38.10 o                         
  -2  15  10        161.66        166.42        32.61 o                         
  -1  15  10        245.52        284.71        34.76 o                         
   0  15  10       1004.25       1008.81        36.92 o                         
   1  15  10        388.10        406.25        33.08 o                         
   2  15  10        468.76        424.04        40.16 o                         
   3  15  10        426.91        446.36        33.17 o                         
   4  15  10        245.08        274.35        31.93 o                         
   5  15  10          0.30          2.40        38.04 o                         
  -5  16  10         17.85         28.23        35.11 o                         
  -4  16  10          4.83         -0.18        39.45 o                         
  -3  16  10       1623.37       1632.34        68.23 o                         
  -2  16  10         20.43         39.40        36.27 o                         
  -1  16  10        357.52        339.81        34.65 o                         
   0  16  10       1931.20       1903.74        62.63 o                         
   1  16  10         77.75         84.27        32.25 o                         
   2  16  10          3.36         21.29        30.07 o                         
   3  16  10        129.89        140.90        33.39 o                         
   4  16  10        475.66        524.45        40.42 o                         
  -3  17  10         63.03         96.20        32.42 o                         
  -2  17  10         60.04         51.24        39.91 o                         
  -1  17  10       1180.78       1177.85        39.17 o                         
   0  17  10       3088.35       3017.12        58.00 o                         
   1  17  10        183.43        154.80        33.07 o                         
   2  17  10        297.27        278.14        39.33 o                         
 -13   1  11         74.08         38.02        40.05 o                         
 -12   1  11       1267.71       1285.43        52.43 o                         
 -11   1  11        509.18        512.23        43.75 o                         
 -10   1  11          0.79         -2.94        38.31 o                         
  -9   1  11       1756.29       1795.48        64.92 o                         
  -8   1  11         45.87         80.64        32.84 o                         
  -7   1  11         33.61         40.08        27.63 o                         
  -6   1  11        784.54        753.46        35.40 o                         
  -5   1  11      11614.88      11870.60       119.24 o                         
  -4   1  11       5566.95       5376.22        66.43 o                         
  -3   1  11        572.05        553.23        41.85 o                         
  -2   1  11        191.62        123.28        44.50 o                         
  -1   1  11         12.66         24.53        43.92 o                         
   0   1  11        363.90        407.17        45.42 o                         
   1   1  11      12650.69      11977.51       134.22 o                         
   2   1  11       8614.79       8358.00       106.82 o                         
   3   1  11       2272.05       2288.89        66.39 o                         
   4   1  11         38.36          7.87        44.28 o                         
   5   1  11        243.92        227.33        43.70 o                         
   6   1  11        767.73        926.25        58.45 o                         
   7   1  11        113.86        123.54        37.51 o                         
   8   1  11         46.69         27.86        39.17 o                         
   9   1  11        111.94        124.79        43.24 o                         
  10   1  11          1.05        -23.91        31.59 o                         
  11   1  11        292.71        316.97        49.53 o                         
 -13   2  11        116.87         93.50        49.92 o                         
 -12   2  11        976.76        920.42        52.58 o                         
 -11   2  11       2567.01       2493.49        56.00 o                         
 -10   2  11         41.37         88.83        47.53 o                         
  -9   2  11          6.56         30.32        36.63 o                         
  -8   2  11         10.66         -3.73        40.07 o                         
  -7   2  11       1901.98       1765.00        63.49 o                         
  -6   2  11        435.51        343.19        36.21 o                         
  -5   2  11      11781.75      11555.39       155.94 o                         
  -4   2  11       3225.43       3214.15        82.73 o                         
  -3   2  11       1549.62       1475.12        50.20 o                         
  -2   2  11       2234.55       2057.75        73.35 o                         
  -1   2  11         69.92        107.66        51.23 o                         
   0   2  11          4.69          4.98        47.75 o                         
   1   2  11      16772.02      16329.56       141.59 o                         
   2   2  11       9963.00       9761.75       143.85 o                         
   3   2  11        686.53        798.91        53.64 o                         
   4   2  11         15.33        -33.06        40.54 o                         
   5   2  11        744.43        723.96        41.65 o                         
   6   2  11        229.23        280.64        38.52 o                         
   7   2  11       1072.88       1078.78        42.65 o                         
   8   2  11        125.44        128.05        39.41 o                         
   9   2  11         18.75         61.58        32.32 o                         
  10   2  11        110.40        118.44        31.92 o                         
  11   2  11        403.71        408.74        37.40 o                         
 -13   3  11         22.09         57.45        50.20 o                         
 -12   3  11        855.51        927.03        48.23 o                         
 -11   3  11          9.91         40.31        43.33 o                         
 -10   3  11         32.45         40.74        38.35 o                         
  -9   3  11       4316.03       4402.38        58.31 o                         
  -8   3  11       1222.05       1294.84        44.16 o                         
  -7   3  11        722.60        651.42        37.09 o                         
  -6   3  11        376.34        354.06        36.01 o                         
  -5   3  11       1132.41       1063.38        48.95 o                         
  -4   3  11       2272.01       2226.48        51.50 o                         
  -3   3  11        812.34        780.11        49.99 o                         
  -2   3  11       2151.37       2437.70       257.95 o                         
  -1   3  11        391.29        324.75        68.78 o                         
   0   3  11        741.00        835.68        53.93 o                         
   1   3  11        103.88         94.99        36.93 o                         
   2   3  11       5907.53       5914.56       153.68 o                         
   3   3  11        451.77        417.64        36.24 o                         
   4   3  11        561.53        491.08        41.23 o                         
   5   3  11       4776.92       4675.80       184.44 o                         
   6   3  11       1206.42       1330.39        97.11 o                         
   7   3  11        594.72        646.68        46.25 o                         
   8   3  11         48.08         64.81        43.76 o                         
   9   3  11         16.53        -13.18        33.93 o                         
  10   3  11          1.73         -3.68        32.56 o                         
  11   3  11        157.68        172.82        34.86 o                         
 -13   4  11         59.53         33.86        39.43 o                         
 -12   4  11          2.52         38.73        34.16 o                         
 -11   4  11        109.15        104.07        35.32 o                         
 -10   4  11        515.59        500.26        41.59 o                         
  -9   4  11       1151.15       1227.37        50.95 o                         
  -8   4  11       1016.29        978.93        53.79 o                         
  -7   4  11       1706.56       1641.39        45.28 o                         
  -6   4  11        979.03       1034.54        50.16 o                         
  -5   4  11       2230.39       2312.86        67.83 o                         
  -4   4  11         85.17         86.71        32.77 o                         
  -3   4  11        277.59        271.16        39.21 o                         
  -2   4  11       2616.34       2628.34       131.53 o                         
  -1   4  11       1087.74       1000.88        51.34 o                         
   0   4  11       2860.51       2963.34       165.02 o                         
   1   4  11        922.61        889.58        51.82 o                         
   2   4  11       1164.30       1036.95        43.59 o                         
   3   4  11         52.08         37.87        35.55 o                         
   4   4  11      12725.86      11743.18       109.15 o                         
   5   4  11        318.24        303.57        50.10 o                         
   6   4  11        298.30        347.32        47.38 o                         
   7   4  11        181.55        178.00        44.01 o                         
   8   4  11         88.39         80.65        40.80 o                         
   9   4  11         30.79         53.01        40.92 o                         
  10   4  11        907.19        901.70        50.77 o                         
  11   4  11        104.92         56.57        40.76 o                         
 -13   5  11        121.64        136.22        39.25 o                         
 -12   5  11         26.57         33.44        30.46 o                         
 -11   5  11          2.17         12.27        30.71 o                         
 -10   5  11        998.78       1036.81        39.00 o                         
  -9   5  11        558.49        609.12        34.76 o                         
  -8   5  11       2041.66       2032.11        48.46 o                         
  -7   5  11       2624.60       2784.62        74.92 o                         
  -6   5  11         60.50         55.74        29.79 o                         
  -5   5  11       1379.75       1400.59        40.79 o                         
  -4   5  11        354.65        415.13        35.81 o                         
  -3   5  11       2297.16       2329.43        55.78 o                         
  -2   5  11       1034.86       1136.99        72.35 o                         
  -1   5  11       9775.34       9834.79       303.21 o                         
   0   5  11       3479.02       3399.10        82.56 o                         
   1   5  11        252.18        258.78        38.48 o                         
   2   5  11       2113.91       2170.79        58.71 o                         
   3   5  11        139.97        171.49        36.16 o                         
   4   5  11       8029.17       7377.55       251.48 o                         
   5   5  11         39.10         44.33        38.15 o                         
   6   5  11        302.64        274.41        55.62 o                         
   7   5  11        709.04        675.54        56.57 o                         
   8   5  11        121.02        191.41        44.30 o                         
   9   5  11         41.18          6.07        40.55 o                         
  10   5  11        397.39        387.30        47.12 o                         
  11   5  11        547.21        511.83        47.73 o                         
 -12   6  11         22.98         27.40        34.63 o                         
 -11   6  11        274.41        307.75        31.62 o                         
 -10   6  11         85.35        107.58        31.36 o                         
  -9   6  11       5124.76       5431.45        63.47 o                         
  -8   6  11       6293.63       6188.37        71.12 o                         
  -7   6  11       3781.16       3756.19        68.01 o                         
  -6   6  11        161.52        115.71        29.79 o                         
  -5   6  11        108.55        167.05        30.69 o                         
  -4   6  11       2230.96       2259.27        61.19 o                         
  -3   6  11        794.10        865.66        43.57 o                         
  -2   6  11       4392.40       4178.74       458.77 o                         
  -1   6  11        358.13        367.60        46.83 o                         
   0   6  11       1657.75       1597.39        51.05 o                         
   1   6  11       4516.50       4165.56       146.92 o                         
   2   6  11        710.00        810.52        50.19 o                         
   3   6  11        331.26        307.36        36.52 o                         
   4   6  11        469.67        460.49        45.79 o                         
   5   6  11      11963.90      12318.75       262.62 o                         
   6   6  11       1265.65       1321.78        70.71 o                         
   7   6  11        479.82        516.80        48.88 o                         
   8   6  11        849.08        888.86        47.81 o                         
   9   6  11         52.26         63.16        44.45 o                         
  10   6  11         44.15         43.51        45.45 o                         
  11   6  11       2337.01       2296.95        73.03 o                         
 -12   7  11        873.47        905.58        39.16 o                         
 -11   7  11         34.62         65.27        32.84 o                         
 -10   7  11         89.78         68.84        38.39 o                         
  -9   7  11        242.71        274.12        32.74 o                         
  -8   7  11      10481.56      10089.41        88.71 o                         
  -7   7  11          6.89         40.80        32.22 o                         
  -6   7  11        725.07        732.79        35.04 o                         
  -5   7  11        243.56        294.97        35.01 o                         
  -4   7  11        997.55        923.21        37.07 o                         
  -3   7  11         19.26         56.83        34.48 o                         
  -2   7  11       5591.15       5670.94       171.12 o                         
  -1   7  11         31.10         13.59        39.12 o                         
   0   7  11       1815.07       1730.28        67.12 o                         
   1   7  11         14.19         12.09        35.48 o                         
   2   7  11       1131.29       1280.98        56.19 o                         
   3   7  11          6.11         49.50        47.09 o                         
   4   7  11        130.04        114.65        36.37 o                         
   5   7  11       2537.90       2726.57        99.56 o                         
   6   7  11        273.26        264.18        49.29 o                         
   7   7  11        674.25        676.18        61.85 o                         
   8   7  11        599.36        636.94        45.82 o                         
   9   7  11          0.05         25.04        40.83 o                         
  10   7  11        466.22        435.40        44.53 o                         
 -12   8  11        581.66        556.54        36.33 o                         
 -11   8  11          0.07         -1.69        31.54 o                         
 -10   8  11        124.65        167.15        31.97 o                         
  -9   8  11         58.77         81.83        34.66 o                         
  -8   8  11         35.31         54.94        31.18 o                         
  -7   8  11       1553.38       1531.54        47.62 o                         
  -6   8  11       5182.51       5405.17        79.93 o                         
  -5   8  11        123.64        160.55        31.15 o                         
  -4   8  11        614.46        648.07        37.91 o                         
  -3   8  11         51.31         73.34        34.62 o                         
  -2   8  11        141.28        135.45        47.19 o                         
  -1   8  11       1492.26       1466.13        44.93 o                         
   0   8  11        640.49        565.32        37.87 o                         
   1   8  11       1819.09       1954.34        54.59 o                         
   2   8  11       1113.92       1214.58        63.47 o                         
   3   8  11         58.64         50.91        35.08 o                         
   4   8  11          1.61         44.55        32.07 o                         
   5   8  11        140.77        147.42        33.54 o                         
   6   8  11        776.60        872.32        49.91 o                         
   7   8  11        171.54        178.62        45.03 o                         
   8   8  11        246.45        255.30        42.86 o                         
   9   8  11        184.14        232.68        42.76 o                         
  10   8  11          0.93         71.53        42.20 o                         
 -11   9  11        332.77        296.32        33.58 o                         
 -10   9  11          0.87         26.58        31.06 o                         
  -9   9  11         17.19         47.96        31.06 o                         
  -8   9  11         10.81         46.31        30.75 o                         
  -7   9  11       1611.11       1561.16        40.57 o                         
  -6   9  11       3430.36       3439.91        89.02 o                         
  -5   9  11        248.64        316.14        38.08 o                         
  -4   9  11        882.51        950.83        54.15 o                         
  -3   9  11       2066.89       1792.99       130.62 o                         
  -2   9  11         27.73         36.73        33.54 o                         
  -1   9  11       2165.38       2048.40        45.95 o                         
   0   9  11         72.01         47.81        33.44 o                         
   1   9  11         44.92         53.74        31.27 o                         
   2   9  11        297.24        356.70        35.55 o                         
   3   9  11        340.11        295.36        39.12 o                         
   4   9  11        429.18        479.49        44.63 o                         
   5   9  11        106.51        131.68        30.49 o                         
   6   9  11        573.75        529.28        37.29 o                         
   7   9  11        823.52        901.91        48.29 o                         
   8   9  11        693.57        694.31        50.89 o                         
   9   9  11        555.06        542.40        45.74 o                         
 -11  10  11        160.09        198.63        33.53 o                         
 -10  10  11       1426.30       1343.78        39.93 o                         
  -9  10  11         37.97         52.62        31.48 o                         
  -8  10  11        123.39        140.34        46.91 o                         
  -7  10  11       5994.16       6252.50        71.23 o                         
  -6  10  11       1126.14       1169.52        43.25 o                         
  -5  10  11       1023.06       1045.96        46.93 o                         
  -4  10  11        327.92        344.62        51.21 o                         
  -3  10  11        553.29        517.40        38.34 o                         
  -2  10  11        180.89        179.40        33.63 o                         
  -1  10  11          0.65          8.49        33.35 o                         
   0  10  11          0.66         -9.37        32.95 o                         
   1  10  11       1527.96       1600.35        48.28 o                         
   2  10  11       4089.62       4262.35        91.70 o                         
   3  10  11       8784.62       8782.33        79.52 o                         
   4  10  11        578.98        561.73        45.68 o                         
   5  10  11        594.99        584.94        34.75 o                         
   6  10  11         16.31        -34.25        44.50 o                         
   7  10  11       2369.10       2356.27        56.16 o                         
   8  10  11        128.77        130.43        41.84 o                         
   9  10  11        787.83        888.74        49.18 o                         
 -10  11  11       4131.35       3947.38       108.70 o                         
  -9  11  11        247.65        218.75        31.19 o                         
  -8  11  11        124.26        111.67        30.47 o                         
  -7  11  11       1127.91       1127.73        50.50 o                         
  -6  11  11       6040.21       5697.91       264.77 o                         
  -5  11  11        244.86        301.84        36.01 o                         
  -4  11  11        733.17        664.35        41.99 o                         
  -3  11  11         16.20         28.72        32.51 o                         
  -2  11  11       1232.54       1213.75        38.67 o                         
  -1  11  11        244.09        252.99        32.90 o                         
   0  11  11        905.66        862.68        39.79 o                         
   1  11  11         16.84         33.99        31.24 o                         
   2  11  11       3038.37       3078.51        50.98 o                         
   3  11  11       3472.21       3476.29       154.87 o                         
   4  11  11       2635.98       2668.66        51.47 o                         
   5  11  11         83.12        105.02        29.41 o                         
   6  11  11          5.22         10.13        36.22 o                         
   7  11  11        952.34        993.38        39.31 o                         
   8  11  11        126.31        165.54        42.76 o                         
 -10  12  11         15.51         57.59        41.40 o                         
  -9  12  11        765.53        787.24        43.56 o                         
  -8  12  11        804.80        765.59        49.14 o                         
  -7  12  11       1208.38       1127.09        45.46 o                         
  -6  12  11        794.95        800.07        43.00 o                         
  -5  12  11        232.14        219.49        34.50 o                         
  -4  12  11         53.55         52.42        32.45 o                         
  -3  12  11         13.53         24.56        31.10 o                         
  -2  12  11         20.58         39.13        31.25 o                         
  -1  12  11       1056.06       1024.18        43.71 o                         
   0  12  11          0.42         29.78        31.00 o                         
   1  12  11        496.40        494.24        32.86 o                         
   2  12  11        105.33        106.14        31.55 o                         
   3  12  11       3157.30       3230.78        56.55 o                         
   4  12  11         95.97        100.80        29.08 o                         
   5  12  11        150.42        123.02        38.16 o                         
   6  12  11         70.89         83.68        32.33 o                         
   7  12  11        164.25        235.61        45.03 o                         
   8  12  11       1351.78       1355.05        88.99 o                         
  -9  13  11         78.75         89.89        32.80 o                         
  -8  13  11        207.84        245.38        35.90 o                         
  -7  13  11       2657.19       2576.27        86.89 o                         
  -6  13  11        103.36        103.74        35.19 o                         
  -5  13  11       1379.05       1481.25        55.19 o                         
  -4  13  11        365.47        348.42        36.24 o                         
  -3  13  11       1692.17       1750.55        41.36 o                         
  -2  13  11          8.93         19.67        30.30 o                         
  -1  13  11          0.18         14.18        30.78 o                         
   0  13  11        452.16        444.45        38.49 o                         
   1  13  11        158.30        156.94        31.22 o                         
   2  13  11         77.16         72.09        35.75 o                         
   3  13  11       1680.65       1720.21        39.45 o                         
   4  13  11        184.40        220.12        32.44 o                         
   5  13  11         85.80        116.73        33.11 o                         
   6  13  11        276.96        242.81        37.61 o                         
   7  13  11          2.06          6.11        42.47 o                         
  -8  14  11         58.33         61.89        36.00 o                         
  -7  14  11        630.21        595.41        51.04 o                         
  -6  14  11          8.62         45.92        41.75 o                         
  -5  14  11          2.02         49.42        34.65 o                         
  -4  14  11        105.21        133.51        34.60 o                         
  -3  14  11       5655.68       5795.44        72.06 o                         
  -2  14  11        144.02        175.40        34.70 o                         
  -1  14  11        266.15        242.59        32.81 o                         
   0  14  11       1572.63       1454.68        42.86 o                         
   1  14  11        286.84        281.19        35.47 o                         
   2  14  11        741.01        806.62        43.27 o                         
   3  14  11        783.98        750.56        49.71 o                         
   4  14  11        123.29        144.11        31.00 o                         
   5  14  11        899.55        878.35        39.54 o                         
   6  14  11       1026.62       1039.45        51.30 o                         
  -7  15  11        113.65        149.81        46.20 o                         
  -6  15  11        259.12        298.01        43.81 o                         
  -5  15  11        109.89        113.55        44.07 o                         
  -4  15  11        966.60        967.66        44.18 o                         
  -3  15  11        567.52        583.36        36.69 o                         
  -2  15  11         41.26        102.39        32.87 o                         
  -1  15  11        486.67        500.53        34.67 o                         
   0  15  11       2930.62       2842.62        55.74 o                         
   1  15  11        651.54        576.39        34.90 o                         
   2  15  11        885.76        838.89        43.84 o                         
   3  15  11        358.70        412.08        33.83 o                         
   4  15  11       1216.67       1220.60        43.96 o                         
   5  15  11         68.35         79.13        31.66 o                         
  -5  16  11          4.98         17.65        32.91 o                         
  -4  16  11        187.75        191.59        35.52 o                         
  -3  16  11        108.17         95.73        33.15 o                         
  -2  16  11        587.86        581.03        35.29 o                         
  -1  16  11       3386.03       3225.50        67.74 o                         
   0  16  11        130.17        105.18        32.83 o                         
   1  16  11        881.90        854.83        35.84 o                         
   2  16  11        391.53        338.27        36.92 o                         
   3  16  11       1024.31       1065.71        43.67 o                         
  -2  17  11         34.46         64.20        36.10 o                         
  -1  17  11        169.80        153.66        35.98 o                         
   0  17  11        529.42        528.92        36.87 o                         
 -13   0  12         87.73        133.12        73.38 o                         
 -12   0  12       2774.31       2810.19        87.80 o                         
 -11   0  12       6698.10       6791.67       111.43 o                         
 -10   0  12        639.68        688.55        62.02 o                         
  -9   0  12       5374.36       5276.00       105.29 o                         
  -8   0  12        179.47        209.52        47.08 o                         
  -7   0  12          9.86         -8.88        39.29 o                         
  -6   0  12        872.36       1005.56        55.45 o                         
  -5   0  12       2780.92       2519.74        69.96 o                         
  -4   0  12       1161.22       1172.35        60.18 o                         
  -3   0  12         63.04         71.61        52.04 o                         
  -2   0  12        155.82        124.49        54.95 o                         
  -1   0  12        173.08        183.65        58.08 o                         
   0   0  12       3324.63       3392.67        90.05 o                         
   1   0  12     109671.15     106457.97      6604.54 o                         
   2   0  12      11577.41      10979.98       165.83 o                         
   3   0  12         52.00         37.03        72.13 o                         
   4   0  12          3.08        -16.70        71.22 o                         
   5   0  12       1819.29       1532.03        77.01 o                         
   6   0  12       1466.84       1511.58        80.53 o                         
   7   0  12       3428.61       3388.35       129.88 o                         
   8   0  12       3593.60       3786.30       145.39 o                         
   9   0  12       4352.33       4604.31       266.41 o                         
  10   0  12        313.60        289.81        48.80 o                         
  11   0  12       2296.49       2391.16        62.44 o                         
 -13   1  12          3.70        -13.49        41.28 o                         
 -12   1  12       3256.54       3346.84       129.60 o                         
 -11   1  12        972.20        957.63        51.08 o                         
 -10   1  12       1024.18       1024.89        47.09 o                         
  -9   1  12        240.75        303.90        37.14 o                         
  -8   1  12        134.10        138.34        38.87 o                         
  -7   1  12        534.26        582.55        32.94 o                         
  -6   1  12        772.48        818.45        35.56 o                         
  -5   1  12         48.36         50.13        29.90 o                         
  -4   1  12         85.02         60.17        33.84 o                         
  -3   1  12          0.35         10.97        36.69 o                         
  -2   1  12        686.27        823.02        47.64 o                         
  -1   1  12        384.83        393.02        44.91 o                         
   0   1  12        593.47        592.45        42.37 o                         
   1   1  12      10644.26      10056.95       121.25 o                         
   2   1  12      32486.63      31525.57       236.00 o                         
   3   1  12          5.01          4.67        45.45 o                         
   4   1  12        469.10        427.03        46.86 o                         
   5   1  12         70.55         90.23        41.84 o                         
   6   1  12         76.20        116.90        37.91 o                         
   7   1  12         82.65         47.25        37.17 o                         
   8   1  12       3201.64       3329.18        57.71 o                         
   9   1  12        112.97        149.31        31.83 o                         
  10   1  12        671.75        697.69        37.34 o                         
  11   1  12        141.11         92.71        38.36 o                         
 -13   2  12        342.05        401.92        43.28 o                         
 -12   2  12          4.33        -42.12        44.51 o                         
 -11   2  12        203.78        238.98        42.04 o                         
 -10   2  12        848.44        906.38        47.01 o                         
  -9   2  12       1503.66       1508.80        47.87 o                         
  -8   2  12        361.95        415.00        38.39 o                         
  -7   2  12       1824.61       1899.18        46.98 o                         
  -6   2  12        916.41        946.70        38.38 o                         
  -5   2  12       1083.59       1107.75        46.13 o                         
  -4   2  12        464.73        447.65        34.84 o                         
  -3   2  12       1182.04       1112.87        45.91 o                         
  -2   2  12         32.38         42.06        43.34 o                         
  -1   2  12        354.64        378.48        47.59 o                         
   0   2  12        669.87        644.25        48.62 o                         
   1   2  12          0.85        179.80        55.87 o                         
   2   2  12        850.83        892.71        52.63 o                         
   3   2  12          0.02         19.65        33.71 o                         
   4   2  12       2383.97       2462.94        62.39 o                         
   5   2  12        105.27         74.91        39.78 o                         
   6   2  12       1249.78       1243.21        57.39 o                         
   7   2  12        117.00        117.06        48.16 o                         
   8   2  12         15.25          3.62        39.78 o                         
   9   2  12        100.91        104.11        32.00 o                         
  10   2  12       1054.14       1193.65        51.25 o                         
  11   2  12          0.50         38.19        41.32 o                         
 -13   3  12         46.50         67.60        44.03 o                         
 -12   3  12        237.12        254.66        46.51 o                         
 -11   3  12          9.44         44.35        41.01 o                         
 -10   3  12        259.07        298.45        35.88 o                         
  -9   3  12       2043.86       2105.33        59.53 o                         
  -8   3  12       3768.77       3835.56        72.71 o                         
  -7   3  12       5632.18       5653.67        66.40 o                         
  -6   3  12        645.24        672.24        38.09 o                         
  -5   3  12       4512.28       4604.15        62.22 o                         
  -4   3  12       1768.93       1842.31        68.00 o                         
  -3   3  12         26.68         52.82        41.00 o                         
  -2   3  12        259.71        174.47        48.01 o                         
  -1   3  12         29.92         80.00        47.32 o                         
   0   3  12       3398.00       3384.57        85.63 o                         
   1   3  12        135.85        109.93        36.86 o                         
   2   3  12       1187.17       1130.40        49.16 o                         
   3   3  12          0.59         30.75        33.01 o                         
   4   3  12       4147.38       4031.65        61.23 o                         
   5   3  12       3338.26       3358.41        66.77 o                         
   6   3  12         41.36         85.87        37.51 o                         
   7   3  12        781.72        749.90        42.32 o                         
   8   3  12        623.97        654.16        52.52 o                         
   9   3  12        516.26        558.54        39.67 o                         
  10   3  12        174.25        243.50        41.55 o                         
  11   3  12        222.86        249.77        34.09 o                         
 -13   4  12        199.49        255.54        44.96 o                         
 -12   4  12         14.36         11.22        31.01 o                         
 -11   4  12         65.17         66.17        38.79 o                         
 -10   4  12        446.24        411.78        46.61 o                         
  -9   4  12       7245.49       7492.65        85.04 o                         
  -8   4  12        249.72        286.42        39.85 o                         
  -7   4  12       4052.40       4010.48        73.48 o                         
  -6   4  12       1614.74       1589.29        44.62 o                         
  -5   4  12         86.29         59.39        38.20 o                         
  -4   4  12          9.06         30.52        34.33 o                         
  -3   4  12       4169.96       4739.48       364.66 o                         
  -2   4  12       5885.97       5676.42        80.08 o                         
  -1   4  12       6195.58       5107.56        74.92 o                         
   0   4  12         42.24         71.97        38.78 o                         
   1   4  12        951.70       1017.01        44.35 o                         
   2   4  12        279.55        257.34        34.98 o                         
   3   4  12        789.72        718.85        37.87 o                         
   4   4  12        837.18        780.84        38.78 o                         
   5   4  12       1285.94       1459.88        53.56 o                         
   6   4  12        119.89        156.00        46.58 o                         
   7   4  12        159.06        108.65        42.60 o                         
   8   4  12       1176.76       1176.06        96.66 o                         
   9   4  12        415.65        445.02        37.52 o                         
  10   4  12         34.69         21.34        36.66 o                         
  11   4  12       2403.94       2301.12        87.29 o                         
 -12   5  12         63.40         32.81        37.82 o                         
 -11   5  12         69.47         68.26        32.56 o                         
 -10   5  12       1158.55       1242.13        59.29 o                         
  -9   5  12       4016.70       4133.56        51.30 o                         
  -8   5  12      11540.82      11219.11       126.44 o                         
  -7   5  12        617.00        599.84        36.84 o                         
  -6   5  12        109.85        139.28        29.65 o                         
  -5   5  12        541.43        593.74        35.20 o                         
  -4   5  12        219.19        214.25        37.58 o                         
  -3   5  12        567.48        643.92        68.09 o                         
  -2   5  12      16345.81      15898.85       117.20 o                         
  -1   5  12        365.34        366.70        45.02 o                         
   0   5  12       7540.01       7123.00       370.00 o                         
   1   5  12       3710.19       3782.33        75.56 o                         
   2   5  12        997.70        900.75        56.43 o                         
   3   5  12        227.45        186.38        36.45 o                         
   4   5  12       3322.62       3320.77        67.20 o                         
   5   5  12       3058.78       3100.35       118.70 o                         
   6   5  12         42.55         96.30        42.63 o                         
   7   5  12        587.21        575.91        44.98 o                         
   8   5  12       2200.80       2174.45        56.01 o                         
   9   5  12        415.64        398.64        44.90 o                         
  10   5  12       1197.57       1234.69        52.22 o                         
 -12   6  12         86.26        106.82        33.60 o                         
 -11   6  12        249.36        290.38        36.14 o                         
 -10   6  12        278.80        259.41        32.11 o                         
  -9   6  12        486.71        502.92        35.98 o                         
  -8   6  12         53.12         49.00        29.18 o                         
  -7   6  12        300.24        329.35        32.92 o                         
  -6   6  12        157.82        191.58        32.02 o                         
  -5   6  12         29.22         52.63        33.08 o                         
  -4   6  12        804.20        822.38        41.44 o                         
  -3   6  12         79.06         58.74        40.88 o                         
  -2   6  12       3281.90       2872.53       189.06 o                         
  -1   6  12       4522.83       4409.10       112.73 o                         
   0   6  12        891.07        854.26        49.30 o                         
   1   6  12        660.86        687.67        43.23 o                         
   2   6  12       3427.94       3371.24       153.68 o                         
   3   6  12          9.56         24.12        34.60 o                         
   4   6  12       8067.97       8402.12       206.16 o                         
   5   6  12         91.52        111.47        36.22 o                         
   6   6  12        264.02        352.05        44.16 o                         
   7   6  12         70.48         89.64        45.07 o                         
   8   6  12        160.47        159.47        42.85 o                         
   9   6  12         43.31         71.90        41.44 o                         
  10   6  12        819.56        827.52        48.75 o                         
 -12   7  12          5.34         11.36        36.28 o                         
 -11   7  12         98.93        161.96        39.12 o                         
 -10   7  12        139.11        165.52        30.96 o                         
  -9   7  12         96.29         93.74        31.98 o                         
  -8   7  12        266.94        290.66        34.17 o                         
  -7   7  12       4893.10       5009.08        60.56 o                         
  -6   7  12         80.37        110.75        32.42 o                         
  -5   7  12        128.04        156.28        33.55 o                         
  -4   7  12          3.44         -7.95        31.76 o                         
  -3   7  12         20.96         54.29        38.61 o                         
  -2   7  12          7.03        -37.46        42.82 o                         
  -1   7  12       3556.55       3500.79       112.51 o                         
   0   7  12        478.17        423.25        40.40 o                         
   1   7  12        845.65        851.09        52.53 o                         
   2   7  12        132.72        134.09        38.35 o                         
   3   7  12         98.39        108.13        34.04 o                         
   4   7  12        818.71        855.02        39.45 o                         
   5   7  12       1968.89       1972.26        46.73 o                         
   6   7  12         78.99         65.51        41.10 o                         
   7   7  12        522.17        480.97        41.36 o                         
   8   7  12         11.54         42.46        44.49 o                         
   9   7  12          5.65         21.27        72.58 o                         
  10   7  12        369.52        354.66        44.90 o                         
 -11   8  12        765.26        754.59        50.94 o                         
 -10   8  12        607.97        636.46        40.32 o                         
  -9   8  12        387.33        418.91        34.17 o                         
  -8   8  12       1249.04       1240.42        45.62 o                         
  -7   8  12       1447.11       1481.59        71.79 o                         
  -6   8  12        850.32        762.87        38.30 o                         
  -5   8  12        357.43        410.26        34.66 o                         
  -4   8  12       1802.94       1811.33        56.41 o                         
  -3   8  12        101.30         79.62        35.12 o                         
  -2   8  12       1775.07       1660.22        49.16 o                         
  -1   8  12         23.46         51.09        41.60 o                         
   0   8  12        128.13        140.26        39.16 o                         
   1   8  12       2109.30       1934.33        67.75 o                         
   2   8  12        107.72         67.58        35.86 o                         
   3   8  12        916.42        965.97        41.02 o                         
   4   8  12        293.05        289.67        36.24 o                         
   5   8  12        478.42        481.12        38.68 o                         
   6   8  12         60.09         41.39        40.91 o                         
   7   8  12        966.25        879.77        51.86 o                         
   8   8  12        393.29        364.54        47.70 o                         
   9   8  12       1544.64       1464.03       220.81 o                         
  10   8  12         11.18         70.20        65.31 o                         
 -11   9  12        303.96        309.15        33.14 o                         
 -10   9  12       2582.70       2417.36        54.53 o                         
  -9   9  12        160.48        147.04        32.25 o                         
  -8   9  12        413.27        409.65        38.80 o                         
  -7   9  12       3302.36       3168.36        76.24 o                         
  -6   9  12       8710.27       9259.18        87.85 o                         
  -5   9  12          0.11         30.79        34.28 o                         
  -4   9  12       4569.05       4865.31        83.67 o                         
  -3   9  12        148.16        147.91        36.82 o                         
  -2   9  12        625.42        641.15        41.19 o                         
  -1   9  12        147.40        192.29        35.99 o                         
   0   9  12       2415.34       2404.39        64.25 o                         
   1   9  12       3122.16       3204.71        64.18 o                         
   2   9  12       3130.75       3276.23        68.88 o                         
   3   9  12        964.58        978.50        52.23 o                         
   4   9  12        113.62        192.56        48.37 o                         
   5   9  12        499.03        466.91        42.35 o                         
   6   9  12        209.14        211.65        48.43 o                         
   7   9  12        549.15        600.49        64.97 o                         
   8   9  12        907.09        961.41        47.12 o                         
   9   9  12        219.81        192.96        46.99 o                         
 -10  10  12         28.68         59.77        32.45 o                         
  -9  10  12        160.22        190.79        32.02 o                         
  -8  10  12          1.36          9.01        33.65 o                         
  -7  10  12        113.44        124.16        34.24 o                         
  -6  10  12       4117.06       4227.64       131.50 o                         
  -5  10  12         25.67         26.02        35.25 o                         
  -4  10  12          2.03         25.77        36.53 o                         
  -3  10  12       1008.04        873.60        47.02 o                         
  -2  10  12        438.92        429.95        40.54 o                         
  -1  10  12       1219.21       1241.52        54.25 o                         
   0  10  12       2550.87       2392.16        66.14 o                         
   1  10  12         10.17         -4.76        33.26 o                         
   2  10  12         18.93         35.36        30.03 o                         
   3  10  12       3500.85       3700.36        63.41 o                         
   4  10  12         19.01         62.25        35.36 o                         
   5  10  12        775.24        895.21        48.05 o                         
   6  10  12        355.43        381.46        37.82 o                         
   7  10  12         62.05         24.53        44.60 o                         
   8  10  12        835.96        809.51        58.55 o                         
   9  10  12       3120.79       3104.42        62.95 o                         
 -10  11  12         41.01         51.87        32.19 o                         
  -9  11  12        261.91        256.23        33.55 o                         
  -8  11  12         45.50         68.12        31.87 o                         
  -7  11  12         87.56         76.83        33.37 o                         
  -6  11  12        862.43        861.89        52.37 o                         
  -5  11  12       1447.51       1632.22        57.98 o                         
  -4  11  12        432.94        450.16        39.95 o                         
  -3  11  12        116.17        122.66        36.36 o                         
  -2  11  12          5.51          8.78        35.68 o                         
  -1  11  12       1052.54        990.97        39.70 o                         
   0  11  12        103.55        113.54        33.83 o                         
   1  11  12        508.89        516.67        34.59 o                         
   2  11  12          7.58         34.21        32.03 o                         
   3  11  12        745.11        723.13        51.75 o                         
   4  11  12         28.01         35.11        30.78 o                         
   5  11  12          6.16         91.29        43.99 o                         
   6  11  12         25.57         63.52        47.44 o                         
   7  11  12        848.89        831.61        47.60 o                         
   8  11  12        439.72        447.60        51.35 o                         
  -9  12  12         15.13         17.01        32.14 o                         
  -8  12  12       1066.20       1081.59        46.06 o                         
  -7  12  12         97.01         98.33        31.31 o                         
  -6  12  12        122.69        161.98        38.16 o                         
  -5  12  12       1264.18       1370.88        58.81 o                         
  -4  12  12        469.30        486.57        48.11 o                         
  -3  12  12       4201.59       3852.64       138.12 o                         
  -2  12  12        110.97        133.14        32.44 o                         
  -1  12  12        815.62        767.65        37.32 o                         
   0  12  12         11.03         30.03        31.81 o                         
   1  12  12        280.50        269.91        32.45 o                         
   2  12  12        472.47        469.48        40.13 o                         
   3  12  12       1670.50       1682.50        48.35 o                         
   4  12  12          0.30         23.91        30.55 o                         
   5  12  12        218.27        219.67        35.79 o                         
   6  12  12        266.66        307.10        37.61 o                         
   7  12  12          0.70         -4.13        36.10 o                         
  -8  13  12         45.47        108.85        33.07 o                         
  -7  13  12         65.56         84.32        35.56 o                         
  -6  13  12        471.75        405.47        46.69 o                         
  -5  13  12         28.12         46.63        43.10 o                         
  -4  13  12       3343.23       3386.96        69.24 o                         
  -3  13  12        633.15        618.14        35.97 o                         
  -2  13  12          0.13         22.58        30.78 o                         
  -1  13  12         57.84         64.43        32.12 o                         
   0  13  12          3.90          2.90        31.44 o                         
   1  13  12        849.23        871.77        43.94 o                         
   2  13  12          2.01         16.44        30.48 o                         
   3  13  12        144.54        147.23        39.90 o                         
   4  13  12        445.95        481.61        35.17 o                         
   5  13  12        150.51        233.88        37.82 o                         
   6  13  12         60.14         89.51        35.48 o                         
  -7  14  12        148.93        147.88        36.45 o                         
  -6  14  12          7.40         39.43        35.45 o                         
  -5  14  12        133.36        102.58        45.66 o                         
  -4  14  12        372.27        340.20        38.03 o                         
  -3  14  12        287.27        324.35        43.72 o                         
  -2  14  12         67.63         97.86        35.16 o                         
  -1  14  12        956.32        912.17        37.93 o                         
   0  14  12         46.82         73.90        32.93 o                         
   1  14  12        407.49        436.78        33.86 o                         
   2  14  12        377.48        363.67        34.01 o                         
   3  14  12         80.28         87.40        32.04 o                         
   4  14  12        596.68        589.30        35.78 o                         
   5  14  12          4.93         21.31        32.25 o                         
  -6  15  12         10.12         54.16        38.19 o                         
  -5  15  12         98.96        116.06        34.72 o                         
  -4  15  12        392.20        450.22        49.57 o                         
  -3  15  12       1403.42       1406.75        44.37 o                         
  -2  15  12         94.40        113.10        41.08 o                         
  -1  15  12        215.54        225.83        49.81 o                         
   0  15  12         92.52        115.65        33.68 o                         
   1  15  12        415.19        389.83        34.26 o                         
   2  15  12        663.91        649.46        36.31 o                         
   3  15  12       1285.83       1294.33        65.07 o                         
   4  15  12         10.08         14.54        32.31 o                         
  -4  16  12        440.67        436.31        39.18 o                         
  -3  16  12        474.77        472.90        37.45 o                         
  -2  16  12         26.77         62.63        34.09 o                         
  -1  16  12        411.16        397.19        47.42 o                         
   0  16  12       1843.68       1807.06        43.01 o                         
   1  16  12        198.30        162.91        33.04 o                         
   2  16  12         10.52         -8.23        34.74 o                         
 -13   1  13        187.42        247.17        45.10 o                         
 -12   1  13       3563.84       3599.50        66.88 o                         
 -11   1  13        426.00        453.47        43.78 o                         
 -10   1  13       1000.66        933.47        45.53 o                         
  -9   1  13       3155.27       3176.88        61.50 o                         
  -8   1  13        485.90        495.74        38.80 o                         
  -7   1  13       2208.31       2275.93        45.85 o                         
  -6   1  13       2652.23       2626.26        56.15 o                         
  -5   1  13         44.24         48.78        31.97 o                         
  -4   1  13         88.90         81.30        33.60 o                         
  -3   1  13       1277.07       1172.36        44.50 o                         
  -2   1  13        873.31        871.45        45.22 o                         
  -1   1  13          1.22         14.07        36.42 o                         
   0   1  13       3245.89       3562.52        70.82 o                         
   1   1  13       2478.95       2769.63        80.43 o                         
   2   1  13       3348.11       3365.35        79.14 o                         
   3   1  13        225.77        228.50        47.02 o                         
   4   1  13        947.06       1095.80        69.80 o                         
   5   1  13         22.77         36.01        42.69 o                         
   6   1  13         17.17         80.08        39.01 o                         
   7   1  13        154.72        233.01        44.65 o                         
   8   1  13       5532.21       5417.52        78.37 o                         
   9   1  13        590.60        606.32        34.43 o                         
  10   1  13         47.77         80.54        45.54 o                         
  11   1  13          0.31          2.38        34.09 o                         
 -13   2  13        344.69        362.04        45.63 o                         
 -12   2  13        865.80        871.34        74.68 o                         
 -11   2  13       1891.33       1875.45        46.53 o                         
 -10   2  13         25.93         70.91        40.88 o                         
  -9   2  13        248.78        222.15        35.24 o                         
  -8   2  13        283.50        273.75        38.58 o                         
  -7   2  13         33.55         46.45        38.64 o                         
  -6   2  13        216.76        252.32        35.95 o                         
  -5   2  13       2018.42       2183.07        54.38 o                         
  -4   2  13        105.48        105.59        33.04 o                         
  -3   2  13        422.27        504.60        40.34 o                         
  -2   2  13        156.48        149.81        36.53 o                         
  -1   2  13       2957.24       2903.42        88.03 o                         
   0   2  13         34.50         21.67        37.94 o                         
   1   2  13      27261.82      25289.76       280.89 o                         
   2   2  13        722.56        718.59        42.09 o                         
   3   2  13       1872.02       1966.34        64.84 o                         
   4   2  13         28.89         -1.82        45.51 o                         
   5   2  13       1937.57       1899.56        60.04 o                         
   6   2  13        282.26        316.43        37.59 o                         
   7   2  13       3724.59       3899.99        55.28 o                         
   8   2  13        227.25        216.59        38.81 o                         
   9   2  13        229.39        184.61        36.62 o                         
  10   2  13          0.78         14.57        39.92 o                         
  11   2  13        100.75         87.56        38.85 o                         
 -13   3  13          5.69         51.07        43.29 o                         
 -12   3  13        416.06        474.09        38.80 o                         
 -11   3  13        229.22        253.88        36.06 o                         
 -10   3  13         98.30        103.74        42.44 o                         
  -9   3  13       3962.24       3829.28        71.55 o                         
  -8   3  13        171.01        235.27        40.02 o                         
  -7   3  13        219.93        227.93        38.74 o                         
  -6   3  13       3402.68       3398.83        56.60 o                         
  -5   3  13        161.28        169.16        34.93 o                         
  -4   3  13        124.75        147.22        34.39 o                         
  -3   3  13         81.35         66.49        37.18 o                         
  -2   3  13       3878.99       3837.45       103.82 o                         
  -1   3  13        679.44        677.78        51.11 o                         
   0   3  13        360.08        296.98        41.88 o                         
   1   3  13          6.43          4.97        35.74 o                         
   2   3  13        271.67        281.34        37.88 o                         
   3   3  13        338.77        322.70        34.10 o                         
   4   3  13       1359.45       1329.60        54.83 o                         
   5   3  13        357.09        407.40        52.08 o                         
   6   3  13         94.43        114.90        41.86 o                         
   7   3  13         67.78         53.40        34.66 o                         
   8   3  13         81.80         85.41        42.48 o                         
   9   3  13        590.02        683.46        53.30 o                         
  10   3  13        509.87        532.04        42.88 o                         
 -12   4  13         75.74         84.53        33.50 o                         
 -11   4  13        319.55        270.61        35.52 o                         
 -10   4  13       1514.06       1442.97        44.03 o                         
  -9   4  13          5.63         64.82        35.50 o                         
  -8   4  13          3.98         39.41        34.91 o                         
  -7   4  13         56.40         82.04        37.01 o                         
  -6   4  13        577.53        532.45        36.90 o                         
  -5   4  13          2.13         -7.88        33.11 o                         
  -4   4  13        950.59       1025.77        43.63 o                         
  -3   4  13        214.94        256.30        65.20 o                         
  -2   4  13       2590.97       2726.92        76.22 o                         
  -1   4  13       2048.76       2106.82        68.32 o                         
   0   4  13       1175.31       1164.78        47.43 o                         
   1   4  13        707.83        741.60        38.66 o                         
   2   4  13       1773.83       1847.22        57.55 o                         
   3   4  13        554.29        611.69        36.13 o                         
   4   4  13       7258.36       7500.13       185.40 o                         
   5   4  13        673.42        717.43        44.37 o                         
   6   4  13        121.59        132.70        38.81 o                         
   7   4  13          7.96         12.67        36.31 o                         
   8   4  13        436.66        450.20        40.19 o                         
   9   4  13         31.77         62.08        35.47 o                         
  10   4  13       1521.94       1529.71        47.64 o                         
 -12   5  13        147.26        157.05        35.82 o                         
 -11   5  13        562.20        577.13        36.62 o                         
 -10   5  13       1431.17       1472.96        51.48 o                         
  -9   5  13        535.89        586.76        38.27 o                         
  -8   5  13        925.11        897.99        41.52 o                         
  -7   5  13        508.68        558.40        34.32 o                         
  -6   5  13        561.46        552.11        57.56 o                         
  -5   5  13        295.86        315.14        34.16 o                         
  -4   5  13       1133.87       1159.91        43.91 o                         
  -3   5  13         17.75         27.22        39.86 o                         
  -2   5  13       2510.59       2422.00        63.37 o                         
  -1   5  13       7737.13       7389.60       182.08 o                         
   0   5  13       1381.40       1391.54        53.84 o                         
   1   5  13        178.55        192.22        39.02 o                         
   2   5  13        197.04        150.51        34.00 o                         
   3   5  13          9.59         32.88        30.74 o                         
   4   5  13       1546.29       1652.09        49.52 o                         
   5   5  13       3781.17       3635.02        70.69 o                         
   6   5  13        338.64        310.40        49.15 o                         
   7   5  13          0.52         14.81        54.29 o                         
   8   5  13        228.60        210.79        48.59 o                         
   9   5  13          0.10         18.28        37.23 o                         
  10   5  13       1307.17       1280.57        56.09 o                         
 -12   6  13        387.18        422.17        39.65 o                         
 -11   6  13         71.00         73.34        32.39 o                         
 -10   6  13         15.47         32.24        32.19 o                         
  -9   6  13       6267.81       6190.41        59.65 o                         
  -8   6  13       2050.53       2099.45        42.53 o                         
  -7   6  13          5.66         63.50        32.76 o                         
  -6   6  13        374.14        402.20        34.64 o                         
  -5   6  13         28.40         55.04        31.32 o                         
  -4   6  13          0.33          9.85        35.22 o                         
  -3   6  13       9142.12      10012.73       804.75 o                         
  -2   6  13       6336.61       6328.94       324.40 o                         
  -1   6  13      10073.73       9302.38       161.52 o                         
   0   6  13        354.68        352.14        43.75 o                         
   1   6  13        930.24        853.93        51.75 o                         
   2   6  13       1532.45       1561.72        46.39 o                         
   3   6  13        879.80        885.72        40.28 o                         
   4   6  13       1114.84       1041.58        43.69 o                         
   5   6  13        285.66        277.45        39.36 o                         
   6   6  13        103.67        114.88        46.29 o                         
   7   6  13       3290.91       3330.23       144.65 o                         
   8   6  13        396.03        373.08        52.57 o                         
   9   6  13        431.30        414.56        63.66 o                         
  10   6  13        108.23        108.09        43.89 o                         
 -12   7  13        920.85        888.42        44.92 o                         
 -11   7  13          0.90          1.91        33.57 o                         
 -10   7  13         11.46         53.10        40.58 o                         
  -9   7  13        339.93        348.19        35.10 o                         
  -8   7  13       2958.19       3217.77        58.64 o                         
  -7   7  13         17.23         15.28        33.16 o                         
  -6   7  13       1127.73       1106.07        51.56 o                         
  -5   7  13         16.33         22.07        32.04 o                         
  -4   7  13        194.42        217.82        38.94 o                         
  -3   7  13         37.23         53.29        42.45 o                         
  -2   7  13      12681.68      13611.14       677.19 o                         
  -1   7  13          3.21        -12.48        40.16 o                         
   0   7  13         15.52         37.02        39.91 o                         
   1   7  13          6.67         -2.04        37.13 o                         
   2   7  13       1078.72       1013.75        59.68 o                         
   3   7  13        441.13        461.87        46.91 o                         
   4   7  13         70.98         55.87        36.12 o                         
   5   7  13        652.18        575.50        39.13 o                         
   6   7  13       2412.12       2429.49        59.36 o                         
   7   7  13        106.97         93.70        41.86 o                         
   8   7  13        173.28        191.30        45.52 o                         
   9   7  13        192.98        244.58        47.45 o                         
  10   7  13        754.38        732.50        48.22 o                         
 -11   8  13         29.34         56.97        34.91 o                         
 -10   8  13         11.03         -2.46        35.50 o                         
  -9   8  13         12.18         37.66        32.79 o                         
  -8   8  13        386.60        326.29        38.07 o                         
  -7   8  13        220.14        222.60        33.93 o                         
  -6   8  13       1608.39       1587.42        59.39 o                         
  -5   8  13       1316.99       1421.65        54.69 o                         
  -4   8  13        584.54        591.63        40.08 o                         
  -3   8  13        296.80        274.57        39.16 o                         
  -2   8  13        783.92        870.06        48.63 o                         
  -1   8  13        128.94        117.14        39.94 o                         
   0   8  13         46.64         40.50        38.75 o                         
   1   8  13         19.03         29.93        35.90 o                         
   2   8  13        454.24        446.89        39.40 o                         
   3   8  13         86.76        135.84        35.29 o                         
   4   8  13       1321.96       1344.27        54.39 o                         
   5   8  13         10.42         11.43        39.80 o                         
   6   8  13         10.18         22.37        34.50 o                         
   7   8  13        330.74        344.48        44.03 o                         
   8   8  13        168.79        125.37        40.96 o                         
   9   8  13        943.02        924.16        49.46 o                         
 -11   9  13         21.63         64.76        32.97 o                         
 -10   9  13        201.05        223.75        35.04 o                         
  -9   9  13       1237.58       1211.80        41.11 o                         
  -8   9  13        255.71        284.10        33.89 o
[truncated: 208,657 more chars]
